# Supplementary material for: Protein Kinase RhCIPK6 Promotes Petal Senescence in Response to Ethylene in Rose (Rosa Hybrida)
Source: Genes (Basel). 2022 Oct 31;13(11):1989. doi: 10.3390/genes13111989 (PMC9689952; doi:10.3390/genes13111989)
Supplement: Supplementary file 1 [file genes-13-01989-s001.zip]

Archive with 4 entries (4 files):
- Table S1 List of DEGs in developmental senescence and ethylene induced process.xlsx
- Table S2 List of senescence positively corelated DEGs in RhCIPK6-silenced petals.xlsx
- Table S3 List of predicted interacting proteins of RhCIPK6.xlsx
- Table S4 List of primers used in this study.xlsx
