# Supplementary material for: Protein Kinase RhCIPK6 Promotes Petal Senescence in Response to Ethylene in Rose (Rosa Hybrida)
Source: Genes (Basel). 2022 Oct 31;13(11):1989. doi: 10.3390/genes13111989 (PMC9689952; doi:10.3390/genes13111989)
Supplement: Supplementary file 1 [file genes-13-01989-s001.zip › Table S1 List of DEGs in developmental senescence and ethylene induced process.xlsx]

## Sheet: S5 vs S3
Table S1. List of DEGs in developmental senescence and ethylene induced process (developmental senescence)
Gene_id	readcount_S5	readcount_S3	log2FoldChange	pval	padj	gene_name	Description
RchiOBHmChr0c11g0499461	20.2011	3.22693	2.6462	0.0017983	0.010771	RchiOBHmChr0c11g0499461	pentatricopeptide repeat-containing chloroplastic-like
RchiOBHmChr0c19g0500001	0.690741	9.40535	-3.7673	0.0092878	0.043494	RchiOBHmChr0c19g0500001	---NA---
RchiOBHmChr0c19g0500071	170.626	99.4159	0.77929	0.0052756	0.027072	RchiOBHmChr0c19g0500071	PREDICTED: uncharacterized protein LOC101314642
RchiOBHmChr0c21g0500331	2.69506	112.166	-5.3792	5.7749e-25	6.4255e-23	-	-
RchiOBHmChr0c31g0501301	3.07008	69.2784	-4.4961	8.6378e-15	3.8139e-13	-	-
RchiOBHmChr0c31g0501321	1.02846	89.3472	-6.4409	1.3955e-15	6.8186e-14	RchiOBHmChr0c31g0501321	WUSCHEL
RchiOBHmChr0c31g0501331	1.03611	15.3352	-3.8876	0.00085475	0.0056523	RchiOBHmChr0c31g0501331	---NA---
RchiOBHmChr0c31g0501341	0.616137	11.69	-4.2459	0.0022779	0.013214	RchiOBHmChr0c31g0501341	---NA---
RchiOBHmChr0c31g0501391	2.02632	26.8066	-3.7257	7.7907e-06	8.6659e-05	RchiOBHmChr0c31g0501391	---NA---
RchiOBHmChr0c32g0501551	642.695	440.76	0.54414	0.0090375	0.042506	RchiOBHmChr0c32g0501551	mannose-P-dolichol utilization defect 1 homolog 2
RchiOBHmChr0c40g0503381	38.5796	75.8112	-0.97457	0.010857	0.049475	RchiOBHmChr0c40g0503381	inositol transporter 1
RchiOBHmChr0c44g0503681	166.048	94.8381	0.80806	0.0044453	0.023432	RchiOBHmChr0c44g0503681	---NA---
RchiOBHmChr1g0313031	207.103	384.89	-0.8941	9.3831e-05	0.00080062	RchiOBHmChr1g0313031	clp protease-related chloroplastic-like
RchiOBHmChr1g0313191	562.517	1090.24	-0.95468	1.5835e-06	2.0238e-05	RchiOBHmChr1g0313191	clp protease-related chloroplastic
RchiOBHmChr1g0313211	1064.74	1757.88	-0.72333	0.0047692	0.024856	RchiOBHmChr1g0313211	Calcium-binding EF-hand family
RchiOBHmChr1g0313221	482.037	315.699	0.6106	0.0045888	0.024061	RchiOBHmChr1g0313221	E3 ubiquitin- ligase RING1-like
RchiOBHmChr1g0313231	210.524	8.88566	4.5664	4.8134e-12	1.4408e-10	RchiOBHmChr1g0313231	PREDICTED: uncharacterized protein LOC105352787
RchiOBHmChr1g0313291	272.636	419.95	-0.62324	0.0051281	0.026406	RchiOBHmChr1g0313291	Ecotropic viral integration site 5
RchiOBHmChr1g0313331	102.704	45.3959	1.1779	0.0067927	0.033421	RchiOBHmChr1g0313331	callose synthase 3
RchiOBHmChr1g0313581	183.743	291.849	-0.66753	0.0057978	0.029288	RchiOBHmChr1g0313581	---NA---
RchiOBHmChr1g0313621	823.606	1333.39	-0.69507	0.00034138	0.0025126	RchiOBHmChr1g0313621	AP2-associated kinase 1 isoform X1
RchiOBHmChr1g0313661	186.756	310.142	-0.73177	0.0067971	0.033439	RchiOBHmChr1g0313661	vicianin hydrolase-like
RchiOBHmChr1g0313741	18.0475	148.893	-3.0444	5.4208e-17	2.9775e-15	RchiOBHmChr1g0313741	vicianin hydrolase-like
RchiOBHmChr1g0313841	0	9.78362	#NAME?	0.00080131	0.0053297	-	-
RchiOBHmChr1g0314041	31.8577	10.9889	1.5356	0.0099148	0.045879	RchiOBHmChr1g0314041	---NA---
RchiOBHmChr1g0314131	1558.8	2844.94	-0.86796	0.0056227	0.028522	RchiOBHmChr1g0314131	linoleate 13S-lipoxygenase 2- chloroplastic-like
RchiOBHmChr1g0314151	8396.27	17604.6	-1.0681	0.0018633	0.011093	RchiOBHmChr1g0314151	linoleate 13S-lipoxygenase 2- chloroplastic-like
RchiOBHmChr1g0314171	90.5717	199.264	-1.1376	0.0047337	0.024701	RchiOBHmChr1g0314171	---NA---
RchiOBHmChr1g0314191	132.027	63.9878	1.045	0.0008224	0.0054569	RchiOBHmChr1g0314191	---NA---
RchiOBHmChr1g0314261	113.21	185.945	-0.71587	0.0096012	0.044741	-	-
RchiOBHmChr1g0314331	7102.72	3266.96	1.1204	8.9451e-10	1.9781e-08	RchiOBHmChr1g0314331	60S ribosomal L6-1-like
RchiOBHmChr1g0314781	760.83	290.244	1.3903	1.0634e-10	2.6927e-09	RchiOBHmChr1g0314781	chaperone dnaJ mitochondrial
RchiOBHmChr1g0314791	484.402	728.225	-0.58818	0.0045333	0.023818	RchiOBHmChr1g0314791	RING finger 44-like
RchiOBHmChr1g0314841	4881.26	2892.23	0.75507	3.4233e-05	0.0003286	RchiOBHmChr1g0314841	elongation factor 1-delta 1-like isoform X1
RchiOBHmChr1g0314931	3025.33	42909.4	-3.8261	4.3195e-80	9.8951e-77	RchiOBHmChr1g0314931	DNA-damage-repair toleration DRT100-like
RchiOBHmChr1g0314941	109.305	375.888	-1.7819	2.0332e-06	2.5256e-05	RchiOBHmChr1g0314941	gamma response 1
RchiOBHmChr1g0314971	3454.07	5497.42	-0.67046	0.00033979	0.0025023	RchiOBHmChr1g0314971	zinc finger A20 and AN1 domain-containing stress-associated 5
RchiOBHmChr1g0315031	81.5134	142.985	-0.81075	0.0068771	0.033764	RchiOBHmChr1g0315031	allantoate deiminase
RchiOBHmChr1g0315311	74.1819	137.787	-0.8933	0.0057751	0.029193	RchiOBHmChr1g0315311	allantoate deiminase
RchiOBHmChr1g0315371	115.792	45.3027	1.3539	4.7194e-05	0.00043697	RchiOBHmChr1g0315371	PREDICTED: uncharacterized protein LOC101293516
RchiOBHmChr1g0315521	108.389	59.7512	0.85917	0.009451	0.044141	RchiOBHmChr1g0315521	PREDICTED: uncharacterized protein LOC101293516
RchiOBHmChr1g0315561	95.6468	162.838	-0.76765	0.005691	0.02882	RchiOBHmChr1g0315561	probable GPI-anchored adhesin PGA55
RchiOBHmChr1g0315761	682.778	13424.3	-4.2973	1.9642e-17	1.1249e-15	RchiOBHmChr1g0315761	conserved hypothetical protein
RchiOBHmChr1g0315891	342.148	509.974	-0.5758	0.008953	0.042174	RchiOBHmChr1g0315891	F-box WD repeat-containing 4
RchiOBHmChr1g0315911	3686.74	5695.15	-0.62739	0.00064367	0.0043976	RchiOBHmChr1g0315911	ATP synthase subunit mitochondrial-like
RchiOBHmChr1g0316051	1452.5	2113.96	-0.54141	0.0047113	0.024617	RchiOBHmChr1g0316051	zinc finger CCCH domain-containing 30-like
RchiOBHmChr1g0316091	4666.93	9963.82	-1.0942	1.9452e-09	4.077e-08	RchiOBHmChr1g0316091	cellulose synthase 3
RchiOBHmChr1g0316121	208.932	106.673	0.96983	0.0018723	0.011138	RchiOBHmChr1g0316121	nuclear transcription factor Y subunit A-4-like
RchiOBHmChr1g0316311	2635.79	4881.65	-0.88913	1.8135e-06	2.2789e-05	RchiOBHmChr1g0316311	carotenoid 9,10(9 ,10 )-cleavage dioxygenase 1
RchiOBHmChr1g0316431	1.99667	165.76	-6.3754	4.4265e-11	1.1791e-09	-	-
RchiOBHmChr1g0316441	5.58628	326.154	-5.8675	1.4979e-20	1.1415e-18	RchiOBHmChr1g0316441	chalcone synthase
RchiOBHmChr1g0316451	0.308068	11.1977	-5.1838	0.0012497	0.0078335	RchiOBHmChr1g0316451	chalcone synthase
RchiOBHmChr1g0316461	438.244	12820.7	-4.8706	1.3306e-87	4.7108e-84	RchiOBHmChr1g0316461	chalcone synthase
RchiOBHmChr1g0316801	0	44.8594	#NAME?	1.218e-14	5.2181e-13	RchiOBHmChr1g0316801	two-pore potassium channel 3-like
RchiOBHmChr1g0316911	2.67976	160.998	-5.9088	4.85e-35	1.0435e-32	RchiOBHmChr1g0316911	importin beta-like SAD2
RchiOBHmChr1g0316961	0.33772	16.3952	-5.6013	3.8745e-05	0.0003664	RchiOBHmChr1g0316961	importin beta-like SAD2
RchiOBHmChr1g0317011	632.051	947.611	-0.58425	0.0037618	0.020299	RchiOBHmChr1g0317011	peptidyl-prolyl cis-trans isomerase FKBP42
RchiOBHmChr1g0317061	24.0462	188.429	-2.9701	1.052e-13	4.0203e-12	RchiOBHmChr1g0317061	PREDICTED: uncharacterized protein LOC101292742
RchiOBHmChr1g0317081	720.054	1460.51	-1.0203	1.5928e-07	2.4296e-06	RchiOBHmChr1g0317081	nifU chloroplastic
RchiOBHmChr1g0317111	2718.89	7634.52	-1.4895	3.8882e-13	1.3641e-11	RchiOBHmChr1g0317111	cycloartenol-C-24-methyltransferase
RchiOBHmChr1g0317141	470.515	207.914	1.1783	0.00010662	0.00089445	RchiOBHmChr1g0317141	phenolic glucoside malonyltransferase 1-like
RchiOBHmChr1g0317151	225.889	107.606	1.0699	5.1308e-05	0.00047147	RchiOBHmChr1g0317151	phenolic glucoside malonyltransferase 1-like
RchiOBHmChr1g0317231	52.8575	9.18757	2.5244	0.00013876	0.0011296	RchiOBHmChr1g0317231	---NA---
RchiOBHmChr1g0317261	1.26958	11.5655	-3.1874	0.0098756	0.045751	RchiOBHmChr1g0317261	tryptophan synthase alpha chain-like
RchiOBHmChr1g0317311	1631.23	811.007	1.0082	2.5564e-07	3.7496e-06	RchiOBHmChr1g0317311	alpha-N-acetylglucosaminidase isoform X1
RchiOBHmChr1g0317321	1003.11	307.648	1.7051	2.9953e-16	1.5389e-14	RchiOBHmChr1g0317321	notchless homolog
RchiOBHmChr1g0317341	45.6049	15.6712	1.5411	0.0017741	0.010646	RchiOBHmChr1g0317341	---NA---
RchiOBHmChr1g0317351	374.053	902.487	-1.2707	3.8897e-06	4.593e-05	RchiOBHmChr1g0317351	---NA---
RchiOBHmChr1g0317361	304.386	78.9463	1.947	1.3505e-13	5.057e-12	RchiOBHmChr1g0317361	pentatricopeptide repeat-containing chloroplastic
RchiOBHmChr1g0317421	27.5878	0.908352	4.9246	3.1794e-07	4.5977e-06	RchiOBHmChr1g0317421	tetraketide alpha-pyrone reductase 1-like
RchiOBHmChr1g0317481	10.5181	0	Inf	0.0023659	0.013644	RchiOBHmChr1g0317481	PREDICTED: uncharacterized protein LOC101300151
RchiOBHmChr1g0317581	275.637	417.12	-0.59769	0.0079643	0.038187	RchiOBHmChr1g0317581	cinnamoyl- reductase 1-like
RchiOBHmChr1g0317701	608.777	293.382	1.0531	1.2395e-06	1.6149e-05	RchiOBHmChr1g0317701	cinnamoyl- reductase 1-like
RchiOBHmChr1g0317731	366.28	2163.74	-2.5625	6.6278e-23	6.1333e-21	RchiOBHmChr1g0317731	HIRA-like isoform X1
RchiOBHmChr1g0317741	56.3994	403.098	-2.8374	1.7094e-15	8.2182e-14	RchiOBHmChr1g0317741	HIRA-like isoform X1
RchiOBHmChr1g0317811	915.633	1889.69	-1.0453	5.7545e-08	9.4356e-07	RchiOBHmChr1g0317811	probable glycerophosphoryl diester phosphodiesterase 2
RchiOBHmChr1g0317891	400.308	692.834	-0.7914	0.0022209	0.012922	RchiOBHmChr1g0317891	Structural constituent of
RchiOBHmChr1g0317911	731.145	495.248	0.56201	0.0072066	0.035129	RchiOBHmChr1g0317911	structural maintenance of chromosomes 5
RchiOBHmChr1g0317921	1112.01	1730.01	-0.63762	0.00082652	0.0054833	RchiOBHmChr1g0317921	50S ribosomal chloroplastic
RchiOBHmChr1g0317941	593.92	1152.32	-0.9562	0.00039769	0.0028769	RchiOBHmChr1g0317941	RETICULATA-RELATED chloroplastic-like
RchiOBHmChr1g0318171	679.049	257.405	1.3995	1.2289e-10	3.0816e-09	RchiOBHmChr1g0318171	quinone oxidoreductase PIG3-like
RchiOBHmChr1g0318181	309.766	202.686	0.61193	0.010432	0.047862	RchiOBHmChr1g0318181	methyltransferase 13
RchiOBHmChr1g0318271	40.1286	6.85427	2.5496	2.1331e-05	0.00021387	RchiOBHmChr1g0318271	---NA---
RchiOBHmChr1g0318281	94.8346	174.695	-0.88135	0.0015173	0.0092698	RchiOBHmChr1g0318281	agamous-like MADS-box AGL15
RchiOBHmChr1g0318291	207.174	78.293	1.4039	8.787e-07	1.1731e-05	RchiOBHmChr1g0318291	chloroplastic-like
RchiOBHmChr1g0318331	542.39	2657.12	-2.2925	0.00014375	0.0011646	RchiOBHmChr1g0318331	serine carboxypeptidase-like 40
RchiOBHmChr1g0318451	1131.76	408.667	1.4696	3.8026e-13	1.3365e-11	RchiOBHmChr1g0318451	PREDICTED: uncharacterized protein LOC101301698
RchiOBHmChr1g0318501	616.372	9.49282	6.0208	7.2248e-39	2.0388e-36	RchiOBHmChr1g0318501	PREDICTED: uncharacterized protein LOC101300074
RchiOBHmChr1g0318601	106.586	28.374	1.9094	3.8137e-06	4.5101e-05	RchiOBHmChr1g0318601	receptor-like serine threonine- kinase SD1-8
RchiOBHmChr1g0318621	186.569	63.3012	1.5594	1.7248e-06	2.1794e-05	RchiOBHmChr1g0318621	transcription initiation factor IIF subunit beta-like
RchiOBHmChr1g0319331	11772.6	3320.9	1.8258	2.4636e-05	0.00024332	RchiOBHmChr1g0319331	cytokinin dehydrogenase 6-like
RchiOBHmChr1g0319351	406.831	2108.52	-2.3737	1.5985e-06	2.0417e-05	RchiOBHmChr1g0319351	IQ-DOMAIN 14
RchiOBHmChr1g0319391	748.676	439.306	0.76912	0.00019511	0.0015254	RchiOBHmChr1g0319391	pentatricopeptide repeat-containing At4g20740
RchiOBHmChr1g0319461	4.39991	22.8477	-2.3765	0.0072875	0.035466	RchiOBHmChr1g0319461	cysteine-rich receptor kinase 29
RchiOBHmChr1g0319511	4.94049	160.988	-5.0262	8.6435e-31	1.4828e-28	RchiOBHmChr1g0319511	receptor kinase At4g00960
RchiOBHmChr1g0319551	157.737	24.3976	2.6927	3.0701e-05	0.00029704	RchiOBHmChr1g0319551	probable inactive purple acid phosphatase 27
RchiOBHmChr1g0319641	927.308	506.284	0.8731	1.1625e-05	0.00012478	RchiOBHmChr1g0319641	scarecrow 3
RchiOBHmChr1g0319711	611.743	123.648	2.3067	5.7664e-14	2.2729e-12	RchiOBHmChr1g0319711	Plant calmodulin-binding - isoform 1
RchiOBHmChr1g0319721	218.336	66.8396	1.7078	2.4898e-09	5.1167e-08	RchiOBHmChr1g0319721	xanthoxin dehydrogenase
RchiOBHmChr1g0319731	960.29	585.397	0.71406	0.00038051	0.0027693	RchiOBHmChr1g0319731	intron-binding aquarius
RchiOBHmChr1g0319811	109.629	40.5006	1.4366	3.0998e-05	0.00029984	RchiOBHmChr1g0319811	tetratricopeptide repeat 27 homolog
RchiOBHmChr1g0319921	455.803	1043.14	-1.1944	4.0933e-09	8.0958e-08	RchiOBHmChr1g0319921	WPP domain-interacting tail-anchored 2-like isoform X1
RchiOBHmChr1g0320291	13.0553	39.2206	-1.587	0.0029981	0.016719	RchiOBHmChr1g0320291	---NA---
RchiOBHmChr1g0320601	83.556	30.0269	1.4765	0.0001092	0.00091435	RchiOBHmChr1g0320601	tetratricopeptide repeat 27 homolog
RchiOBHmChr1g0320611	29.7347	4.53433	2.7132	0.0037746	0.020356	RchiOBHmChr1g0320611	tetratricopeptide repeat 27 homolog
RchiOBHmChr1g0320851	18.9402	2.30818	3.0366	0.00087381	0.0057567	RchiOBHmChr1g0320851	U3 small nucleolar ribonucleo IMP4-like
RchiOBHmChr1g0320901	294.338	130.146	1.1773	3.2239e-06	3.8607e-05	RchiOBHmChr1g0320901	tetratricopeptide repeat 27 homolog
RchiOBHmChr1g0321111	647.171	162.45	1.9942	1.0543e-18	6.8775e-17	RchiOBHmChr1g0321111	tetratricopeptide repeat 27 homolog
RchiOBHmChr1g0321121	285.817	28.9025	3.3058	8.0366e-28	1.1299e-25	RchiOBHmChr1g0321121	U3 small nucleolar ribonucleo IMP4-like
RchiOBHmChr1g0321281	420.851	92.6922	2.1828	9.4296e-05	0.00080407	RchiOBHmChr1g0321281	aspartic ase 2
RchiOBHmChr1g0321551	99.8593	10.5275	3.2457	4.4973e-14	1.7926e-12	RchiOBHmChr1g0321551	annexin RJ4 isoform X2
RchiOBHmChr1g0321691	8.72332	29.4726	-1.7564	0.0042904	0.022738	RchiOBHmChr1g0321691	PREDICTED: uncharacterized protein LOC101313866
RchiOBHmChr1g0321761	1901.91	4907.48	-1.3675	1.8612e-07	2.8028e-06	RchiOBHmChr1g0321761	Agglutinin isoform 1
RchiOBHmChr1g0321821	56.0751	203.759	-1.8614	1.911e-10	4.6629e-09	RchiOBHmChr1g0321821	GTP-binding chloroplastic
RchiOBHmChr1g0321831	201.05	770.977	-1.9391	8.5629e-19	5.6139e-17	RchiOBHmChr1g0321831	GTP-binding chloroplastic
RchiOBHmChr1g0321951	144.759	50.5561	1.5177	4.6525e-06	5.4101e-05	RchiOBHmChr1g0321951	DNA-directed RNA polymerase V subunit 5C
RchiOBHmChr1g0321981	88.3671	160.048	-0.85692	0.0026762	0.015142	RchiOBHmChr1g0321981	protochlorophyllide-dependent translocon component chloroplastic-like
RchiOBHmChr1g0322001	969.2	360.48	1.4269	6.1216e-12	1.8005e-10	RchiOBHmChr1g0322001	histidinol-phosphate chloroplastic-like
RchiOBHmChr1g0322221	1.68955	22.6597	-3.7454	0.0010474	0.0067252	RchiOBHmChr1g0322221	F-actin-capping subunit alpha
RchiOBHmChr1g0322831	126.101	274.37	-1.1215	1.0314e-05	0.00011194	RchiOBHmChr1g0322831	TMV resistance N-like
RchiOBHmChr1g0322851	93.7635	255.747	-1.4476	0.00024807	0.001895	RchiOBHmChr1g0322851	PREDICTED: uncharacterized protein LOC105352303
RchiOBHmChr1g0323181	477.832	730.124	-0.61164	0.0025603	0.014588	RchiOBHmChr1g0323181	---NA---
RchiOBHmChr1g0323241	337.846	111.219	1.603	6.4554e-09	1.2341e-07	RchiOBHmChr1g0323241	uridine 5 -monophosphate synthase
RchiOBHmChr1g0323251	228.647	357.483	-0.64475	0.0054048	0.027626	RchiOBHmChr1g0323251	pre-mRNA-splicing factor syf2
RchiOBHmChr1g0323271	713.608	1030.02	-0.52946	0.0075299	0.036486	RchiOBHmChr1g0323271	probable ADP-ribosylation factor GTPase-activating AGD11
RchiOBHmChr1g0323331	32.9444	4.14864	2.9893	0.00096552	0.0062695	RchiOBHmChr1g0323331	cucumisin-like
RchiOBHmChr1g0323411	152.165	256.889	-0.75551	0.0023488	0.013559	RchiOBHmChr1g0323411	TMV resistance N-like
RchiOBHmChr1g0323621	10.6913	0.34572	4.9507	0.0018036	0.010798	RchiOBHmChr1g0323621	pentatricopeptide repeat-containing At2g21090
RchiOBHmChr1g0323771	102.029	37.6481	1.4383	4.1396e-05	0.00038845	RchiOBHmChr1g0323771	pentatricopeptide repeat-containing At2g21090
RchiOBHmChr1g0323931	141.541	77.1768	0.87498	0.0036992	0.020008	RchiOBHmChr1g0323931	Regulator of chromosome condensation (RCC1) family with FYVE zinc finger domain isoform 1
RchiOBHmChr1g0323961	93.8492	165.285	-0.81654	0.0041483	0.022085	RchiOBHmChr1g0323961	two-component response regulator ARR9-like
RchiOBHmChr1g0324051	299.268	46.1231	2.6979	4.3907e-22	3.8082e-20	RchiOBHmChr1g0324051	NRT1 PTR FAMILY -like
RchiOBHmChr1g0324091	964.424	478.286	1.0118	7.5149e-07	1.0133e-05	RchiOBHmChr1g0324091	DNA-directed RNA polymerase V subunit 1
RchiOBHmChr1g0324311	212.993	56.8009	1.9068	5.2619e-11	1.3893e-09	RchiOBHmChr1g0324311	LATERAL ROOT PRIMORDIUM 1-like
RchiOBHmChr1g0324501	13.5863	0	Inf	0.0063013	0.031392	RchiOBHmChr1g0324501	MLP 28
RchiOBHmChr1g0324621	171.769	101.805	0.75466	0.0056837	0.02879	RchiOBHmChr1g0324621	probable glycosyltransferase At5g03795
RchiOBHmChr1g0324931	999.621	338.783	1.561	3.2204e-14	1.3023e-12	RchiOBHmChr1g0324931	ribosomal RNA small subunit methyltransferase nep-1
RchiOBHmChr1g0325371	1660.42	2337.43	-0.49337	0.009139	0.042921	RchiOBHmChr1g0325371	26S protease regulatory subunit 6B homolog
RchiOBHmChr1g0325461	57.4872	119.631	-1.0573	0.0010485	0.006731	RchiOBHmChr1g0325461	---NA---
RchiOBHmChr1g0325611	24.7311	3.78733	2.7071	0.00038207	0.0027791	RchiOBHmChr1g0325611	lon protease homolog mitochondrial-like
RchiOBHmChr1g0325641	785.143	1205.35	-0.61843	0.0015404	0.0093921	RchiOBHmChr1g0325641	ENHANCED DISEASE RESISTANCE 2-like
RchiOBHmChr1g0325651	299.617	1689.14	-2.4951	3.4575e-15	1.5878e-13	RchiOBHmChr1g0325651	ASPARTIC PROTEASE IN GUARD CELL 2-like
RchiOBHmChr1g0325681	615.085	294.491	1.0626	7.115e-07	9.651e-06	RchiOBHmChr1g0325681	U-box domain-containing 11
RchiOBHmChr1g0325821	239.06	29.2335	3.0317	4.7024e-12	1.413e-10	RchiOBHmChr1g0325821	sigma factor binding chloroplastic-like
RchiOBHmChr1g0325881	548.522	1488.75	-1.4405	4.8495e-13	1.6847e-11	RchiOBHmChr1g0325881	F-box LRR-repeat 14 isoform X1
RchiOBHmChr1g0325991	23.5736	1.38288	4.0914	8.6488e-06	9.5308e-05	RchiOBHmChr1g0325991	pentatricopeptide repeat-containing mitochondrial
RchiOBHmChr1g0326241	37.1743	102.152	-1.4583	0.00022293	0.0017208	RchiOBHmChr1g0326241	U1 small nuclear ribonucleo 70 kDa-like
RchiOBHmChr1g0326421	206.514	14.0663	3.8759	3.8327e-28	5.4673e-26	RchiOBHmChr1g0326421	probable arginine N-methyltransferase 3
RchiOBHmChr1g0326461	24.2471	3.04256	2.9945	0.00016577	0.0013212	RchiOBHmChr1g0326461	probable arginine N-methyltransferase 3
RchiOBHmChr1g0326481	68.8781	15.749	2.1288	1.8097e-06	2.2756e-05	RchiOBHmChr1g0326481	probable arginine N-methyltransferase 3
RchiOBHmChr1g0326601	1.72685	12.8478	-2.8953	0.0071747	0.035017	-	-
RchiOBHmChr1g0326651	724.438	370.523	0.9673	3.6057e-06	4.2797e-05	RchiOBHmChr1g0326651	sm LSM8
RchiOBHmChr1g0327151	1542.88	1074.85	0.5215	0.0066477	0.032853	RchiOBHmChr1g0327151	THO complex subunit 1
RchiOBHmChr1g0327271	43.4234	8.65699	2.3265	3.3416e-05	0.00032163	RchiOBHmChr1g0327271	pentatricopeptide repeat-containing At2g33680
RchiOBHmChr1g0327321	106.011	15.6453	2.7604	5.1877e-12	1.5434e-10	RchiOBHmChr1g0327321	pentatricopeptide repeat-containing At2g33680
RchiOBHmChr1g0327331	203.371	1116.07	-2.4562	2.408e-12	7.5625e-11	RchiOBHmChr1g0327331	MATH and LRR domain-containing isoform 2
RchiOBHmChr1g0327541	137.501	58.1387	1.2419	6.3076e-05	0.00056468	RchiOBHmChr1g0327541	PREDICTED: uncharacterized protein LOC101301543
RchiOBHmChr1g0327591	1123.37	542.716	1.0496	1.5416e-07	2.359e-06	RchiOBHmChr1g0327591	DNA-directed RNA polymerase III subunit RPC2
RchiOBHmChr1g0327631	109.935	684.067	-2.6375	1.8382e-06	2.304e-05	RchiOBHmChr1g0327631	PREDICTED: uncharacterized protein LOC101310161
RchiOBHmChr1g0327751	1069.99	729.193	0.55322	0.0053849	0.027549	RchiOBHmChr1g0327751	phosphoribosylaminoimidazole-succinocarboxamide chloroplastic
RchiOBHmChr1g0327781	135.32	53.4705	1.3396	2.4495e-05	0.00024211	RchiOBHmChr1g0327781	transcription initiation factor TFIID subunit 4b
RchiOBHmChr1g0327941	105.175	180.972	-0.78298	0.0041473	0.022082	RchiOBHmChr1g0327941	GTP-binding nuclear Ran-3-like
RchiOBHmChr1g0327981	454.19	1019.51	-1.1665	7.4328e-09	1.4065e-07	RchiOBHmChr1g0327981	ATP-dependent Clp protease proteolytic subunit chloroplastic
RchiOBHmChr1g0328001	0.33772	26.7415	-6.3071	3.0862e-08	5.2713e-07	RchiOBHmChr1g0328001	---NA---
RchiOBHmChr1g0328051	1199.18	448.364	1.4193	4.016e-12	1.218e-10	RchiOBHmChr1g0328051	valine--tRNA mitochondrial isoform X1
RchiOBHmChr1g0328121	1265.84	890.103	0.50806	0.0080946	0.038683	RchiOBHmChr1g0328121	methionine aminopeptidase 2B-like
RchiOBHmChr1g0328221	3.34085	28.003	-3.0673	4.2819e-05	0.00040027	RchiOBHmChr1g0328221	probable receptor kinase At1g67000
RchiOBHmChr1g0328261	7.72451	30.8056	-1.9957	0.00159	0.0096599	RchiOBHmChr1g0328261	probable receptor kinase At5g39020
RchiOBHmChr1g0328281	103.83	343.72	-1.727	2.0599e-08	3.6184e-07	RchiOBHmChr1g0328281	probable receptor kinase At1g67000
RchiOBHmChr1g0328371	48.3391	197.614	-2.0314	3.4829e-07	5.0087e-06	RchiOBHmChr1g0328371	probable receptor kinase At1g67000
RchiOBHmChr1g0328501	2.04162	13.8672	-2.7639	0.0076566	0.036982	RchiOBHmChr1g0328501	probable receptor kinase At1g67000
RchiOBHmChr1g0328521	5965.85	3499.54	0.76956	2.5257e-05	0.00024881	RchiOBHmChr1g0328521	cysteine inhibitor partial
RchiOBHmChr1g0328531	838.233	215.327	1.9608	2.0887e-19	1.4629e-17	RchiOBHmChr1g0328531	dihydroxy-acid chloroplastic
RchiOBHmChr1g0328741	132.615	66.2899	1.0004	0.00099188	0.0064185	RchiOBHmChr1g0328741	G-type lectin S-receptor-like serine threonine- kinase At4g27290
RchiOBHmChr1g0328841	97.4189	171.419	-0.81525	0.0038402	0.020667	RchiOBHmChr1g0328841	TMV resistance N-like
RchiOBHmChr1g0329011	693.204	1285.5	-0.89098	8.2938e-06	9.1757e-05	RchiOBHmChr1g0329011	adenylate chloroplastic
RchiOBHmChr1g0329051	0.308068	66.3285	-7.7502	2.4667e-19	1.7154e-17	RchiOBHmChr1g0329051	WUSCHEL
RchiOBHmChr1g0329341	73.6165	9.88891	2.8961	1.8196e-06	2.285e-05	RchiOBHmChr1g0329341	pentatricopeptide repeat-containing At1g11290
RchiOBHmChr1g0329361	6840.74	3694.2	0.88889	1.0126e-06	1.3372e-05	RchiOBHmChr1g0329361	nascent polypeptide-associated complex subunit alpha 1
RchiOBHmChr1g0329421	41.9004	16.646	1.3318	0.0079545	0.038145	RchiOBHmChr1g0329421	PREDICTED: uncharacterized protein LOC101302487 isoform X1
RchiOBHmChr1g0329781	1190.79	1904.79	-0.67771	0.00031513	0.0023429	RchiOBHmChr1g0329781	cysteine desulfurase chloroplastic
RchiOBHmChr1g0329801	45.9053	15.9629	1.5239	0.0027451	0.015502	RchiOBHmChr1g0329801	---NA---
RchiOBHmChr1g0330001	342.747	205.793	0.73595	0.001811	0.01083	RchiOBHmChr1g0330001	pentatricopeptide repeat-containing At2g19280
RchiOBHmChr1g0330011	21.3798	63.0429	-1.5601	0.00035668	0.0026134	RchiOBHmChr1g0330011	MATH domain and coiled-coil domain-containing At3g58270-like
RchiOBHmChr1g0330121	445.178	1106.41	-1.3134	0.004684	0.024494	RchiOBHmChr1g0330121	MATH domain and coiled-coil domain-containing At3g58270-like
RchiOBHmChr1g0330141	21.7547	71.0001	-1.7065	0.0021146	0.012398	RchiOBHmChr1g0330141	MATH domain and coiled-coil domain-containing At3g58270-like
RchiOBHmChr1g0330191	6.7343	155.028	-4.5249	9.2541e-07	1.2304e-05	RchiOBHmChr1g0330191	MATH domain and coiled-coil domain-containing At3g58270-like
RchiOBHmChr1g0330591	444.449	672.441	-0.59739	0.0038417	0.020673	RchiOBHmChr1g0330591	---NA---
RchiOBHmChr1g0330991	146.221	2932.22	-4.3258	1.9134e-49	1.1643e-46	RchiOBHmChr1g0330991	probable pectinesterase pectinesterase inhibitor 47
RchiOBHmChr1g0331071	155.02	91.3251	0.76337	0.0079156	0.038	RchiOBHmChr1g0331071	testis-expressed sequence 10 homolog isoform X1
RchiOBHmChr1g0331161	755.971	1156.01	-0.61275	0.002017	0.01189	RchiOBHmChr1g0331161	suppressor SRP40-like
RchiOBHmChr1g0331171	304.978	475.844	-0.64178	0.0029891	0.016684	RchiOBHmChr1g0331171	Putrescine-binding periplasmic
RchiOBHmChr1g0331301	153.824	747.932	-2.2816	4.2624e-24	4.4383e-22	RchiOBHmChr1g0331301	DNA gyrase subunit chloroplastic mitochondrial
RchiOBHmChr1g0331311	37.7654	367.058	-3.2809	4.2161e-27	5.5657e-25	RchiOBHmChr1g0331311	DNA gyrase subunit chloroplastic mitochondrial
RchiOBHmChr1g0331431	37.5549	74.5892	-0.98996	0.0091303	0.042895	RchiOBHmChr1g0331431	PREDICTED: uncharacterized protein LOC103344046, partial
RchiOBHmChr1g0331441	16.6162	59.3231	-1.836	6.3242e-05	0.00056604	RchiOBHmChr1g0331441	---NA---
RchiOBHmChr1g0331451	146.674	242.456	-0.72511	0.0039952	0.021395	RchiOBHmChr1g0331451	NUCLEAR FUSION DEFECTIVE 4-like
RchiOBHmChr1g0331461	14.4674	61.9575	-2.0985	0.0043478	0.022977	RchiOBHmChr1g0331461	probable inactive leucine-rich repeat receptor kinase At3g03770
RchiOBHmChr1g0331471	156.149	493.153	-1.6591	9.5195e-13	3.1706e-11	RchiOBHmChr1g0331471	chlorophyll(ide) b reductase chloroplastic
RchiOBHmChr1g0331611	415.496	1583.55	-1.9303	6.4359e-11	1.6765e-09	RchiOBHmChr1g0331611	50S ribosomal chloroplastic
RchiOBHmChr1g0331681	212.485	129.23	0.71742	0.006451	0.032018	RchiOBHmChr1g0331681	WD repeat-containing 43
RchiOBHmChr1g0331721	398.202	139.099	1.5174	2.0717e-10	5.033e-09	RchiOBHmChr1g0331721	dual specificity phosphatase 22-like
RchiOBHmChr1g0331841	3973.79	6121.61	-0.6234	0.00067525	0.0045844	RchiOBHmChr1g0331841	exocyst complex component EXO70A1-like
RchiOBHmChr1g0331851	127.59	485.458	-1.9278	8.2832e-16	4.104e-14	RchiOBHmChr1g0331851	Nuclear transport factor 2 (NTF2) family
RchiOBHmChr1g0331941	1571.94	993.51	0.66194	0.0006513	0.0044437	RchiOBHmChr1g0331941	splicing factor 3A subunit 3-like
RchiOBHmChr1g0332221	1187.07	781.218	0.60361	0.0020437	0.012025	RchiOBHmChr1g0332221	probable methionine--tRNA ligase
RchiOBHmChr1g0332231	186.857	115.592	0.69289	0.0088988	0.04197	RchiOBHmChr1g0332231	mitochondrial acidic MAM33
RchiOBHmChr1g0332241	1628.78	918.028	0.82718	2.0053e-05	0.00020263	RchiOBHmChr1g0332241	nuclear pore complex NUP1
RchiOBHmChr1g0332251	2660.62	1857.65	0.51829	0.0051742	0.026614	RchiOBHmChr1g0332251	S3 self-incompatibility locus-linked pollen isoform 1
RchiOBHmChr1g0332291	109.316	52.2638	1.0646	0.001764	0.010588	RchiOBHmChr1g0332291	60S ribosome subunit biogenesis NIP7 homolog
RchiOBHmChr1g0332351	447.013	857.8	-0.94032	4.3806e-06	5.1152e-05	RchiOBHmChr1g0332351	ubiquinone biosynthesis COQ9- mitochondrial
RchiOBHmChr1g0332361	264.643	405.365	-0.61517	0.0064113	0.031834	RchiOBHmChr1g0332361	L-aminoadipate-semialdehyde dehydrogenase-phosphopantetheinyl transferase-like
RchiOBHmChr1g0332431	276.235	871.472	-1.6576	5.3207e-15	2.3954e-13	RchiOBHmChr1g0332431	PREDICTED: uncharacterized protein LOC101314695
RchiOBHmChr1g0332511	16.3695	406.799	-4.6352	4.0424e-09	8.0033e-08	RchiOBHmChr1g0332511	PREDICTED: uncharacterized protein LOC101314695
RchiOBHmChr1g0332561	21.9021	146.324	-2.74	1.1056e-14	4.784e-13	RchiOBHmChr1g0332561	PREDICTED: uncharacterized protein LOC101314695
RchiOBHmChr1g0332651	611.623	382.147	0.67852	0.0015587	0.0094921	RchiOBHmChr1g0332651	membrane-bound O-acyltransferase
RchiOBHmChr1g0332791	1266.94	779.895	0.69999	0.00030233	0.0022581	RchiOBHmChr1g0332791	DNA-directed RNA polymerases II and IV subunit 5A-like
RchiOBHmChr1g0332801	141.657	51.1682	1.4691	3.6073e-06	4.2803e-05	RchiOBHmChr1g0332801	splicing factor U2af large subunit A isoform X2
RchiOBHmChr1g0332881	4323.99	2305.4	0.90735	7.6648e-07	1.0328e-05	RchiOBHmChr1g0332881	60S ribosomal L7a
RchiOBHmChr1g0332931	7981.42	5547.88	0.52471	0.0032109	0.017742	RchiOBHmChr1g0332931	copper transport CCH-like
RchiOBHmChr1g0332951	2517.39	1396.78	0.84982	6.6284e-06	7.4929e-05	RchiOBHmChr1g0332951	Enhancer of polycomb-like transcription factor isoform 1
RchiOBHmChr1g0333011	973.26	644.141	0.59545	0.0024397	0.014009	RchiOBHmChr1g0333011	cell division control 2 homolog
RchiOBHmChr1g0333041	1146.06	747.937	0.6157	0.0017179	0.010344	RchiOBHmChr1g0333041	DEAD-box ATP-dependent RNA helicase 21
RchiOBHmChr1g0333181	19.0233	79.214	-2.058	0.00036415	0.0026621	RchiOBHmChr1g0333181	cytochrome P450 77A3-like
RchiOBHmChr1g0333331	35.7142	199.313	-2.4805	1.4407e-15	7.022e-14	RchiOBHmChr1g0333331	probable receptor kinase At1g67000
RchiOBHmChr1g0333381	6.93716	35.3117	-2.3477	0.00017598	0.0013932	RchiOBHmChr1g0333381	3-hydroxyisobutyryl- hydrolase 1-like
RchiOBHmChr1g0333671	0.33772	15.6401	-5.5333	6.2844e-05	0.00056312	RchiOBHmChr1g0333671	---NA---
RchiOBHmChr1g0334181	679.284	223.137	1.6061	3.0459e-13	1.0902e-11	RchiOBHmChr1g0334181	ATP-dependent RNA helicase DBP3
RchiOBHmChr1g0334371	31.3085	4.9074	2.6735	0.00010401	0.00087617	RchiOBHmChr1g0334371	GABA transporter 1-like
RchiOBHmChr1g0334381	72.3804	0.69144	6.7099	5.981e-20	4.3947e-18	RchiOBHmChr1g0334381	GABA transporter 1-like
RchiOBHmChr1g0334431	3.07103	248.747	-6.3398	9.1764e-14	3.5242e-12	RchiOBHmChr1g0334431	GABA transporter 1-like
RchiOBHmChr1g0334451	3246.23	2141.17	0.60037	0.0012313	0.0077404	RchiOBHmChr1g0334451	Phosphatase 2C 66 isoform 1
RchiOBHmChr1g0334481	1618.78	600.686	1.4302	5.0833e-13	1.7612e-11	RchiOBHmChr1g0334481	T-complex 1 subunit delta-like
RchiOBHmChr1g0334541	2981.6	1934.62	0.62403	0.0006909	0.0046743	RchiOBHmChr1g0334541	60S ribosomal L9
RchiOBHmChr1g0334671	233.287	111.492	1.0652	4.3993e-05	0.00041016	RchiOBHmChr1g0334671	---NA---
RchiOBHmChr1g0334681	989.107	575.076	0.78237	8.3319e-05	0.00071944	RchiOBHmChr1g0334681	phenolic glucoside malonyltransferase 1-like
RchiOBHmChr1g0334711	511.487	130.05	1.9756	3.7306e-17	2.0755e-15	RchiOBHmChr1g0334711	serine threonine- kinase rio2-like
RchiOBHmChr1g0334761	23.8471	90.0496	-1.9169	1.0492e-06	1.3808e-05	RchiOBHmChr1g0334761	DELLA RGL1-like
RchiOBHmChr1g0334861	1577.95	2733.75	-0.79283	0.00016504	0.0013163	RchiOBHmChr1g0334861	pyruvate cytosolic isozyme-like
RchiOBHmChr1g0334971	151.34	90.9422	0.73477	0.0079658	0.038189	RchiOBHmChr1g0334971	DNA-directed RNA polymerases I and III subunit RPAC2-like
RchiOBHmChr1g0335111	63.6354	181.097	-1.5089	0.0010908	0.0069681	RchiOBHmChr1g0335111	ripening-related 1
RchiOBHmChr1g0336121	1371.79	392.779	1.8043	7.0826e-19	4.6701e-17	RchiOBHmChr1g0336121	leucine--tRNA cytoplasmic
RchiOBHmChr1g0336351	383.081	239.213	0.67935	0.0029638	0.016562	RchiOBHmChr1g0336351	pentatricopeptide repeat-containing chloroplastic
RchiOBHmChr1g0336411	832.855	1463.66	-0.81344	0.0013251	0.0082317	RchiOBHmChr1g0336411	cyclin-dependent kinase inhibitor SMR2-like
RchiOBHmChr1g0336511	258.743	60.9772	2.0852	1.5689e-13	5.8187e-12	RchiOBHmChr1g0336511	DNA isoform 1
RchiOBHmChr1g0336641	21.5653	1.98845	3.439	0.00013688	0.0011164	RchiOBHmChr1g0336641	pentatricopeptide repeat-containing mitochondrial
RchiOBHmChr1g0336671	54.3703	13.8464	1.9733	4.6677e-05	0.0004327	RchiOBHmChr1g0336671	pentatricopeptide repeat-containing mitochondrial
RchiOBHmChr1g0336741	767.317	314.844	1.2852	1.0213e-09	2.2432e-08	RchiOBHmChr1g0336741	probable U3 small nucleolar RNA-associated 7
RchiOBHmChr1g0336861	343.361	190.533	0.84969	0.00027432	0.0020671	RchiOBHmChr1g0336861	dr1-associated corepressor-like
RchiOBHmChr1g0336881	7.09697	24.9161	-1.8118	0.0086781	0.041058	RchiOBHmChr1g0336881	---NA---
RchiOBHmChr1g0337001	70.8018	14.9647	2.2422	3.9274e-07	5.6024e-06	RchiOBHmChr1g0337001	pentatricopeptide repeat-containing At1g08070-like
RchiOBHmChr1g0337011	1499.67	241.246	2.6361	7.4922e-26	8.9775e-24	RchiOBHmChr1g0337011	transcription factor bHLH91-like
RchiOBHmChr1g0337111	368.356	193.269	0.93049	8.2009e-05	0.00070939	RchiOBHmChr1g0337111	acyl-activating enzyme 19 isoform X1
RchiOBHmChr1g0337211	303.955	533.634	-0.81199	0.00016456	0.0013138	RchiOBHmChr1g0337211	ceramide kinase
RchiOBHmChr1g0337361	37.1121	14.3062	1.3753	0.010557	0.048342	RchiOBHmChr1g0337361	Lactoylglutathione lyase glyoxalase I family
RchiOBHmChr1g0337691	5.98426	22.8965	-1.9359	0.0067689	0.033338	RchiOBHmChr1g0337691	G-type lectin S-receptor-like serine threonine- kinase SD1-29
RchiOBHmChr1g0337701	77.2492	203.869	-1.4	0.0073744	0.035826	-	-
RchiOBHmChr1g0339001	31.8969	3.37356	3.2411	1.2869e-05	0.00013641	RchiOBHmChr1g0339001	pentatricopeptide repeat-containing At3g03580
RchiOBHmChr1g0339011	461.871	710.463	-0.62127	0.0030641	0.017039	RchiOBHmChr1g0339011	---NA---
RchiOBHmChr1g0339131	83.1349	23.5776	1.818	0.0002732	0.0020603	RchiOBHmChr1g0339131	FK506-binding 5-like
RchiOBHmChr1g0339271	453.977	673.903	-0.56992	0.0061612	0.030789	RchiOBHmChr1g0339271	exosome complex component RRP41-like
RchiOBHmChr1g0339301	809.328	345.758	1.227	4.1471e-09	8.1979e-08	RchiOBHmChr1g0339301	40S ribosomal S25
RchiOBHmChr1g0339341	462.332	854.75	-0.88657	1.2944e-05	0.00013712	RchiOBHmChr1g0339341	scopoletin glucosyltransferase-like
RchiOBHmChr1g0339431	632.111	133.828	2.2398	3.626e-22	3.1661e-20	RchiOBHmChr1g0339431	cytochrome P450 CYP749A22-like
RchiOBHmChr1g0339591	818.578	58.3971	3.8092	1.8391e-36	4.421e-34	RchiOBHmChr1g0339591	DNA-directed RNA polymerase I subunit RPA2
RchiOBHmChr1g0339631	296.312	74.0768	2	9.8539e-14	3.7732e-12	RchiOBHmChr1g0339631	probable glutathione S-transferase
RchiOBHmChr1g0339781	17.8103	297.228	-4.0608	0.00033696	0.0024844	RchiOBHmChr1g0339781	probable glutathione S-transferase
RchiOBHmChr1g0340001	156.061	76.9604	1.0199	0.00056196	0.0039024	RchiOBHmChr1g0340001	---NA---
RchiOBHmChr1g0340081	1523.84	894.431	0.76867	7.5721e-05	0.0006625	RchiOBHmChr1g0340081	Calcium-binding EF hand family
RchiOBHmChr1g0340151	204.148	43.3019	2.2371	1.3676e-05	0.00014398	RchiOBHmChr1g0340151	ABC transporter C family member 15
RchiOBHmChr1g0340261	881.207	586.538	0.58726	0.0038274	0.02061	RchiOBHmChr1g0340261	WD-40 repeat-containing MSI1
RchiOBHmChr1g0340711	14.9975	51.8702	-1.7902	0.00023068	0.0017736	RchiOBHmChr1g0340711	Phosphoenolpyruvate carboxykinase [GTP]
RchiOBHmChr1g0340731	255.954	161.232	0.66675	0.0082336	0.039227	RchiOBHmChr1g0340731	upstream activation factor subunit spp27-like
RchiOBHmChr1g0340871	4.13114	98.8018	-4.5799	2.2617e-19	1.5757e-17	RchiOBHmChr1g0340871	7-deoxyloganetin glucosyltransferase-like
RchiOBHmChr1g0340961	944.157	2284.8	-1.275	2.2203e-09	4.6065e-08	RchiOBHmChr1g0340961	UDP-glucose 6-dehydrogenase 1
RchiOBHmChr1g0341081	1342.98	855.369	0.65082	0.00086412	0.0057065	RchiOBHmChr1g0341081	UTP--glucose-1-phosphate uridylyltransferase-like isoform X1
RchiOBHmChr1g0341331	138.972	36.5215	1.928	6.2648e-09	1.2001e-07	RchiOBHmChr1g0341331	mitochondrial ribosome-associated GTPase 1 isoform X1
RchiOBHmChr1g0341341	94.7363	42.1336	1.1689	0.0034456	0.018857	RchiOBHmChr1g0341341	ent-kaurenoic acid oxidase 1-like
RchiOBHmChr1g0341381	19.5954	2.03138	3.27	0.0078075	0.037578	RchiOBHmChr1g0341381	---NA---
RchiOBHmChr1g0341401	1108.42	743.174	0.57673	0.0029912	0.016689	RchiOBHmChr1g0341401	EG5651
RchiOBHmChr1g0341491	127.011	279.468	-1.1377	3.1079e-05	0.00030048	RchiOBHmChr1g0341491	NRT1 PTR FAMILY -like
RchiOBHmChr1g0341931	46.0504	427.663	-3.2152	2.1579e-05	0.00021603	RchiOBHmChr1g0341931	Retrovirus-related Pol poly from transposon TNT 1-94
RchiOBHmChr1g0341941	6.95916	87.5181	-3.6526	5.1518e-07	7.1857e-06	-	-
RchiOBHmChr1g0341971	122.193	59.08	1.0484	0.00076787	0.0051371	-	-
RchiOBHmChr1g0342011	171.529	87.3572	0.97345	0.00060441	0.0041608	RchiOBHmChr1g0342011	GCK domain-containing
RchiOBHmChr1g0342361	5.40542	35.5916	-2.7191	2.0188e-05	0.00020394	RchiOBHmChr1g0342361	NUCLEAR FUSION DEFECTIVE 4-like isoform X1
RchiOBHmChr1g0342401	23.5017	56.3795	-1.2624	0.0040171	0.021483	RchiOBHmChr1g0342401	B3 domain-containing Os04g0386900-like
RchiOBHmChr1g0342541	240.708	638.295	-1.4069	1.2093e-10	3.0344e-09	RchiOBHmChr1g0342541	---NA---
RchiOBHmChr1g0342581	341.969	162.546	1.073	8.255e-06	9.1406e-05	RchiOBHmChr1g0342581	tubulin-folding cofactor D
RchiOBHmChr1g0342701	255.711	384.761	-0.58945	0.010607	0.048523	RchiOBHmChr1g0342701	AUGMIN subunit 7
RchiOBHmChr1g0342721	22.7938	844.462	-5.2113	3.7673e-32	6.8238e-30	RchiOBHmChr1g0342721	ankyrin repeat-containing At3g12360-like
RchiOBHmChr1g0342741	39.6338	11.9512	1.7296	0.0020782	0.012207	RchiOBHmChr1g0342741	pentatricopeptide repeat-containing At1g11900
RchiOBHmChr1g0343231	736.525	1221.77	-0.73016	0.00019909	0.0015513	RchiOBHmChr1g0343231	riboflavin biosynthesis chloroplastic
RchiOBHmChr1g0343241	609.315	410.57	0.56956	0.0070085	0.034344	RchiOBHmChr1g0343241	DNA replication ATP-dependent helicase nuclease DNA2
RchiOBHmChr1g0343251	99.7963	14.1686	2.8163	1.0177e-11	2.9184e-10	RchiOBHmChr1g0343251	sister chromatid cohesion DCC1
RchiOBHmChr1g0343261	4376.4	8918.8	-1.0271	2.6293e-08	4.5247e-07	RchiOBHmChr1g0343261	ECERIFERUM 1-like
RchiOBHmChr1g0343271	281.945	454.125	-0.68767	0.0021884	0.012762	RchiOBHmChr1g0343271	---NA---
RchiOBHmChr1g0343281	159.769	340.58	-1.092	8.1154e-06	9.009e-05	RchiOBHmChr1g0343281	FAR1-RELATED SEQUENCE 5-like
RchiOBHmChr1g0343301	19952.8	45259.7	-1.1816	0.00030437	0.0022716	RchiOBHmChr1g0343301	ECERIFERUM 1-like
RchiOBHmChr1g0343371	1492.9	3098.81	-1.0536	2.6367e-08	4.5354e-07	RchiOBHmChr1g0343371	ECERIFERUM 1-like
RchiOBHmChr1g0343481	49.4028	4.77636	3.3706	0.0077126	0.037209	RchiOBHmChr1g0343481	palmitoyl-monogalactosyldiacylglycerol delta-7 chloroplastic-like
RchiOBHmChr1g0343491	15545.8	59781.3	-1.9432	0.00010213	0.00086253	RchiOBHmChr1g0343491	palmitoyl-monogalactosyldiacylglycerol delta-7 chloroplastic-like
RchiOBHmChr1g0343521	86.8073	536.224	-2.6269	3.0836e-12	9.5231e-11	RchiOBHmChr1g0343521	ECERIFERUM 1-like
RchiOBHmChr1g0343551	1.02846	430.271	-8.7086	1.0483e-06	1.3801e-05	RchiOBHmChr1g0343551	palmitoyl-monogalactosyldiacylglycerol delta-7 chloroplastic-like
RchiOBHmChr1g0343571	774.18	1196.26	-0.62779	0.0013191	0.0082006	RchiOBHmChr1g0343571	Immunoglobulin E-set
RchiOBHmChr1g0343601	2214.96	3633.15	-0.71394	0.00012033	0.00099575	RchiOBHmChr1g0343601	UMP-CMP kinase 3-like
RchiOBHmChr1g0343651	323.679	183.48	0.81894	0.00063562	0.004351	RchiOBHmChr1g0343651	ROOT PRIMORDIUM DEFECTIVE 1
RchiOBHmChr1g0343691	11708.4	85003.4	-2.86	1.5102e-07	2.3163e-06	RchiOBHmChr1g0343691	ECERIFERUM 1-like
RchiOBHmChr1g0343791	7986.72	52074.5	-2.7049	1.2887e-09	2.788e-08	RchiOBHmChr1g0343791	ECERIFERUM 1-like
RchiOBHmChr1g0343881	38.4907	107.287	-1.4789	0.00010274	0.00086692	RchiOBHmChr1g0343881	haloacid dehalogenase-like hydrolase domain-containing Sgpp
RchiOBHmChr1g0343971	341.329	219.747	0.63532	0.0062617	0.031227	RchiOBHmChr1g0343971	probable purine permease 11 isoform X2
RchiOBHmChr1g0343981	1209.83	1693.1	-0.48486	0.009682	0.045047	RchiOBHmChr1g0343981	ras-related RABH1b
RchiOBHmChr1g0344011	306.65	559.854	-0.86846	6.0232e-05	0.00054297	RchiOBHmChr1g0344011	---NA---
RchiOBHmChr1g0344051	237.752	1066.97	-2.166	7.2986e-22	6.2195e-20	RchiOBHmChr1g0344051	invertase inhibitor
RchiOBHmChr1g0344071	268.352	78.0393	1.7819	5.2212e-11	1.3804e-09	RchiOBHmChr1g0344071	TRIGALACTOSYLDIACYLGLYCEROL chloroplastic
RchiOBHmChr1g0344151	25.2573	54.6543	-1.1136	0.0096199	0.044812	RchiOBHmChr1g0344151	DNA-directed RNA polymerases II and IV subunit 5A-like
RchiOBHmChr1g0344161	66.2658	160.999	-1.2807	1.3665e-05	0.0001439	RchiOBHmChr1g0344161	disease resistance At1g50180
RchiOBHmChr1g0344171	95.7981	35.4089	1.4359	6.551e-05	0.00058459	RchiOBHmChr1g0344171	DNA-directed RNA polymerases II and IV subunit 5A-like
RchiOBHmChr1g0344211	0.67544	29.4401	-5.4458	2.26e-08	3.9379e-07	RchiOBHmChr1g0344211	WUSCHEL
RchiOBHmChr1g0344251	649.948	1166.64	-0.84396	6.021e-05	0.0005429	RchiOBHmChr1g0344251	10 kDa chaperonin
RchiOBHmChr1g0344261	0.645788	10.7973	-4.0635	0.010207	0.046992	RchiOBHmChr1g0344261	Lon mitochondrial
RchiOBHmChr1g0344361	4686.72	2334.61	1.0054	6.1804e-06	7.0498e-05	RchiOBHmChr1g0344361	PREDICTED: uncharacterized protein LOC101307154
RchiOBHmChr1g0344371	205.882	81.062	1.3447	1.6755e-06	2.124e-05	RchiOBHmChr1g0344371	probable receptor kinase At5g47070
RchiOBHmChr1g0344381	587.607	244.304	1.2662	1.0412e-08	1.9217e-07	RchiOBHmChr1g0344381	probable receptor kinase At5g47070
RchiOBHmChr1g0344461	614.793	977.005	-0.66826	0.00089012	0.0058505	RchiOBHmChr1g0344461	metacaspase-1
RchiOBHmChr1g0344521	86.643	462.607	-2.4166	8.2832e-06	9.1692e-05	RchiOBHmChr1g0344521	heat shock cognate 70 kDa 2
RchiOBHmChr1g0344541	11.1372	0.302784	5.2009	0.00125	0.0078335	RchiOBHmChr1g0344541	non-ltr retroelement reverse transcriptase
RchiOBHmChr1g0344701	152.674	88.9877	0.77878	0.0074986	0.036348	RchiOBHmChr1g0344701	UDP-glycosyltransferase 76F1-like
RchiOBHmChr1g0344921	2127.63	1381.68	0.62283	0.00083574	0.0055388	RchiOBHmChr1g0344921	60S ribosomal L37a
RchiOBHmChr1g0345031	4.07559	21.2072	-2.3795	0.0024421	0.014021	RchiOBHmChr1g0345031	cytochrome P450 714C2-like
RchiOBHmChr1g0345041	139.685	224.034	-0.68153	0.0089962	0.042358	RchiOBHmChr1g0345041	F-box LRR-repeat At3g59190-like isoform X1
RchiOBHmChr1g0345051	95.7099	242.072	-1.3387	4.3378e-07	6.1471e-06	RchiOBHmChr1g0345051	cytochrome P450 714C2-like
RchiOBHmChr1g0345191	25.7951	301.485	-3.5469	6.3125e-27	8.2428e-25	RchiOBHmChr1g0345191	rac-like GTP-binding 5
RchiOBHmChr1g0345281	11.2548	41.691	-1.8892	0.00049662	0.003501	RchiOBHmChr1g0345281	---NA---
RchiOBHmChr1g0345291	242.901	448.02	-0.88319	9.2295e-05	0.00078925	RchiOBHmChr1g0345291	trihelix transcription factor ASIL2
RchiOBHmChr1g0345301	482.513	1042.35	-1.1112	4.6652e-08	7.7375e-07	RchiOBHmChr1g0345301	---NA---
RchiOBHmChr1g0345331	265.05	117.041	1.1793	4.5353e-06	5.2832e-05	RchiOBHmChr1g0345331	---NA---
RchiOBHmChr1g0345981	14.0608	3188.36	-7.825	4.6458e-18	2.805e-16	RchiOBHmChr1g0345981	cyclin-U4-1
RchiOBHmChr1g0346061	390.747	255.951	0.61036	0.0066022	0.032657	RchiOBHmChr1g0346061	dol-P-Man:Man(7) c(2)-PP-Dol alpha-1,6-mannosyltransferase isoform X1
RchiOBHmChr1g0346071	37.5704	6.94398	2.4358	5.553e-05	0.00050467	RchiOBHmChr1g0346071	pentatricopeptide repeat-containing chloroplastic
RchiOBHmChr1g0346131	23.961	65.3822	-1.4482	0.00067386	0.0045763	RchiOBHmChr1g0346131	disease resistance At3g14460
RchiOBHmChr1g0346211	68.5928	132.056	-0.94502	0.0020507	0.012064	RchiOBHmChr1g0346211	disease resistance RPP13 1
RchiOBHmChr1g0346261	97.4664	177.165	-0.86212	0.0020585	0.012101	RchiOBHmChr1g0346261	disease resistance RPP13 1
RchiOBHmChr1g0346281	216.89	381.44	-0.8145	0.00033207	0.002453	RchiOBHmChr1g0346281	disease resistance RPP13 1
RchiOBHmChr1g0346311	1632.63	1098.96	0.57105	0.0032935	0.018131	RchiOBHmChr1g0346311	E3 ubiquitin- ligase BRE1-like 1
RchiOBHmChr1g0346351	79.2534	34.1184	1.2159	0.0014346	0.0088359	RchiOBHmChr1g0346351	---NA---
RchiOBHmChr1g0346441	742.345	508.987	0.54446	0.0077253	0.037261	RchiOBHmChr1g0346441	transcription factor jumonji ( ) domain
RchiOBHmChr1g0346561	3044.52	6049.69	-0.99065	5.9165e-08	9.6769e-07	RchiOBHmChr1g0346561	phosphoglycerate mutase family
RchiOBHmChr1g0346571	0	16.892	#NAME?	7.3099e-05	0.00064201	RchiOBHmChr1g0346571	transcription factor MYB48
RchiOBHmChr1g0346681	2.71706	19.5675	-2.8483	0.0023866	0.013747	RchiOBHmChr1g0346681	agamous-like MADS-box AGL80
RchiOBHmChr1g0346761	88.815	29.5716	1.5866	3.5243e-05	0.0003373	RchiOBHmChr1g0346761	Mitochondrial transcription termination factor family
RchiOBHmChr1g0346971	807.531	298.138	1.4375	1.3141e-11	3.7111e-10	RchiOBHmChr1g0346971	AATF isoform X2
RchiOBHmChr1g0347041	101.884	174.506	-0.77635	0.0053944	0.027587	RchiOBHmChr1g0347041	receptor 12
RchiOBHmChr1g0347201	317.999	162.984	0.96429	5.4957e-05	0.0005004	RchiOBHmChr1g0347201	---NA---
RchiOBHmChr1g0347391	22.4934	63.8781	-1.5058	0.00054218	0.0037825	RchiOBHmChr1g0347391	Peptidyl-prolyl cis-trans isomerase FKBP20-2
RchiOBHmChr1g0347441	467.208	891.856	-0.93274	0.0031149	0.017278	RchiOBHmChr1g0347441	palmitoyl- thioesterase 1
RchiOBHmChr1g0347541	10.7918	0.946092	3.5118	0.0081101	0.038729	RchiOBHmChr1g0347541	pentatricopeptide repeat-containing At2g44880
RchiOBHmChr1g0347891	1897.07	1238.68	0.61497	0.0011698	0.0074157	RchiOBHmChr1g0347891	BZIP domain class transcription factor
RchiOBHmChr1g0347971	189.007	321.823	-0.76783	0.0011034	0.0070387	RchiOBHmChr1g0347971	disease resistance At3g14460
RchiOBHmChr1g0348011	126.916	226.717	-0.83702	0.0010058	0.0064948	RchiOBHmChr1g0348011	---NA---
RchiOBHmChr1g0348031	8036.38	5361.09	0.58402	0.0012324	0.0077446	RchiOBHmChr1g0348031	plasminogen activator inhibitor 1 RNA-binding -like
RchiOBHmChr1g0348101	7284.32	3401.33	1.0987	2.2919e-09	4.7475e-08	RchiOBHmChr1g0348101	nucleoside diphosphate kinase 1
RchiOBHmChr1g0348261	416.735	199.824	1.0604	4.2169e-06	4.9479e-05	RchiOBHmChr1g0348261	nuclear pore complex NUP62
RchiOBHmChr1g0348271	480.107	93.7312	2.3568	7.6843e-22	6.5196e-20	RchiOBHmChr1g0348271	PREDICTED: uncharacterized protein LOC101311511 isoform X1
RchiOBHmChr1g0348291	707.478	147.57	2.2613	1.6859e-23	1.6579e-21	RchiOBHmChr1g0348291	elongation factor G- mitochondrial
RchiOBHmChr1g0348321	149.507	257.143	-0.78235	0.001967	0.011622	RchiOBHmChr1g0348321	TMV resistance N-like
RchiOBHmChr1g0348341	76.9669	36.6815	1.0692	0.004277	0.022686	RchiOBHmChr1g0348341	---NA---
RchiOBHmChr1g0348581	8.17509	32.5254	-1.9923	0.0090746	0.04266	RchiOBHmChr1g0348581	squamosa promoter-binding 8
RchiOBHmChr1g0348611	0.308068	11.228	-5.1877	0.010307	0.047383	RchiOBHmChr1g0348611	squamosa promoter-binding 7
RchiOBHmChr1g0348651	618.543	2255.04	-1.8662	2.337e-10	5.6212e-09	RchiOBHmChr1g0348651	PHD transcription partial
RchiOBHmChr1g0348721	27.1699	156.42	-2.5253	1.5629e-13	5.8022e-12	RchiOBHmChr1g0348721	PREDICTED: uncharacterized protein LOC101308021
RchiOBHmChr1g0348731	963.874	673.855	0.51641	0.0097979	0.045445	RchiOBHmChr1g0348731	transport Sec61 subunit beta
RchiOBHmChr1g0348781	24.3626	91.6646	-1.9117	1.1692e-05	0.00012533	RchiOBHmChr1g0348781	transcription factor UNE10
RchiOBHmChr1g0349101	1032.87	577.945	0.83765	2.4354e-05	0.0002409	RchiOBHmChr1g0349101	Cytochrome P450
RchiOBHmChr1g0349181	7.30548	141.557	-4.2763	4.7799e-24	4.9244e-22	RchiOBHmChr1g0349181	TMV resistance N-like
RchiOBHmChr1g0349381	587.798	229.327	1.3579	8.7046e-10	1.9271e-08	RchiOBHmChr1g0349381	IRK-interacting -like
RchiOBHmChr1g0349391	1080.83	2012.28	-0.89669	2.4745e-06	3.0237e-05	RchiOBHmChr1g0349391	axial regulator YABBY 1-like
RchiOBHmChr1g0349431	138.78	26.2071	2.4048	1.103e-08	2.0262e-07	RchiOBHmChr1g0349431	auxin-responsive SAUR36
RchiOBHmChr1g0349561	453.255	255.199	0.8287	0.00021277	0.0016489	RchiOBHmChr1g0349561	methionine aminopeptidase 1A
RchiOBHmChr1g0349651	1392.69	717.971	0.95587	9.0171e-07	1.2022e-05	RchiOBHmChr1g0349651	methionine aminopeptidase 1A
RchiOBHmChr1g0349971	763.079	1462.18	-0.93822	1.9771e-06	2.4622e-05	RchiOBHmChr1g0349971	3-phosphoshikimate 1-carboxyvinyltransferase 2
RchiOBHmChr1g0349981	93.9731	373.745	-1.9917	0.00010449	0.00087923	RchiOBHmChr1g0349981	UDP-glucuronate 4-epimerase 3
RchiOBHmChr1g0349991	110.286	515.158	-2.2238	2.4132e-07	3.5598e-06	RchiOBHmChr1g0349991	UDP-glucuronate 4-epimerase 3
RchiOBHmChr1g0350011	1146.76	1885.56	-0.71743	0.00018237	0.0014377	RchiOBHmChr1g0350011	tRNA 2 -phosphotransferase 1
RchiOBHmChr1g0350031	2205.62	1101.57	1.0016	1.2731e-07	1.9847e-06	RchiOBHmChr1g0350031	40S ribosomal S13
RchiOBHmChr1g0350131	607.07	988.136	-0.70285	0.00042038	0.0030199	-	-
RchiOBHmChr1g0350181	806.18	314.622	1.3575	6.4535e-11	1.6799e-09	RchiOBHmChr1g0350181	60S ribosomal L22-2
RchiOBHmChr1g0350551	95.8935	31.3179	1.6144	1.2053e-05	0.00012863	RchiOBHmChr1g0350551	glutathione S-transferase zeta class-like isoform X2
RchiOBHmChr1g0350561	590.771	124.592	2.2454	9.5056e-22	7.9951e-20	RchiOBHmChr1g0350561	peptidyl-prolyl cis-trans isomerase FKBP43 isoform X2
RchiOBHmChr1g0350721	193.499	115.382	0.74591	0.0049271	0.025546	RchiOBHmChr1g0350721	pentatricopeptide repeat-containing At1g01970
RchiOBHmChr1g0350801	49.1679	15.9281	1.6261	0.0098474	0.045659	RchiOBHmChr1g0350801	---NA---
RchiOBHmChr1g0350811	1279.23	413.968	1.6277	6.8477e-16	3.4232e-14	RchiOBHmChr1g0350811	4-hydroxy-tetrahydrodipicolinate chloroplastic
RchiOBHmChr1g0350841	404.681	216.411	0.90301	8.9755e-05	0.00076905	RchiOBHmChr1g0350841	peptidyl-prolyl cis-trans isomerase CYP18-1
RchiOBHmChr1g0350871	60.4634	412.875	-2.7716	1.8263e-26	2.2722e-24	RchiOBHmChr1g0350871	fasciclin-like arabinogalactan 10
RchiOBHmChr1g0351081	1350.08	3332.04	-1.3034	5.0735e-12	1.5135e-10	RchiOBHmChr1g0351081	cytochrome P450 704C1-like
RchiOBHmChr1g0351121	137.925	48.7354	1.5008	4.0874e-06	4.8075e-05	RchiOBHmChr1g0351121	Cytochrome P450 704C1
RchiOBHmChr1g0351131	455.011	273.286	0.73549	0.00081401	0.0054077	RchiOBHmChr1g0351131	pre-mRNA-splicing factor CWC22 homolog
RchiOBHmChr1g0351281	26.3221	69.3266	-1.3971	0.0006076	0.0041798	RchiOBHmChr1g0351281	cucumber peeling cupredoxin-like
RchiOBHmChr1g0351331	285.382	160.308	0.83205	0.00066706	0.0045387	RchiOBHmChr1g0351331	receptor-like serine threonine- kinase At2g45590
RchiOBHmChr1g0351551	102.449	34.3369	1.5771	8.6946e-06	9.5756e-05	RchiOBHmChr1g0351551	glyoxylate hydroxypyruvate reductase HPR3-like
RchiOBHmChr1g0351571	106.44	208.763	-0.97183	0.0018145	0.010849	RchiOBHmChr1g0351571	glyoxylate hydroxypyruvate reductase HPR3-like
RchiOBHmChr1g0351591	1.54034	19.355	-3.6514	0.00021467	0.0016614	RchiOBHmChr1g0351591	gibberellin 20 oxidase 1-D-like
RchiOBHmChr1g0351611	0	18.8697	#NAME?	0.0034879	0.019034	RchiOBHmChr1g0351611	gibberellin 20 oxidase 1-D-like
RchiOBHmChr1g0351681	19.121	4.40329	2.1185	0.0075787	0.036681	RchiOBHmChr1g0351681	probable fructokinase-7
RchiOBHmChr1g0351741	143.699	43.4819	1.7246	8.3715e-07	1.1211e-05	RchiOBHmChr1g0351741	CRS2-associated factor mitochondrial
RchiOBHmChr1g0351841	294.357	135.305	1.1214	0.0034626	0.018936	RchiOBHmChr1g0351841	transcription factor TCP9
RchiOBHmChr1g0352001	77.9495	35.8021	1.1225	0.010314	0.047401	RchiOBHmChr1g0352001	SPX domain-containing membrane At4g22990-like
RchiOBHmChr1g0352061	456.578	183.523	1.3149	1.0518e-08	1.9395e-07	RchiOBHmChr1g0352061	SET domain-containing
RchiOBHmChr1g0352261	285.247	545.387	-0.93507	1.8839e-05	0.0001916	RchiOBHmChr1g0352261	-ribulosamine 3- chloroplastic
RchiOBHmChr1g0352271	397.79	171.625	1.2127	2.5111e-07	3.6888e-06	RchiOBHmChr1g0352271	RING-H2 finger ATL5-like
RchiOBHmChr1g0352321	1273.85	653.159	0.96369	9.1034e-07	1.2127e-05	RchiOBHmChr1g0352321	serine arginine-rich splicing factor RS41-like isoform X1
RchiOBHmChr1g0352361	4325.17	2726.61	0.66565	0.0039816	0.021331	RchiOBHmChr1g0352361	F-box PP2-A13
RchiOBHmChr1g0352551	222.864	82.7522	1.4293	1.5304e-07	2.3427e-06	RchiOBHmChr1g0352551	probable methyltransferase PMT15
RchiOBHmChr1g0352671	3184.6	2060.66	0.628	0.00097748	0.0063359	RchiOBHmChr1g0352671	homeobox-leucine zipper ANTHOCYANINLESS 2 isoform X1
RchiOBHmChr1g0352701	59.4439	221.286	-1.8963	4.6978e-11	1.2471e-09	RchiOBHmChr1g0352701	GDP-L-galactose phosphorylase 1-like
RchiOBHmChr1g0352711	337.13	573.219	-0.76578	0.0099079	0.045868	RchiOBHmChr1g0352711	E3 ubiquitin- ligase At1g63170-like
RchiOBHmChr1g0352791	5.11265	48.2584	-3.2386	5.9821e-05	0.00053989	RchiOBHmChr1g0352791	cytosolic sulfotransferase 15-like
RchiOBHmChr1g0352841	507.214	878.787	-0.79292	9.316e-05	0.00079577	RchiOBHmChr1g0352841	acyl-coenzyme A thioesterase 13
RchiOBHmChr1g0353401	89.2147	336.366	-1.9147	1.9995e-12	6.3256e-11	RchiOBHmChr1g0353401	(+)-neomenthol dehydrogenase-like
RchiOBHmChr1g0353511	36.561	272.546	-2.8981	9.7145e-18	5.6803e-16	RchiOBHmChr1g0353511	(+)-neomenthol dehydrogenase-like
RchiOBHmChr1g0353531	444.059	258.36	0.78137	0.00047682	0.0033768	RchiOBHmChr1g0353531	(+)-neomenthol dehydrogenase-like
RchiOBHmChr1g0353611	62.4412	122.187	-0.96852	0.0021504	0.012579	RchiOBHmChr1g0353611	---NA---
RchiOBHmChr1g0353661	20.026	81.7458	-2.0293	9.5383e-07	1.2656e-05	RchiOBHmChr1g0353661	(+)-neomenthol dehydrogenase-like
RchiOBHmChr1g0353701	17.0793	3.04776	2.4864	0.0058542	0.029523	RchiOBHmChr1g0353701	disease resistance At4g27190-like
RchiOBHmChr1g0353731	669.633	159.939	2.0659	6.7436e-20	4.9271e-18	RchiOBHmChr1g0353731	bifunctional chloroplastic
RchiOBHmChr1g0353801	17.7672	57.9818	-1.7064	0.00020438	0.0015874	RchiOBHmChr1g0353801	---NA---
RchiOBHmChr1g0354041	847.875	451.059	0.91053	9.8321e-06	0.00010716	RchiOBHmChr1g0354041	PREDICTED: LOW QUALITY PROTEIN: uncharacterized protein LOC101299041
RchiOBHmChr1g0354061	1085.95	406.718	1.4169	7.3897e-05	0.00064843	RchiOBHmChr1g0354061	transcription repressor MYB6
RchiOBHmChr1g0354101	168.678	464.766	-1.4622	0.0012683	0.0079282	RchiOBHmChr1g0354101	actin-depolymerizing factor 1
RchiOBHmChr1g0354121	3371.33	1859.42	0.85846	6.5634e-05	0.00058543	RchiOBHmChr1g0354121	multiple C2 and transmembrane domain-containing 1-like
RchiOBHmChr1g0354381	210.303	331.699	-0.65741	0.0050194	0.025948	RchiOBHmChr1g0354381	---NA---
RchiOBHmChr1g0354471	55.8437	110.232	-0.98108	0.0055848	0.028363	RchiOBHmChr1g0354471	---NA---
RchiOBHmChr1g0354641	593.761	218.689	1.441	5.5986e-11	1.4682e-09	RchiOBHmChr1g0354641	mediator of RNA polymerase II transcription subunit 2
RchiOBHmChr1g0354891	100.079	42.9754	1.2196	0.00048302	0.0034169	RchiOBHmChr1g0354891	ribonuclease H At1g65750
RchiOBHmChr1g0355031	13.2075	1.29701	3.3481	0.0038837	0.02087	RchiOBHmChr1g0355031	F-box At2g26160-like
RchiOBHmChr1g0355071	241.238	538.008	-1.1572	1.4776e-07	2.2717e-06	RchiOBHmChr1g0355071	UPF0187 chloroplastic-like
RchiOBHmChr1g0355121	329.691	498.695	-0.59704	0.0055433	0.028189	RchiOBHmChr1g0355121	acyl-coenzyme A thioesterase 8
RchiOBHmChr1g0355221	9.2725	92.5188	-3.3187	1.5739e-13	5.8319e-12	RchiOBHmChr1g0355221	gibberellin 3-beta-dioxygenase 4
RchiOBHmChr1g0355231	5.33082	52.5178	-3.3004	8.4303e-09	1.5845e-07	RchiOBHmChr1g0355231	gibberellin 3-beta-dioxygenase 4
RchiOBHmChr1g0355361	1583.81	756.79	1.0654	4.7899e-08	7.9308e-07	RchiOBHmChr1g0355361	U-box domain-containing 33
RchiOBHmChr1g0355601	265.312	438.609	-0.72524	0.0010402	0.0066859	RchiOBHmChr1g0355601	---NA---
RchiOBHmChr1g0355771	4464.31	13952	-1.644	6.2116e-12	1.8243e-10	RchiOBHmChr1g0355771	aquaporin PIP1-3
RchiOBHmChr1g0355831	446.258	202.095	1.1428	7.1114e-07	9.6494e-06	RchiOBHmChr1g0355831	DNA methyltransferase-2
RchiOBHmChr1g0355881	773.095	436.815	0.82362	7.831e-05	0.00068178	RchiOBHmChr1g0355881	probable anion transporter chloroplastic
RchiOBHmChr1g0355961	2633.99	1186.27	1.1508	1.5201e-09	3.2436e-08	RchiOBHmChr1g0355961	PREDICTED: uncharacterized protein LOC101295853
RchiOBHmChr1g0356051	47.3699	8.13729	2.5414	3.5432e-06	4.2132e-05	RchiOBHmChr1g0356051	PREDICTED: uncharacterized protein LOC101295853
RchiOBHmChr1g0356151	616.524	979.967	-0.66858	0.00078576	0.0052401	RchiOBHmChr1g0356151	LDLR chaperone MESD
RchiOBHmChr1g0356501	4.03924	29.0987	-2.8488	6.8927e-05	0.00061033	RchiOBHmChr1g0356501	---NA---
RchiOBHmChr1g0356641	434.923	136.88	1.6678	5.6565e-12	1.6764e-10	RchiOBHmChr1g0356641	bifunctional L-3-cyanoalanine synthase cysteine synthase mitochondrial
RchiOBHmChr1g0356711	1512.37	305.258	2.3087	5.5185e-29	8.2026e-27	RchiOBHmChr1g0356711	E3 ubiquitin- ligase At3g02290-like
RchiOBHmChr1g0356791	1270.16	388.529	1.7089	1.4314e-06	1.8428e-05	RchiOBHmChr1g0356791	calmodulin-binding receptor-like cytoplasmic kinase 2
RchiOBHmChr1g0356801	551.901	353.304	0.6435	0.0024112	0.013868	RchiOBHmChr1g0356801	PREDICTED: uncharacterized protein LOC101311331 isoform X2
RchiOBHmChr1g0356811	112.206	29.3073	1.9368	6.7356e-08	1.0938e-06	RchiOBHmChr1g0356811	syntaxin-71-like
RchiOBHmChr1g0356881	10.0255	34.5005	-1.7829	0.0029546	0.016522	RchiOBHmChr1g0356881	mannose-P-dolichol utilization defect 1 homolog 2
RchiOBHmChr1g0356891	46.0719	91.6388	-0.99207	0.00588	0.029638	RchiOBHmChr1g0356891	RIC1 homolog
RchiOBHmChr1g0356911	78.247	137.203	-0.81021	0.0058102	0.029336	RchiOBHmChr1g0356911	RIC1 homolog
RchiOBHmChr1g0356921	27.4444	58.5813	-1.0939	0.010162	0.046817	RchiOBHmChr1g0356921	RAB6A-GEF complex partner 1-like
RchiOBHmChr1g0356931	61.0213	110.02	-0.85038	0.0084575	0.040165	RchiOBHmChr1g0356931	RAB6A-GEF complex partner 1-like
RchiOBHmChr1g0356971	11.3304	32.2804	-1.5105	0.0094094	0.043984	RchiOBHmChr1g0356971	beta-amyrin 28-oxidase-like
RchiOBHmChr1g0357031	252.101	862.301	-1.7742	9.3861e-17	5.0556e-15	RchiOBHmChr1g0357031	Beta-1,3-N-acetylglucosaminyltransferase lunatic fringe
RchiOBHmChr1g0357041	346.727	190.825	0.86155	0.00032217	0.0023861	RchiOBHmChr1g0357041	mechanosensitive ion channel mitochondrial-like
RchiOBHmChr1g0357091	14.3873	152.244	-3.4035	3.2546e-10	7.6792e-09	RchiOBHmChr1g0357091	3-hydroxyisobutyryl- hydrolase 1-like
RchiOBHmChr1g0357161	655.683	20.9119	4.9706	2.6609e-15	1.247e-13	RchiOBHmChr1g0357161	probable polygalacturonase
RchiOBHmChr1g0357191	2012.98	6073.29	-1.5931	1.2471e-06	1.6237e-05	RchiOBHmChr1g0357191	probable serine threonine- kinase At1g01540
RchiOBHmChr1g0357301	271.27	611.201	-1.1719	0.00014968	0.0012076	RchiOBHmChr1g0357301	50S ribosomal chloroplastic
RchiOBHmChr1g0357381	4452.74	1587.69	1.4878	1.4307e-07	2.2049e-06	RchiOBHmChr1g0357381	ASPARTIC PROTEASE IN GUARD CELL 2-like
RchiOBHmChr1g0357411	116.02	66.1574	0.8104	0.010984	0.049952	RchiOBHmChr1g0357411	PREDICTED: uncharacterized protein LOC105350458
RchiOBHmChr1g0357461	1080.19	1721.24	-0.67217	0.00048622	0.0034371	RchiOBHmChr1g0357461	---NA---
RchiOBHmChr1g0357681	115.401	23.2413	2.3119	6.5465e-10	1.4711e-08	RchiOBHmChr1g0357681	pentatricopeptide repeat-containing mitochondrial-like
RchiOBHmChr1g0357771	404.1	1409.14	-1.802	4.6734e-09	9.1731e-08	RchiOBHmChr1g0357771	desiccation protectant Lea14 homolog
RchiOBHmChr1g0357811	3695.4	1098.86	1.7497	3.4566e-20	2.5787e-18	RchiOBHmChr1g0357811	Late embryogenesis abundant (LEA) hydroxyproline-rich glyco isoform 1
RchiOBHmChr1g0357861	1360.32	2240.97	-0.72017	0.00014096	0.0011443	RchiOBHmChr1g0357861	golgin candidate 4
RchiOBHmChr1g0358211	3.95698	18.0793	-2.1919	0.0097772	0.045386	RchiOBHmChr1g0358211	hevamine-A-like
RchiOBHmChr1g0358241	571.135	1068.98	-0.90433	7.607e-06	8.4785e-05	RchiOBHmChr1g0358241	delta(8)-fatty-acid desaturase 1-like
RchiOBHmChr1g0358271	1292.62	3700.33	-1.5174	1.5745e-15	7.6168e-14	RchiOBHmChr1g0358271	ABIL1
RchiOBHmChr1g0358291	0.33772	18.6658	-5.7884	0.0024537	0.014079	RchiOBHmChr1g0358291	UDP-rhamnose:rhamnosyltransferase 1
RchiOBHmChr1g0358311	13.0965	39.8948	-1.607	0.0027931	0.015728	RchiOBHmChr1g0358311	---NA---
RchiOBHmChr1g0358391	897.295	593.937	0.59527	0.0025561	0.014572	RchiOBHmChr1g0358391	rRNA-processing FCF1 homolog
RchiOBHmChr1g0358441	279.874	438.806	-0.6488	0.0035942	0.019522	RchiOBHmChr1g0358441	F-box kelch-repeat At3g61590
RchiOBHmChr1g0358491	16.3388	0.69144	4.5626	0.00012734	0.0010451	-	-
RchiOBHmChr1g0358531	774.265	1458.99	-0.91407	2.4988e-06	3.0515e-05	RchiOBHmChr1g0358531	CURVATURE THYLAKOID chloroplastic
RchiOBHmChr1g0358601	678.281	2775.95	-2.033	4.2732e-10	9.8877e-09	RchiOBHmChr1g0358601	common plant regulatory factor 1-like
RchiOBHmChr1g0358641	11.5409	76.771	-2.7338	8.5066e-06	9.3925e-05	RchiOBHmChr1g0358641	glucose-6-phosphate 1-epimerase
RchiOBHmChr1g0358691	48.4921	206.208	-2.0883	1.5712e-05	0.00016295	RchiOBHmChr1g0358691	plastid division PDV1
RchiOBHmChr1g0358751	168.594	306.519	-0.86242	0.00039383	0.0028528	RchiOBHmChr1g0358751	---NA---
RchiOBHmChr1g0358761	216.148	374.233	-0.79191	0.00069302	0.0046855	RchiOBHmChr1g0358761	---NA---
RchiOBHmChr1g0358781	1350.31	9250.53	-2.7762	5.1422e-07	7.175e-06	RchiOBHmChr1g0358781	arabinogalactan peptide 20-like
RchiOBHmChr1g0358851	3.51501	38.3903	-3.4491	0.00023192	0.0017807	RchiOBHmChr1g0358851	---NA---
RchiOBHmChr1g0358861	10.1824	61.1289	-2.5858	1.7495e-07	2.6448e-06	RchiOBHmChr1g0358861	mitogen-activated kinase kinase kinase 7-like
RchiOBHmChr1g0358871	373.4	1656.19	-2.1491	6.4422e-24	6.5847e-22	RchiOBHmChr1g0358871	SUPPRESSOR OF PHYA-105 1
RchiOBHmChr1g0359011	4.36931	37.6714	-3.108	0.00018096	0.001428	RchiOBHmChr1g0359011	trichome birefringence-like 25
RchiOBHmChr1g0359021	849.419	1331.86	-0.6489	0.00099827	0.0064567	RchiOBHmChr1g0359021	PREDICTED: uncharacterized protein LOC104230505
RchiOBHmChr1g0359061	955.086	2716.89	-1.5083	1.324e-05	0.00014007	RchiOBHmChr1g0359061	hydroquinone glucosyltransferase-like
RchiOBHmChr1g0359071	123.264	48.1055	1.3575	4.6797e-05	0.0004336	RchiOBHmChr1g0359071	---NA---
RchiOBHmChr1g0359121	333.448	222.089	0.58632	0.0089496	0.042164	RchiOBHmChr1g0359121	transcription factor CPC-like
RchiOBHmChr1g0359141	17.5232	2.05873	3.0894	0.0040048	0.021435	RchiOBHmChr1g0359141	---NA---
RchiOBHmChr1g0359251	2192.25	1505.67	0.54201	0.0051359	0.026442	RchiOBHmChr1g0359251	abscisic acid receptor PYL9-like
RchiOBHmChr1g0359291	1565.65	414.229	1.9183	3.509e-21	2.8059e-19	RchiOBHmChr1g0359291	DEAD-box ATP-dependent RNA helicase 31-like
RchiOBHmChr1g0359321	426.16	158.834	1.4239	1.205e-09	2.6143e-08	RchiOBHmChr1g0359321	mitochondrial inner membrane OXA1-like
RchiOBHmChr1g0359431	715.465	304.113	1.2343	6.9116e-09	1.3149e-07	RchiOBHmChr1g0359431	clustered mitochondria homolog
RchiOBHmChr1g0359491	67.1961	8.37499	3.0042	1.2993e-09	2.808e-08	RchiOBHmChr1g0359491	Acid phosphatase vanadium-dependent haloperoxidase-related
RchiOBHmChr1g0359511	189.05	22.4205	3.0759	8.9405e-05	0.00076639	RchiOBHmChr1g0359511	calcineurin B 7
RchiOBHmChr1g0359591	657.352	448.571	0.55133	0.0071332	0.03485	RchiOBHmChr1g0359591	Embryo defective isoform 1
RchiOBHmChr1g0359611	0.308068	325.92	-10.047	1.0619e-09	2.322e-08	RchiOBHmChr1g0359611	lachrymatory-factor synthase-like
RchiOBHmChr1g0359711	1874.17	5210.1	-1.4751	2.5735e-07	3.7733e-06	RchiOBHmChr1g0359711	cytochrome P450 CYP82D47-like
RchiOBHmChr1g0359721	212.692	407.056	-0.93646	6.166e-05	0.0005543	RchiOBHmChr1g0359721	E3 ubiquitin- ligase SINAT3 isoform X1
RchiOBHmChr1g0359741	140.224	297.795	-1.0866	0.00038788	0.002815	RchiOBHmChr1g0359741	probable sodium metabolite cotransporter chloroplastic
RchiOBHmChr1g0359991	226.603	423.979	-0.90382	6.4326e-05	0.00057495	RchiOBHmChr1g0359991	defective in meristem silencing
RchiOBHmChr1g0360001	1495.59	2457.42	-0.71643	0.00046428	0.0032994	RchiOBHmChr1g0360001	transcription factor bHLH13-like
RchiOBHmChr1g0360021	56.5212	715.002	-3.6611	6.0314e-13	2.0786e-11	RchiOBHmChr1g0360021	ethylene-responsive transcription factor ERF023
RchiOBHmChr1g0360031	1012.45	441.24	1.1982	4.5923e-09	9.0231e-08	RchiOBHmChr1g0360031	exportin-2
RchiOBHmChr1g0360041	780.393	245.895	1.6662	1.7937e-11	4.9751e-10	RchiOBHmChr1g0360041	auxin response factor 18 isoform X1
RchiOBHmChr1g0360101	637.395	1008.77	-0.66234	0.00089162	0.0058561	RchiOBHmChr1g0360101	Alanine--tRNA ligase
RchiOBHmChr1g0360141	97.5776	274.102	-1.4901	1.0478e-08	1.933e-07	RchiOBHmChr1g0360141	Tetratricopeptide repeat (TPR)-like superfamily
RchiOBHmChr1g0360161	560.794	313.032	0.84116	0.00010276	0.00086692	RchiOBHmChr1g0360161	mediator of RNA polymerase II transcription subunit 4
RchiOBHmChr1g0360171	93.3491	25.6236	1.8652	0.0001066	0.00089445	RchiOBHmChr1g0360171	pentatricopeptide repeat-containing At1g05600
RchiOBHmChr1g0360221	279.625	507.395	-0.85962	8.1189e-05	0.00070355	RchiOBHmChr1g0360221	pyridoxine pyridoxamine 5 -phosphate oxidase 2
RchiOBHmChr1g0360301	71.071	4451.82	-5.969	0.010537	0.048275	RchiOBHmChr1g0360301	palmitoyl-monogalactosyldiacylglycerol delta-7 chloroplastic-like
RchiOBHmChr1g0360311	178.683	50.7731	1.8153	0.00027248	0.0020556	RchiOBHmChr1g0360311	myb-related 308-like
RchiOBHmChr1g0360421	59.4427	255.414	-2.1033	2.837e-05	0.00027647	RchiOBHmChr1g0360421	NC domain-containing -related
RchiOBHmChr1g0360431	277.834	139.48	0.99417	0.0086205	0.040826	RchiOBHmChr1g0360431	bifunctional fucokinase fucose pyrophosphorylase
RchiOBHmChr1g0360461	311.388	607.846	-0.96499	0.0010279	0.0066167	RchiOBHmChr1g0360461	probable serine threonine- kinase WNK10 isoform X1
RchiOBHmChr1g0360471	452.781	221.085	1.0342	5.8001e-06	6.6472e-05	RchiOBHmChr1g0360471	DNA-directed RNA polymerase III subunit RPC10-like
RchiOBHmChr1g0360571	272.213	762.733	-1.4864	5.1199e-12	1.5255e-10	RchiOBHmChr1g0360571	ATP synthase delta chloroplastic
RchiOBHmChr1g0360621	14.4541	143.974	-3.3163	3.6444e-18	2.2245e-16	RchiOBHmChr1g0360621	PREDICTED: uncharacterized protein LOC101302488
RchiOBHmChr1g0360801	1322.84	3468.59	-1.3907	3.5718e-13	1.259e-11	RchiOBHmChr1g0360801	rho GTPase-activating 3
RchiOBHmChr1g0360841	1009.18	404.009	1.3207	6.4817e-11	1.6862e-09	RchiOBHmChr1g0360841	GRF1-interacting factor 3
RchiOBHmChr1g0360861	10.0838	0.340523	4.8881	0.0027827	0.015678	RchiOBHmChr1g0360861	hypothetical protein PRUPE_ppa017413mg
RchiOBHmChr1g0360961	837.562	1740.72	-1.0554	8.6451e-08	1.3758e-06	RchiOBHmChr1g0360961	IQ-DOMAIN 1
RchiOBHmChr1g0361011	1.34418	14.5638	-3.4376	0.0018667	0.011107	RchiOBHmChr1g0361011	system C
RchiOBHmChr1g0361041	142.136	513.596	-1.8534	1.9799e-10	4.828e-09	RchiOBHmChr1g0361041	RNA-binding 38
RchiOBHmChr1g0361051	6888.53	3149.07	1.1293	6.2816e-10	1.4181e-08	RchiOBHmChr1g0361051	60S acidic ribosomal P1-like
RchiOBHmChr1g0361151	251.441	827.193	-1.718	1.6803e-14	7.0061e-13	RchiOBHmChr1g0361151	two-component response regulator-like PRR95 isoform X1
RchiOBHmChr1g0361191	35.9877	529.518	-3.8791	2.7639e-19	1.9084e-17	RchiOBHmChr1g0361191	transcription factor bHLH57-like isoform X1
RchiOBHmChr1g0361201	128.534	374.938	-1.5445	0.00043086	0.0030849	RchiOBHmChr1g0361201	CURVATURE THYLAKOID chloroplastic
RchiOBHmChr1g0361301	118.601	1657.76	-3.805	5.8141e-64	6.8612e-61	RchiOBHmChr1g0361301	LHY-like isoform X1
RchiOBHmChr1g0361351	2012.17	3209.79	-0.67372	0.00026825	0.0020272	RchiOBHmChr1g0361351	soluble inorganic pyrophosphatase
RchiOBHmChr1g0361411	95.8019	38.6098	1.3111	0.00023816	0.001825	RchiOBHmChr1g0361411	NAC domain-containing 72-like
RchiOBHmChr1g0361501	63.593	30.6768	1.0517	0.0098755	0.045751	RchiOBHmChr1g0361501	NAC domain-containing 72-like
RchiOBHmChr1g0361751	721.292	283.696	1.3462	3.0216e-10	7.1575e-09	RchiOBHmChr1g0361751	ribosome production factor 1-like isoform X1
RchiOBHmChr1g0361811	235.218	151.473	0.63493	0.01091	0.049679	RchiOBHmChr1g0361811	pentatricopeptide repeat-containing At4g01570
RchiOBHmChr1g0362041	51.6589	20.3647	1.3429	0.0029188	0.016347	RchiOBHmChr1g0362041	ras-related RABC2a-like
RchiOBHmChr1g0362051	75.6479	11.1057	2.768	4.545e-06	5.2929e-05	RchiOBHmChr1g0362051	pentatricopeptide repeat-containing At3g62890-like
RchiOBHmChr1g0362171	209.322	907.403	-2.116	0.0022263	0.012942	RchiOBHmChr1g0362171	zinc finger ZAT5-like
RchiOBHmChr1g0362181	618.911	2003.09	-1.6944	1.1449e-10	2.8802e-09	RchiOBHmChr1g0362181	pullulanase chloroplastic isoform X1
RchiOBHmChr1g0362241	1116.72	754.63	0.56543	0.0047177	0.024644	RchiOBHmChr1g0362241	uncharacterized transmembrane DDB_G0289901 isoform X3
RchiOBHmChr1g0362271	10.4511	1.03196	3.3402	0.010796	0.049254	RchiOBHmChr1g0362271	NUCLEAR FUSION DEFECTIVE 4-like
RchiOBHmChr1g0362311	405.971	2563.09	-2.6584	7.8011e-39	2.1856e-36	RchiOBHmChr1g0362311	ATP binding
RchiOBHmChr1g0362401	486.189	274.851	0.82287	0.0034509	0.018883	RchiOBHmChr1g0362401	PREDICTED: uncharacterized protein LOC101309195
RchiOBHmChr1g0362411	289.868	180.949	0.67981	0.0049033	0.02545	RchiOBHmChr1g0362411	vacuolar sorting-associated 24 homolog 1-like
RchiOBHmChr1g0362441	2848.52	5052.72	-0.82685	0.00063821	0.0043657	RchiOBHmChr1g0362441	cyclic nucleotide-gated ion channel 1-like
RchiOBHmChr1g0362501	238.533	144.492	0.7232	0.0045901	0.024062	RchiOBHmChr1g0362501	U11 U12 small nuclear ribonucleo 31 kDa
RchiOBHmChr1g0362581	9.04094	51.6148	-2.5132	0.0042591	0.022606	RchiOBHmChr1g0362581	Cysteine Histidine-rich C1 domain family
RchiOBHmChr1g0362591	295.4	643.211	-1.1226	1.8386e-07	2.7731e-06	RchiOBHmChr1g0362591	armadillo repeat-containing kinesin 1
RchiOBHmChr1g0362601	159.502	32.4935	2.2954	3.9699e-12	1.2069e-10	RchiOBHmChr1g0362601	RNA pseudouridine synthase
RchiOBHmChr1g0362651	1549.64	1026.72	0.5939	0.0022741	0.013196	RchiOBHmChr1g0362651	U-box domain-containing 14
RchiOBHmChr1g0362841	1112.9	678.294	0.71435	0.00026177	0.001984	RchiOBHmChr1g0362841	pumilio homolog 4
RchiOBHmChr1g0362951	636.917	286.136	1.1544	1.5424e-05	0.00016031	RchiOBHmChr1g0362951	probable acetyltransferase NATA1-like
RchiOBHmChr1g0363021	145.512	85.9534	0.75951	0.0083318	0.039622	RchiOBHmChr1g0363021	synaptotagmin-3 isoform X1
RchiOBHmChr1g0363161	253.389	455.643	-0.84655	0.00016612	0.0013237	RchiOBHmChr1g0363161	F-box FBW2-like
RchiOBHmChr1g0363201	810.186	431.614	0.90851	1.3359e-05	0.00014099	RchiOBHmChr1g0363201	dolichyl-diphosphooligosaccharide-- glycosyltransferase subunit 1B
RchiOBHmChr1g0363211	87.2383	1332.32	-3.9328	1.2444e-13	4.6911e-12	RchiOBHmChr1g0363211	ENHANCED DISEASE RESISTANCE 2-like
RchiOBHmChr1g0363221	575.411	1149.6	-0.99846	4.5275e-05	0.0004207	RchiOBHmChr1g0363221	GATA transcription factor 8
RchiOBHmChr1g0363241	154.633	368.808	-1.254	0.0062178	0.031028	RchiOBHmChr1g0363241	auxin response factor 18-like
RchiOBHmChr1g0363331	2838.43	1826.02	0.63639	0.00061576	0.0042314	RchiOBHmChr1g0363331	endoplasmic reticulum metallopeptidase 1
RchiOBHmChr1g0363361	765.532	2909.25	-1.9261	0.0017951	0.010755	RchiOBHmChr1g0363361	probable aquaporin PIP2-5
RchiOBHmChr1g0363391	50.0784	669.398	-3.7406	1.6594e-48	9.2318e-46	RchiOBHmChr1g0363391	---NA---
RchiOBHmChr1g0363481	233.195	89.0887	1.3882	2.2395e-07	3.3149e-06	RchiOBHmChr1g0363481	patatin 6
RchiOBHmChr1g0363511	292.673	151.753	0.94756	0.00015547	0.0012496	RchiOBHmChr1g0363511	probable quinone oxidoreductase
RchiOBHmChr1g0363651	689.521	1537.87	-1.1573	3.3545e-09	6.7303e-08	RchiOBHmChr1g0363651	uncharacterized aarF domain-containing kinase chloroplastic
RchiOBHmChr1g0363731	56.6155	9.54232	2.5688	0.00018347	0.0014449	RchiOBHmChr1g0363731	---NA---
RchiOBHmChr1g0363791	183.678	36.3749	2.3362	0.00775	0.037357	RchiOBHmChr1g0363791	MLO 6
RchiOBHmChr1g0363811	666.923	1431.76	-1.1022	2.0377e-08	3.5826e-07	RchiOBHmChr1g0363811	serine carboxypeptidase-like 27
RchiOBHmChr1g0363821	1.01316	154.954	-7.2568	3.4592e-23	3.3099e-21	RchiOBHmChr1g0363821	UTP--glucose-1-phosphate uridylyltransferase-like isoform X1
RchiOBHmChr1g0363941	273.864	128.814	1.0882	1.4925e-05	0.00015566	RchiOBHmChr1g0363941	transcription factor GTE6
RchiOBHmChr1g0363951	23.4098	3.4572	2.7594	0.00045902	0.0032656	RchiOBHmChr1g0363951	PREDICTED: uncharacterized protein LOC103332395
RchiOBHmChr1g0363981	151.751	28.7477	2.4002	7.8224e-08	1.2562e-06	RchiOBHmChr1g0363981	transmembrane 70 mitochondrial
RchiOBHmChr1g0364041	105.679	41.4134	1.3515	0.00012544	0.0010326	RchiOBHmChr1g0364041	IQ-DOMAIN 1
RchiOBHmChr1g0364051	344.913	510.925	-0.56688	0.0093278	0.043655	RchiOBHmChr1g0364051	mitochondrial import inner membrane translocase subunit TIM14-1
RchiOBHmChr1g0364061	1315.11	828.391	0.6668	0.00065259	0.0044507	RchiOBHmChr1g0364061	mitochondrial substrate carrier family C
RchiOBHmChr1g0364101	312.783	206.946	0.59591	0.0098734	0.045751	RchiOBHmChr1g0364101	Ureidoglycolate hydrolases
RchiOBHmChr1g0364201	37.9185	2796.15	-6.2044	1.8953e-27	2.5807e-25	RchiOBHmChr1g0364201	RNA-binding 24-like isoform X2
RchiOBHmChr1g0364211	1781.45	2538.54	-0.51095	0.0068458	0.033644	RchiOBHmChr1g0364211	nuclear transcription factor Y subunit B-1
RchiOBHmChr1g0364231	233.884	87.8033	1.4134	1.9231e-07	2.8871e-06	RchiOBHmChr1g0364231	class IV aminotransferase
RchiOBHmChr1g0364321	588.584	281.695	1.0631	1.0513e-06	1.3832e-05	RchiOBHmChr1g0364321	sporulation RMD1
RchiOBHmChr1g0364341	68.6607	200.105	-1.5432	0.00083467	0.0055336	RchiOBHmChr1g0364341	ethylene-responsive transcription factor RAP2-7-like
RchiOBHmChr1g0364391	100.469	182.275	-0.85937	0.0017304	0.010412	RchiOBHmChr1g0364391	Hydrolase family HAD-superfamily isoform 2
RchiOBHmChr1g0364401	193.594	83.0894	1.2203	1.0711e-05	0.0001158	RchiOBHmChr1g0364401	leukotriene A-4 hydrolase homolog
RchiOBHmChr1g0364431	3646.34	5455.2	-0.58118	0.0017841	0.010696	RchiOBHmChr1g0364431	two-component response regulator-like PRR37
RchiOBHmChr1g0364451	175.987	376.685	-1.0979	2.8145e-06	3.4113e-05	RchiOBHmChr1g0364451	serine threonine- kinase CDL1-like
RchiOBHmChr1g0364481	1540.31	306.258	2.3304	1.9803e-05	0.00020036	RchiOBHmChr1g0364481	glutathione transferase GST 23-like
RchiOBHmChr1g0364531	135.384	305.847	-1.1758	8.147e-05	0.00070583	RchiOBHmChr1g0364531	ECERIFERUM 1
RchiOBHmChr1g0364671	581.058	896.072	-0.62493	0.0021795	0.012719	RchiOBHmChr1g0364671	probable phosphatase 2C 38 isoform X1
RchiOBHmChr1g0364681	837.631	541.504	0.62934	0.0017644	0.010589	RchiOBHmChr1g0364681	nitrilase 2
RchiOBHmChr1g0364741	0.653439	13.3727	-4.3551	0.003115	0.017278	RchiOBHmChr1g0364741	---NA---
RchiOBHmChr1g0364761	0	9.83038	#NAME?	0.0007869	0.0052464	RchiOBHmChr1g0364761	---NA---
RchiOBHmChr1g0364821	128.423	241.718	-0.91242	0.00033722	0.0024844	RchiOBHmChr1g0364821	cyclic nucleotide-gated ion channel 1-like
RchiOBHmChr1g0364831	39.6148	96.0851	-1.2783	0.00029438	0.0022038	RchiOBHmChr1g0364831	cyclic nucleotide-gated ion channel 1-like
RchiOBHmChr1g0364981	96.7501	38.344	1.3353	0.00021213	0.0016449	RchiOBHmChr1g0364981	fructose-bisphosphate aldolase-lysine N- chloroplastic isoform X2
RchiOBHmChr1g0365111	494.914	1968.87	-1.9921	8.6164e-14	3.3288e-12	RchiOBHmChr1g0365111	chalcone isomerase
RchiOBHmChr1g0365131	131.157	74.941	0.80746	0.00739	0.035885	RchiOBHmChr1g0365131	probable membrane-associated kinase regulator 4
RchiOBHmChr1g0365321	4004.92	1553.58	1.3662	2.6451e-13	9.5468e-12	RchiOBHmChr1g0365321	60S ribosomal L35
RchiOBHmChr1g0365331	48.648	5.96238	3.0284	1.7445e-06	2.2028e-05	RchiOBHmChr1g0365331	caffeoylshikimate esterase-like
RchiOBHmChr1g0365511	135.856	80.217	0.7601	0.0096515	0.044932	RchiOBHmChr1g0365511	PREDICTED: uncharacterized protein LOC105352788
RchiOBHmChr1g0365661	849.437	491.545	0.78918	9.751e-05	0.00082784	RchiOBHmChr1g0365661	probable sulfate transporter
RchiOBHmChr1g0365711	95.2318	39.1257	1.2833	0.00030514	0.0022761	RchiOBHmChr1g0365711	PREDICTED: uncharacterized protein LOC103434602
RchiOBHmChr1g0365741	5648.47	2514.73	1.1675	2.0512e-10	4.9894e-09	RchiOBHmChr1g0365741	60S ribosomal L23a
RchiOBHmChr1g0365821	3.04808	180.24	-5.8859	1.5875e-07	2.4224e-06	-	-
RchiOBHmChr1g0365851	302.679	38.8549	2.9616	1.002e-24	1.1022e-22	RchiOBHmChr1g0365851	28 kDa ribonucleo
RchiOBHmChr1g0365871	3571.17	2019.96	0.82207	6.9444e-06	7.8025e-05	RchiOBHmChr1g0365871	actin-depolymerizing factor 2
RchiOBHmChr1g0365891	2447.75	1303.87	0.90866	1.43e-06	1.8415e-05	RchiOBHmChr1g0365891	40S ribosomal S15a-1
RchiOBHmChr1g0365941	0.345371	38.3344	-6.7943	1.3377e-11	3.7723e-10	RchiOBHmChr1g0365941	PREDICTED: uncharacterized protein LOC103935968
RchiOBHmChr1g0365971	27.252	65.0195	-1.2545	0.0020363	0.011991	RchiOBHmChr1g0365971	---NA---
RchiOBHmChr1g0366061	0.33772	10.8594	-5.007	0.0013829	0.0085483	RchiOBHmChr1g0366061	WUSCHEL
RchiOBHmChr1g0366111	147.203	51.7976	1.5068	4.9731e-05	0.00045817	RchiOBHmChr1g0366111	PREDICTED: uncharacterized protein LOC105353042
RchiOBHmChr1g0366121	17.6207	0	Inf	0.00088377	0.0058156	RchiOBHmChr1g0366121	zinc finger ZAT12-like
RchiOBHmChr1g0366131	66.2986	31.3409	1.0809	0.0072577	0.035347	RchiOBHmChr1g0366131	PREDICTED: uncharacterized protein LOC101297960
RchiOBHmChr1g0366141	28.7455	3.91317	2.8769	8.661e-05	0.00074489	RchiOBHmChr1g0366141	pentatricopeptide repeat-containing At2g39620
RchiOBHmChr1g0366221	820.696	154.798	2.4065	1.446e-26	1.8165e-24	RchiOBHmChr1g0366221	elongator complex 1
RchiOBHmChr1g0366261	72.7325	27.5687	1.3996	0.00064429	0.0044011	RchiOBHmChr1g0366261	39S ribosomal mitochondrial
RchiOBHmChr1g0366321	299.359	172.562	0.79476	0.0011819	0.007483	RchiOBHmChr1g0366321	enoyl- delta isomerase peroxisomal-like
RchiOBHmChr1g0366401	14510	3289.66	2.141	4.7097e-14	1.8677e-12	RchiOBHmChr1g0366401	UDP-glucuronic acid decarboxylase 5
RchiOBHmChr1g0366491	235.732	621.61	-1.3989	1.3235e-09	2.8523e-08	RchiOBHmChr1g0366491	PREDICTED: uncharacterized protein LOC101294306
RchiOBHmChr1g0366511	165.849	39.0739	2.0856	5.3401e-11	1.407e-09	RchiOBHmChr1g0366511	PREDICTED: uncharacterized protein LOC101292842
RchiOBHmChr1g0366531	2473.98	6527.22	-1.3996	3.5978e-06	4.2716e-05	RchiOBHmChr1g0366531	heat shock cognate 70 kDa 2
RchiOBHmChr1g0366571	0.345371	41.4611	-6.9075	3.24e-06	3.8787e-05	RchiOBHmChr1g0366571	Wuschel
RchiOBHmChr1g0367041	1119.8	1866.72	-0.73726	0.00012526	0.0010315	RchiOBHmChr1g0367041	actin
RchiOBHmChr1g0367141	294.572	470.861	-0.67668	0.0017375	0.01045	-	-
RchiOBHmChr1g0367171	0.345371	8.18766	-4.5672	0.0092828	0.043478	RchiOBHmChr1g0367171	---NA---
RchiOBHmChr1g0367191	3299.69	7176.2	-1.1209	0.0008156	0.0054159	RchiOBHmChr1g0367191	PREDICTED: uncharacterized protein LOC101311801
RchiOBHmChr1g0367201	32.2021	87.0239	-1.4343	0.00045214	0.003223	RchiOBHmChr1g0367201	DNA replication complex GINS PSF2
RchiOBHmChr1g0367211	5234.15	8376.31	-0.67836	0.00041114	0.002965	RchiOBHmChr1g0367211	triosephosphate cytosolic
RchiOBHmChr1g0367391	0.33772	29.1672	-6.4324	1.616e-06	2.0606e-05	RchiOBHmChr1g0367391	type I cytoskeletal 9-like
RchiOBHmChr1g0367491	7.5533	27.0013	-1.8379	0.005877	0.029627	RchiOBHmChr1g0367491	PREDICTED: uncharacterized protein LOC101313854
RchiOBHmChr1g0367551	170.902	8.24395	4.3737	2.0164e-09	4.215e-08	RchiOBHmChr1g0367551	ESKIMO 1-like
RchiOBHmChr1g0367641	196.168	40.8862	2.2624	1.1435e-08	2.0946e-07	RchiOBHmChr1g0367641	kinase chloroplastic-like
RchiOBHmChr1g0367651	458.047	137.098	1.7403	1.4059e-12	4.5626e-11	RchiOBHmChr1g0367651	kinase chloroplastic-like
RchiOBHmChr1g0367701	181.358	54.079	1.7457	5.5402e-09	1.0739e-07	RchiOBHmChr1g0367701	Ribosomal RNA large subunit methyltransferase N
RchiOBHmChr1g0367801	1301.28	3079.12	-1.2426	4.3794e-11	1.1673e-09	RchiOBHmChr1g0367801	telomere repeat-binding 3-like
RchiOBHmChr1g0367871	84.2151	21.9534	1.9396	1.6186e-06	2.0619e-05	RchiOBHmChr1g0367871	adoMet-dependent rRNA methyltransferase spb1
RchiOBHmChr1g0367971	92.2807	7.74344	3.575	0.00019702	0.0015376	RchiOBHmChr1g0367971	crocetin chloroplastic-like
RchiOBHmChr1g0368001	80.6252	4.78811	4.0737	4.4762e-13	1.5648e-11	RchiOBHmChr1g0368001	aspartic ase PCS1
RchiOBHmChr1g0368031	3423.09	2120.08	0.69118	0.00024228	0.0018537	RchiOBHmChr1g0368031	pumilio homolog 2-like
RchiOBHmChr1g0368041	6.23877	46.2562	-2.8903	6.6845e-07	9.1114e-06	RchiOBHmChr1g0368041	thaumatin
RchiOBHmChr1g0368091	218.344	465.818	-1.0932	0.0035165	0.019164	RchiOBHmChr1g0368091	ribulose bisphosphate carboxylase oxygenase chloroplastic isoform X1
RchiOBHmChr1g0368171	58.5815	11.0784	2.4027	0.0034188	0.018736	RchiOBHmChr1g0368171	DNA-binding ESCAROLA
RchiOBHmChr1g0368291	585.005	390.109	0.58457	0.0055794	0.028347	RchiOBHmChr1g0368291	tropinone reductase homolog At5g06060-like
RchiOBHmChr1g0368301	2704.17	1798.52	0.58838	0.001618	0.0098052	RchiOBHmChr1g0368301	phosphatase 2C 37-like
RchiOBHmChr1g0368421	35.234	88.9724	-1.3364	0.00027405	0.0020655	RchiOBHmChr1g0368421	PREDICTED: uncharacterized protein LOC101313854
RchiOBHmChr1g0368491	5.28491	43.7532	-3.0494	5.903e-06	6.7541e-05	RchiOBHmChr1g0368491	ultraviolet-B receptor UVR8-like
RchiOBHmChr1g0368511	1624.81	2477.9	-0.60885	0.0011833	0.0074869	RchiOBHmChr1g0368511	mannose-1-phosphate guanylyltransferase 1
RchiOBHmChr1g0368531	871.726	90.4374	3.2689	4.2611e-44	1.7859e-41	RchiOBHmChr1g0368531	Mitochondrial glyco family isoform 1
RchiOBHmChr1g0368551	6.40998	37.6829	-2.5555	2.7956e-05	0.00027306	RchiOBHmChr1g0368551	delta-1-pyrroline-5-carboxylate synthase-like isoform X2
RchiOBHmChr1g0368561	35.5946	112.203	-1.6564	2.3441e-06	2.8769e-05	RchiOBHmChr1g0368561	delta-1-pyrroline-5-carboxylate synthase-like isoform X1
RchiOBHmChr1g0368571	36.2853	129.826	-1.8391	4.6312e-08	7.6844e-07	RchiOBHmChr1g0368571	delta-1-pyrroline-5-carboxylate synthase-like
RchiOBHmChr1g0368671	5698.79	9146.76	-0.68261	0.00080541	0.0053524	RchiOBHmChr1g0368671	serine threonine- phosphatase PP1 isozyme 4
RchiOBHmChr1g0368871	84.3041	266.675	-1.6614	5.4131e-10	1.2364e-08	RchiOBHmChr1g0368871	rop guanine nucleotide exchange factor 5
RchiOBHmChr1g0368881	256.581	530.08	-1.0468	2.5065e-06	3.0598e-05	RchiOBHmChr1g0368881	GUCD1 isoform X1
RchiOBHmChr1g0368911	5665.17	10306.4	-0.86335	2.1692e-06	2.6818e-05	RchiOBHmChr1g0368911	glycine-rich A3-like
RchiOBHmChr1g0368921	73.2267	253.797	-1.7932	0.0037299	0.020154	RchiOBHmChr1g0368921	kDa class I heat shock
RchiOBHmChr1g0368931	34.4219	540.526	-3.973	2.017e-25	2.3378e-23	RchiOBHmChr1g0368931	UDP-glycosyltransferase 76F1-like
RchiOBHmChr1g0368961	107.689	278.458	-1.3706	0.00013773	0.0011226	-	-
RchiOBHmChr1g0368971	762.309	1912.28	-1.3268	1.4362e-11	4.0411e-10	RchiOBHmChr1g0368971	UDP-glycosyltransferase 76F1-like
RchiOBHmChr1g0368991	1587.38	18526.9	-3.5449	5.693e-71	1.0077e-67	RchiOBHmChr1g0368991	kDa class I heat shock -like
RchiOBHmChr1g0369001	402.371	648.615	-0.68884	0.0011625	0.0073762	RchiOBHmChr1g0369001	kDa class I heat shock -like
RchiOBHmChr1g0369131	314.785	523.078	-0.73266	0.00069141	0.004677	RchiOBHmChr1g0369131	immediate early response 3-interacting 1-like
RchiOBHmChr1g0369181	1955.89	777.281	1.3313	6.1098e-12	1.7984e-10	RchiOBHmChr1g0369181	60S ribosomal L35a-1-like
RchiOBHmChr1g0369201	689.923	1220.09	-0.82249	2.8228e-05	0.0002753	RchiOBHmChr1g0369201	probable sugar phosphate phosphate translocator At3g11320
RchiOBHmChr1g0369221	244.931	118.161	1.0516	4.883e-05	0.00045072	RchiOBHmChr1g0369221	ARM repeat superfamily
RchiOBHmChr1g0369251	11.2998	458.712	-5.3432	2.5304e-08	4.368e-07	RchiOBHmChr1g0369251	glucan endo-1,3-beta-glucosidase partial
RchiOBHmChr1g0369261	408.852	618.226	-0.59656	0.0041172	0.021955	RchiOBHmChr1g0369261	L10-interacting MYB domain-containing
RchiOBHmChr1g0369271	57.3341	16.364	1.8089	9.8865e-05	0.000838	RchiOBHmChr1g0369271	HAD isoform 1
RchiOBHmChr1g0369441	450.919	111.208	2.0196	1.7416e-05	0.00017886	RchiOBHmChr1g0369441	S-type anion channel SLAH2-like
RchiOBHmChr1g0369531	1260.49	795.693	0.66369	0.00072308	0.0048676	RchiOBHmChr1g0369531	eukaryotic translation initiation factor 3 subunit F
RchiOBHmChr1g0369541	33669.7	87225.8	-1.3733	7.5297e-14	2.9294e-12	RchiOBHmChr1g0369541	probable aquaporin PIP1-4
RchiOBHmChr1g0369681	4214.62	8384.31	-0.99229	4.5228e-08	7.5199e-07	RchiOBHmChr1g0369681	nematode resistance -like HSPRO2
RchiOBHmChr1g0369751	9316.34	3664.55	1.3461	2.6487e-13	9.5506e-12	RchiOBHmChr1g0369751	60S acidic ribosomal P0
RchiOBHmChr1g0369761	760.993	1452.64	-0.93273	1.8234e-06	2.2877e-05	RchiOBHmChr1g0369761	syntaxin-31
RchiOBHmChr1g0369771	532.159	88.9129	2.5814	3.9928e-06	4.7047e-05	RchiOBHmChr1g0369771	auxin transporter 2
RchiOBHmChr1g0369821	2.34969	26.4453	-3.4925	1.8929e-05	0.00019236	RchiOBHmChr1g0369821	anthranilate synthase alpha subunit chloroplastic
RchiOBHmChr1g0369841	2.5908	29.7447	-3.5212	2.7991e-05	0.00027334	RchiOBHmChr1g0369841	probable LRR receptor-like serine threonine- kinase At3g47570
RchiOBHmChr1g0370001	1259.45	2562	-1.0245	6.6243e-08	1.0771e-06	RchiOBHmChr1g0370001	yippee-like
RchiOBHmChr1g0370011	5.25621	67.0757	-3.6737	7.5475e-12	2.1918e-10	RchiOBHmChr1g0370011	chlorophyll a-b binding chloroplastic
RchiOBHmChr1g0370021	4987.4	2276.64	1.1314	0.0015371	0.009375	RchiOBHmChr1g0370021	high mobility group B 1
RchiOBHmChr1g0370071	1539.6	104.618	3.8794	3.6614e-18	2.2314e-16	RchiOBHmChr1g0370071	cytochrome P450 90A1
RchiOBHmChr1g0370081	530.704	290.08	0.87145	5.4644e-05	0.00049837	RchiOBHmChr1g0370081	nuclear pore complex NUP88
RchiOBHmChr1g0370101	685.236	1069.77	-0.64263	0.0011632	0.0073791	RchiOBHmChr1g0370101	ABC1 At2g40090
RchiOBHmChr1g0370221	273.405	158.553	0.78607	0.0015011	0.0091913	RchiOBHmChr1g0370221	phosphoinositide phospholipase C 2-like isoform X2
RchiOBHmChr1g0370231	1934.72	1137.67	0.76604	6.2173e-05	0.00055827	RchiOBHmChr1g0370231	phosphoinositide phospholipase C 2-like
RchiOBHmChr1g0370271	196.319	120.347	0.70601	0.0079757	0.038232	RchiOBHmChr1g0370271	CTD nuclear envelope phosphatase 1 homolog isoform X1
RchiOBHmChr1g0370381	78.9359	230.87	-1.5483	0.00024089	0.0018444	RchiOBHmChr1g0370381	PHD finger ALFIN-LIKE 2
RchiOBHmChr1g0370411	95.1945	33.8122	1.4933	0.0005601	0.0038936	RchiOBHmChr1g0370411	N-(5 -phosphoribosyl)anthranilate isomerase chloroplastic
RchiOBHmChr1g0370421	86.4904	568.832	-2.7174	1.092e-28	1.5987e-26	RchiOBHmChr1g0370421	omega-3 fatty acid chloroplastic
RchiOBHmChr1g0370451	75.9756	7.89007	3.2674	2.695e-11	7.365e-10	RchiOBHmChr1g0370451	ESKIMO 1-like
RchiOBHmChr1g0370461	241.441	88.6116	1.4461	7.9651e-08	1.276e-06	RchiOBHmChr1g0370461	anaphase-promoting complex subunit 1 isoform X1
RchiOBHmChr1g0370551	351.181	233.571	0.58835	0.0087257	0.041249	RchiOBHmChr1g0370551	Differentiation-associated isoform 1
RchiOBHmChr1g0370591	900.914	448.521	1.0062	0.00025348	0.0019306	RchiOBHmChr1g0370591	---NA---
RchiOBHmChr1g0370641	4.40661	40.7782	-3.2101	8.3918e-06	9.2684e-05	RchiOBHmChr1g0370641	taxadien-5-alpha-ol O-acetyltransferase
RchiOBHmChr1g0370671	283.799	503.036	-0.82579	0.00017264	0.0013707	RchiOBHmChr1g0370671	trihelix transcription factor ASIL2
RchiOBHmChr1g0370711	128.039	278.613	-1.1217	9.0531e-06	9.9423e-05	RchiOBHmChr1g0370711	---NA---
RchiOBHmChr1g0370871	20.1418	59.418	-1.5607	0.00056635	0.0039301	RchiOBHmChr1g0370871	serine threonine- phosphatase 6 regulatory ankyrin repeat subunit B-like
RchiOBHmChr1g0370891	294.177	175.299	0.74686	0.0023083	0.013363	RchiOBHmChr1g0370891	peptide-N4-(N-acetyl-beta-glucosaminyl)asparagine amidase A
RchiOBHmChr1g0370911	2096.64	1416.8	0.56545	0.0026576	0.015062	RchiOBHmChr1g0370911	eukaryotic translation initiation factor 2 subunit alpha-like
RchiOBHmChr1g0370941	1028.93	323.448	1.6695	1.2917e-15	6.3195e-14	RchiOBHmChr1g0370941	40S ribosomal S4
RchiOBHmChr1g0370971	526.99	346.148	0.60639	0.004965	0.025718	RchiOBHmChr1g0370971	cytosolic endo-beta-N-acetylglucosaminidase
RchiOBHmChr1g0370981	0.683091	22.9706	-5.0716	1.4545e-06	1.8694e-05	RchiOBHmChr1g0370981	---NA---
RchiOBHmChr1g0371021	729.669	248.112	1.5562	4.7714e-13	1.659e-11	RchiOBHmChr1g0371021	DEAD-box ATP-dependent RNA helicase 18
RchiOBHmChr1g0371031	311.608	120.479	1.371	3.0618e-08	5.2366e-07	RchiOBHmChr1g0371031	DEAD-box ATP-dependent RNA helicase 18
RchiOBHmChr1g0371061	67.8514	411.255	-2.5996	6.9499e-24	7.0665e-22	RchiOBHmChr1g0371061	trichome birefringence-like 33
RchiOBHmChr1g0371121	0	50.4724	#NAME?	2.9753e-16	1.5306e-14	-	-
RchiOBHmChr1g0371151	88.4236	182.011	-1.0415	0.00019173	0.0015026	RchiOBHmChr1g0371151	dehydration-responsive element-binding 2A-like
RchiOBHmChr1g0371251	1049.92	457.288	1.1991	3.1037e-09	6.2625e-08	RchiOBHmChr1g0371251	sorting nexin 2B-like
RchiOBHmChr1g0371291	998.071	411.635	1.2778	0.003441	0.018839	RchiOBHmChr1g0371291	Neuronal PAS domain-containing 4
RchiOBHmChr1g0371311	206.964	120.054	0.78569	0.0027052	0.01529	RchiOBHmChr1g0371311	RETICULATA-RELATED chloroplastic-like
RchiOBHmChr1g0371341	81.4738	3.66372	4.475	2.6597e-09	5.437e-08	RchiOBHmChr1g0371341	cation H(+) antiporter 15-like
RchiOBHmChr1g0371351	16241.5	6368.96	1.3506	6.9369e-13	2.3697e-11	RchiOBHmChr1g0371351	EARLY RESPONSIVE TO DEHYDRATION 15-like
RchiOBHmChr1g0371401	471.985	731.59	-0.6323	0.0022138	0.012892	RchiOBHmChr1g0371401	PREDICTED: uncharacterized protein LOC101294508
RchiOBHmChr1g0371451	171.271	98.0927	0.80406	0.0048604	0.025254	RchiOBHmChr1g0371451	sodium-coupled neutral amino acid transporter 10
RchiOBHmChr1g0371471	798.023	3253.16	-2.0273	3.2814e-11	8.8926e-10	RchiOBHmChr1g0371471	sodium-coupled neutral amino acid transporter 7
RchiOBHmChr1g0371491	951.264	589.066	0.69142	0.0005557	0.0038672	RchiOBHmChr1g0371491	PREDICTED: LOW QUALITY PROTEIN: uncharacterized protein At2g40430
RchiOBHmChr1g0371521	2.30474	35.0374	-3.9262	0.0011884	0.0075128	RchiOBHmChr1g0371521	BTB POZ domain-containing At3g56230-like
RchiOBHmChr1g0371541	89.2033	165.222	-0.88924	0.0019385	0.011471	RchiOBHmChr1g0371541	TBC1 domain family member 5 homolog B
RchiOBHmChr1g0371591	283.84	21.1318	3.7476	2.024e-09	4.2286e-08	-	-
RchiOBHmChr1g0371621	25.0182	4.13824	2.5959	0.00045229	0.003223	RchiOBHmChr1g0371621	peroxidase P7-like
RchiOBHmChr1g0371761	387.514	672.075	-0.79437	0.00017937	0.0014166	RchiOBHmChr1g0371761	uroporphyrinogen decarboxylase
RchiOBHmChr1g0371831	204.675	521.787	-1.3501	1.8433e-09	3.8823e-08	RchiOBHmChr1g0371831	phosphoglucan phosphatase chloroplastic
RchiOBHmChr1g0371871	11.8633	33.41	-1.4938	0.0099052	0.045861	RchiOBHmChr1g0371871	---NA---
RchiOBHmChr1g0371931	341.189	600.385	-0.81531	0.00013855	0.0011288	RchiOBHmChr1g0371931	reticulon B16
RchiOBHmChr1g0371951	0	27.0397	#NAME?	0.00018293	0.0014409	RchiOBHmChr1g0371951	---NA---
RchiOBHmChr1g0371981	4694.44	2472.24	0.92513	4.8603e-07	6.8109e-06	RchiOBHmChr1g0371981	40S ribosomal S26-1
RchiOBHmChr1g0371991	82.6959	32.1916	1.3611	0.00039312	0.0028498	RchiOBHmChr1g0371991	tRNA (guanine(26)-N(2))-dimethyltransferase
RchiOBHmChr1g0372021	7131.97	3389.24	1.0733	4.5606e-09	8.9745e-08	RchiOBHmChr1g0372021	alpha-galactosidase 3
RchiOBHmChr1g0372091	2449.7	3816.7	-0.63972	0.00057359	0.0039763	RchiOBHmChr1g0372091	potassium transporter 2
RchiOBHmChr1g0372101	567.774	965.668	-0.76621	0.00014148	0.0011482	RchiOBHmChr1g0372101	magnesium transporter MRS2-4
RchiOBHmChr1g0372111	1.96702	80.7357	-5.3591	1.0882e-14	4.7192e-13	RchiOBHmChr1g0372111	PREDICTED: uncharacterized protein LOC101304133
RchiOBHmChr1g0372131	46.6786	1019.36	-4.4488	0.00054728	0.0038147	RchiOBHmChr1g0372131	expansin A10
RchiOBHmChr1g0372151	267.142	625.652	-1.2278	1.8042e-08	3.1994e-07	RchiOBHmChr1g0372151	transcription factor RF2b
RchiOBHmChr1g0372171	18.0887	310.339	-4.1007	7.0562e-35	1.5016e-32	RchiOBHmChr1g0372171	RING-H2 finger ATL74-like
RchiOBHmChr1g0372181	3.01078	356.777	-6.8887	9.7819e-05	0.00083029	RchiOBHmChr1g0372181	---NA---
RchiOBHmChr1g0372251	244.936	372.054	-0.6031	0.0097573	0.045321	RchiOBHmChr1g0372251	hypothetical protein PRUPE_ppa027095mg, partial
RchiOBHmChr1g0372271	101.381	207.617	-1.0341	0.00014391	0.0011654	RchiOBHmChr1g0372271	PHR1-LIKE 1-like isoform X1
RchiOBHmChr1g0372301	197.458	96.4895	1.0331	0.00014754	0.0011916	RchiOBHmChr1g0372301	Cation-transporting ATPase 4
RchiOBHmChr1g0372331	51.4887	223.289	-2.1166	9.3726e-08	1.4837e-06	RchiOBHmChr1g0372331	probably inactive leucine-rich repeat receptor kinase At3g28040
RchiOBHmChr1g0372341	1374.8	627.4	1.1318	8.4377e-09	1.5851e-07	RchiOBHmChr1g0372341	aminoacyl tRNA synthase complex-interacting multifunctional 1 isoform X2
RchiOBHmChr1g0372461	779.261	1138.4	-0.54683	0.0059088	0.029761	RchiOBHmChr1g0372461	Ubiquinol-cytochrome c reductase complex kDa
RchiOBHmChr1g0372561	132.375	30.3401	2.1253	7.677e-10	1.7123e-08	RchiOBHmChr1g0372561	probable RNA-binding EIF1AD
RchiOBHmChr1g0372581	1231.19	3159.79	-1.3598	6.1487e-13	2.1172e-11	RchiOBHmChr1g0372581	uncharacterized aarF domain-containing kinase chloroplastic
RchiOBHmChr1g0372631	34.677	74.217	-1.0978	0.0035775	0.019439	RchiOBHmChr1g0372631	methylesterase 17
RchiOBHmChr1g0372701	755.716	461.764	0.71069	0.0005709	0.0039602	RchiOBHmChr1g0372701	hydroxyacylglutathione hydrolase cytoplasmic
RchiOBHmChr1g0372761	260.968	112.065	1.2195	0.0097278	0.045222	RchiOBHmChr1g0372761	2-hydroxy-6-oxononadienedioate 2-hydroxy-6-oxononatrienedioate hydrolase-like isoform X1
RchiOBHmChr1g0372781	90.048	29.8283	1.594	2.465e-05	0.00024339	RchiOBHmChr1g0372781	acetyltransferase NSI
RchiOBHmChr1g0372921	303.247	1110.87	-1.8731	8.0508e-08	1.2886e-06	RchiOBHmChr1g0372921	flocculation FLO11-like
RchiOBHmChr1g0372941	323.728	505.163	-0.64197	0.0028919	0.016216	RchiOBHmChr1g0372941	pterin-4-alpha-carbinolamine dehydratase
RchiOBHmChr1g0373071	357.105	133.006	1.4249	4.8079e-09	9.4182e-08	RchiOBHmChr1g0373071	PREDICTED: uncharacterized protein LOC101295872
RchiOBHmChr1g0373111	6.29232	90.3067	-3.8432	6.8399e-05	0.0006068	RchiOBHmChr1g0373111	cell division cycle cofactor of APC complex-like
RchiOBHmChr1g0373211	2300.31	595.483	1.9497	2.6375e-07	3.8629e-06	RchiOBHmChr1g0373211	glutamate dehydrogenase 2
RchiOBHmChr1g0373331	2515.44	1734.86	0.536	0.0042051	0.02235	RchiOBHmChr1g0373331	leucine--tRNA cytoplasmic
RchiOBHmChr1g0373461	0.99881	81.1279	-6.3438	3.8931e-10	9.0675e-09	-	-
RchiOBHmChr1g0373481	291.88	746.441	-1.3547	0.00026125	0.0019813	RchiOBHmChr1g0373481	cyclin-U4-1-like
RchiOBHmChr1g0373491	2308.21	3770.51	-0.70799	0.00012716	0.0010443	RchiOBHmChr1g0373491	peptide methionine sulfoxide reductase A1-like
RchiOBHmChr1g0373531	3305.25	4660.32	-0.49567	0.0072638	0.035364	RchiOBHmChr1g0373531	ras-related RABD2c
RchiOBHmChr1g0373631	4990.25	1779.79	1.4874	2.0877e-15	9.915e-14	RchiOBHmChr1g0373631	ethylene-responsive transcription factor ERF105-like
RchiOBHmChr1g0373641	12410	5643.97	1.1367	2.2958e-05	0.00022831	RchiOBHmChr1g0373641	ethylene-responsive transcription factor ERF106-like
RchiOBHmChr1g0373661	2.33534	19.2023	-3.0396	0.00085538	0.0056555	RchiOBHmChr1g0373661	---NA---
RchiOBHmChr1g0373671	634.701	1322.92	-1.0596	1.1647e-07	1.8259e-06	RchiOBHmChr1g0373671	lipase ROG1
RchiOBHmChr1g0373711	140.587	23.839	2.5601	6.591e-13	2.2555e-11	RchiOBHmChr1g0373711	U3 small nucleolar RNA-associated 10 and NUC211 domain-containing isoform 1
RchiOBHmChr1g0373721	1270.43	168.528	2.9143	3.2658e-40	9.783e-38	RchiOBHmChr1g0373721	U3 small nucleolar RNA-associated 10 and NUC211 domain-containing isoform 1
RchiOBHmChr1g0373821	111.005	419.302	-1.9174	3.6624e-15	1.674e-13	RchiOBHmChr1g0373821	kinase TMKL1
RchiOBHmChr1g0373831	405.229	1097.18	-1.437	1.6104e-12	5.166e-11	RchiOBHmChr1g0373831	U-box domain-containing 35-like
RchiOBHmChr1g0373891	204.586	624.348	-1.6096	8.3462e-13	2.8263e-11	RchiOBHmChr1g0373891	disease resistance RPP13 1
RchiOBHmChr1g0373911	177.701	13.9743	3.6686	3.2347e-24	3.3862e-22	RchiOBHmChr1g0373911	hexose carrier HEX6-like
RchiOBHmChr1g0373931	300.486	493.349	-0.71531	0.001051	0.0067433	RchiOBHmChr1g0373931	probable quinone oxidoreductase
RchiOBHmChr1g0374001	86.0282	44.1953	0.96092	0.0071697	0.035002	RchiOBHmChr1g0374001	PREDICTED: uncharacterized protein LOC105349805
RchiOBHmChr1g0374081	286.842	173.836	0.72253	0.0026726	0.015128	RchiOBHmChr1g0374081	suppressor SRP40-like
RchiOBHmChr1g0374101	19.1162	3.74439	2.352	0.0044161	0.023309	RchiOBHmChr1g0374101	leucine-rich repeat receptor kinase TDR
RchiOBHmChr1g0374131	1277.49	857.515	0.57508	0.0032277	0.017814	RchiOBHmChr1g0374131	structural maintenance of chromosomes 6B-like isoform X1
RchiOBHmChr1g0374201	79.903	18.3231	2.1246	7.1867e-07	9.7415e-06	RchiOBHmChr1g0374201	structural maintenance of chromosomes 2-1-like
RchiOBHmChr1g0374461	331.238	704.041	-1.0878	2.97e-07	4.3157e-06	RchiOBHmChr1g0374461	BAG family molecular chaperone regulator 7
RchiOBHmChr1g0374491	5399.4	3448.26	0.64693	0.00038582	0.0028016	RchiOBHmChr1g0374491	trehalose-phosphate phosphatase A-like
RchiOBHmChr1g0374511	235.678	3044.01	-3.6911	0.0025438	0.014517	RchiOBHmChr1g0374511	beta- soluble isoenzyme I-like
RchiOBHmChr1g0374651	9.67717	54.2022	-2.4857	3.5894e-05	0.00034261	RchiOBHmChr1g0374651	---NA---
RchiOBHmChr1g0374671	8162.16	977.048	3.0624	8.7625e-30	1.365e-27	RchiOBHmChr1g0374671	21 kDa -like
RchiOBHmChr1g0374691	7423.71	279.121	4.7332	1.5198e-15	7.3707e-14	RchiOBHmChr1g0374691	21 kDa -like
RchiOBHmChr1g0374721	42765	27139.5	0.65604	0.00021341	0.0016532	RchiOBHmChr1g0374721	21 kDa -like
RchiOBHmChr1g0374751	0	23.8604	#NAME?	6.6495e-05	0.00059176	RchiOBHmChr1g0374751	WUSCHEL family
RchiOBHmChr1g0374811	72.5181	16.8498	2.1056	1.6387e-06	2.0834e-05	RchiOBHmChr1g0374811	pentatricopeptide repeat-containing chloroplastic
RchiOBHmChr1g0374841	271.532	544.995	-1.0051	3.4957e-06	4.1618e-05	RchiOBHmChr1g0374841	disease resistance RPP13 1
RchiOBHmChr1g0374851	107.264	252.21	-1.2335	1.8216e-06	2.2867e-05	RchiOBHmChr1g0374851	aldo-keto reductase family 4 member C9
RchiOBHmChr1g0374921	881.625	459.097	0.94137	0.0046493	0.024332	RchiOBHmChr1g0374921	EXORDIUM-like 3
RchiOBHmChr1g0374951	4634.69	2231.01	1.0548	8.851e-09	1.6547e-07	RchiOBHmChr1g0374951	40S ribosomal S20-2
RchiOBHmChr1g0374961	495.738	88.9501	2.4785	7.2353e-24	7.3186e-22	RchiOBHmChr1g0374961	chloride conductance regulatory ICln
RchiOBHmChr1g0374971	4022.35	1655.04	1.2812	6.4663e-12	1.8948e-10	RchiOBHmChr1g0374971	40S ribosomal S13
RchiOBHmChr1g0375021	1485.33	697.555	1.0904	3.0742e-08	5.2532e-07	RchiOBHmChr1g0375021	probable LRR receptor-like serine threonine- kinase At5g10290
RchiOBHmChr1g0375071	73.231	23.9847	1.6103	9.5632e-05	0.00081412	RchiOBHmChr1g0375071	isoform 1
RchiOBHmChr1g0375081	988.882	115.125	3.1026	2.9214e-42	1.0438e-39	RchiOBHmChr1g0375081	peptidyl-prolyl cis-trans isomerase FKBP53
RchiOBHmChr1g0375091	563.494	869.982	-0.62659	0.0019149	0.011347	RchiOBHmChr1g0375091	enolase
RchiOBHmChr1g0375101	906.301	61.3947	3.8838	8.6875e-57	7.0483e-54	RchiOBHmChr1g0375101	probable rRNA-processing EBP2 homolog
RchiOBHmChr1g0375151	567.246	906.11	-0.67571	0.00079912	0.0053187	RchiOBHmChr1g0375151	Trichome birefringence-like 18 isoform 1
RchiOBHmChr1g0375181	1595.96	727.939	1.1325	6.9223e-09	1.3163e-07	RchiOBHmChr1g0375181	cleavage and polyadenylation specificity factor subunit 1
RchiOBHmChr1g0375271	569.192	994.633	-0.80525	5.8934e-05	0.00053274	RchiOBHmChr1g0375271	cysteine and histidine-rich domain-containing RAR1
RchiOBHmChr1g0375291	106.464	216	-1.0207	0.006921	0.033954	RchiOBHmChr1g0375291	CDGSH iron-sulfur domain-containing NEET
RchiOBHmChr1g0375351	80.2421	656.337	-3.032	1.8087e-11	5.0132e-10	RchiOBHmChr1g0375351	xyloglucan galactosyltransferase KATAMARI1 homolog
RchiOBHmChr1g0375361	2864.84	1600.87	0.8396	1.5603e-05	0.00016203	RchiOBHmChr1g0375361	DEAD-box ATP-dependent RNA helicase 7-like
RchiOBHmChr1g0375371	3935.36	2463.59	0.67573	0.00023116	0.0017766	RchiOBHmChr1g0375371	DEAD-box ATP-dependent RNA helicase 7
RchiOBHmChr1g0375671	56.6434	22.0304	1.3624	0.0038275	0.02061	RchiOBHmChr1g0375671	pentatricopeptide repeat-containing At5g66520-like
RchiOBHmChr1g0375681	29.4927	8.23579	1.8404	0.0039378	0.02112	RchiOBHmChr1g0375681	cytochrome P450 704C1-like
RchiOBHmChr1g0375841	141.788	632.953	-2.1584	4.5051e-21	3.5804e-19	RchiOBHmChr1g0375841	alpha-L-fucosidase 1-like
RchiOBHmChr1g0375891	86.903	266.569	-1.617	0.00048487	0.0034282	RchiOBHmChr1g0375891	subtilisin-like protease
RchiOBHmChr1g0376111	39.478	2.73978	3.8489	6.7764e-08	1.0996e-06	RchiOBHmChr1g0376111	hypothetical protein AmDm5_1575
RchiOBHmChr1g0376171	3323.42	5528.74	-0.73428	6.6679e-05	0.00059312	RchiOBHmChr1g0376171	chloroplastic
RchiOBHmChr1g0376201	36.4797	8.63187	2.0793	0.00053747	0.003753	RchiOBHmChr1g0376201	---NA---
RchiOBHmChr1g0376221	411.78	721.687	-0.8095	0.00010536	0.00088564	RchiOBHmChr1g0376221	actin cytoskeleton-regulatory complex PAN1-like
RchiOBHmChr1g0376241	5.74314	33.8933	-2.5611	6.811e-05	0.00060447	RchiOBHmChr1g0376241	PREDICTED: LOW QUALITY PROTEIN: uncharacterized protein LOC101301922
RchiOBHmChr1g0376331	173.34	83.0352	1.0618	0.00015144	0.0012205	RchiOBHmChr1g0376331	transcription factor TCP19
RchiOBHmChr1g0376341	117.832	62.9455	0.90456	0.0042807	0.022696	RchiOBHmChr1g0376341	pentatricopeptide repeat-containing At4g38010
RchiOBHmChr1g0376441	2217.82	1372.59	0.69224	0.00021381	0.0016557	RchiOBHmChr1g0376441	---NA---
RchiOBHmChr1g0376501	982.767	673.058	0.54612	0.0055071	0.028044	RchiOBHmChr1g0376501	PREDICTED: uncharacterized protein LOC101303058
RchiOBHmChr1g0376531	1610.2	745.918	1.1101	2.9744e-06	3.5906e-05	RchiOBHmChr1g0376531	Peptidoglycan-binding domain-containing
RchiOBHmChr1g0376541	113.356	44.3899	1.3526	4.4863e-05	0.00041726	RchiOBHmChr1g0376541	pentatricopeptide repeat-containing mitochondrial-like
RchiOBHmChr1g0376551	2805.69	432.131	2.6988	1.9526e-12	6.1871e-11	RchiOBHmChr1g0376551	sorbitol dehydrogenase
RchiOBHmChr1g0376601	356.985	642.105	-0.84694	0.0063213	0.031467	RchiOBHmChr1g0376601	post-GPI attachment to s factor 3-like
RchiOBHmChr1g0376611	6392.15	2823.76	1.1787	1.5448e-10	3.8244e-09	RchiOBHmChr1g0376611	valine--tRNA ligase-like
RchiOBHmChr1g0376641	3.76847	29.7522	-2.9809	0.0056505	0.028637	RchiOBHmChr1g0376641	dehydration-responsive element-binding 1B
RchiOBHmChr1g0376721	207.684	659.232	-1.6664	5.8308e-12	1.7254e-10	RchiOBHmChr1g0376721	BAG family molecular chaperone regulator 1
RchiOBHmChr1g0376731	12.1074	67.6873	-2.483	3.3194e-05	0.00031957	RchiOBHmChr1g0376731	4-hydroxy-tetrahydrodipicolinate reductase chloroplastic
RchiOBHmChr1g0376831	66.6814	27.9904	1.2524	0.0021864	0.012754	RchiOBHmChr1g0376831	IQ-DOMAIN 14
RchiOBHmChr1g0376881	71.5728	30.3727	1.2366	0.0046378	0.024285	RchiOBHmChr1g0376881	homeobox-leucine zipper ANTHOCYANINLESS 2-like isoform X2
RchiOBHmChr1g0376981	251.86	1579.55	-2.6488	7.9972e-10	1.7796e-08	RchiOBHmChr1g0376981	PREDICTED: uncharacterized protein LOC101298945
RchiOBHmChr1g0377111	399.097	677.479	-0.76344	0.00025653	0.0019501	RchiOBHmChr1g0377111	F-box LRR-repeat At3g48880
RchiOBHmChr1g0377161	44.8988	743.938	-4.0504	9.839e-17	5.285e-15	RchiOBHmChr1g0377161	WD repeat-containing RUP2-like
RchiOBHmChr1g0377221	164.04	471.546	-1.5233	2.4374e-09	5.0224e-08	RchiOBHmChr1g0377221	transmembrane ascorbate ferrireductase 1
RchiOBHmChr1g0377231	1873.03	3269.17	-0.80355	1.774e-05	0.0001818	RchiOBHmChr1g0377231	transmembrane ascorbate ferrireductase 1
RchiOBHmChr1g0377241	5078.72	8671.03	-0.77174	0.00019022	0.0014923	RchiOBHmChr1g0377241	early endosome antigen 1-like
RchiOBHmChr1g0377331	1.65895	48.3342	-4.8647	7.1484e-08	1.1551e-06	RchiOBHmChr1g0377331	low-temperature-induced 65 kDa -like
RchiOBHmChr1g0377341	328.183	169.437	0.95375	7.3009e-05	0.00064137	RchiOBHmChr1g0377341	pentatricopeptide repeat-containing At3g60050-like
RchiOBHmChr1g0377371	26.9317	85.4566	-1.6659	0.00045162	0.00322	RchiOBHmChr1g0377371	O-glucosyltransferase rumi homolog
RchiOBHmChr1g0377381	253.292	647.395	-1.3538	0.0005018	0.003535	RchiOBHmChr1g0377381	O-glucosyltransferase rumi homolog
RchiOBHmChr1g0377401	271.29	37.4368	2.8573	5.1991e-22	4.4695e-20	RchiOBHmChr1g0377401	cold shock 1-like isoform X2
RchiOBHmChr1g0377541	582.746	1626.58	-1.4809	6.1805e-14	2.4263e-12	RchiOBHmChr1g0377541	tubulin beta-1 chain
RchiOBHmChr1g0377671	326.073	212.026	0.62096	0.0072019	0.035115	RchiOBHmChr1g0377671	cleavage and polyadenylation specificity factor subunit 2
RchiOBHmChr1g0377691	762.155	465.101	0.71254	0.0037071	0.020048	RchiOBHmChr1g0377691	cytochrome P450 89A2-like
RchiOBHmChr1g0377711	474.888	1743.78	-1.8766	1.1872e-12	3.8916e-11	RchiOBHmChr1g0377711	Retrovirus-related Pol poly from transposon TNT 1-94
RchiOBHmChr1g0377721	370.187	1136.5	-1.6183	2.3696e-15	1.1185e-13	RchiOBHmChr1g0377721	cytochrome P450 89A2-like
RchiOBHmChr1g0377751	3702.77	1797.27	1.0428	1.7945e-08	3.1846e-07	RchiOBHmChr1g0377751	60S ribosomal L36-3-like
RchiOBHmChr1g0377891	46.5614	102.846	-1.1433	0.00075885	0.0050837	RchiOBHmChr1g0377891	transporter arsB
RchiOBHmChr1g0377911	2836.06	4247.55	-0.58275	0.0013567	0.0084066	RchiOBHmChr1g0377911	transporter arsB
RchiOBHmChr1g0377931	476.29	717.886	-0.59192	0.0037638	0.020307	RchiOBHmChr1g0377931	sec-independent translocase chloroplastic
RchiOBHmChr1g0377971	13.2362	53.6825	-2.02	0.0011716	0.0074236	RchiOBHmChr1g0377971	---NA---
RchiOBHmChr1g0377981	12005.5	999.061	3.587	6.556e-41	2.11e-38	RchiOBHmChr1g0377981	mediator of RNA polymerase II transcription subunit 36a
RchiOBHmChr1g0378001	23116.6	14256.9	0.69727	0.00010337	0.00087156	RchiOBHmChr1g0378001	TRANSPARENT TESTA 12-like
RchiOBHmChr1g0378011	48.4031	3.84289	3.6548	1.1262e-07	1.7671e-06	RchiOBHmChr1g0378011	TRANSPARENT TESTA 12-like
RchiOBHmChr1g0378041	108.448	27.9512	1.956	8.5092e-06	9.3926e-05	RchiOBHmChr1g0378041	glycine-rich RNA-binding RZ1A
RchiOBHmChr1g0378051	3946.49	2022.73	0.96427	8.1539e-06	9.0492e-05	RchiOBHmChr1g0378051	TRANSPARENT TESTA 12-like
RchiOBHmChr1g0378071	1310.21	209.659	2.6437	6.1341e-20	4.4903e-18	RchiOBHmChr1g0378071	TRANSPARENT TESTA 12-like
RchiOBHmChr1g0378111	30.0839	9.03005	1.7362	0.0052625	0.027022	RchiOBHmChr1g0378111	ferric reduction oxidase 2-like
RchiOBHmChr1g0378231	1231.39	2026.78	-0.71891	0.00016371	0.0013075	RchiOBHmChr1g0378231	deSI At4g17486
RchiOBHmChr1g0378281	2162.37	894.151	1.274	0.0034306	0.01879	RchiOBHmChr1g0378281	beta-carotene hydroxylase chloroplastic-like
RchiOBHmChr1g0378291	0.33772	26.0518	-6.2694	5.8174e-06	6.6651e-05	RchiOBHmChr1g0378291	hevamine-A-like
RchiOBHmChr1g0378391	92.811	1207.6	-3.7017	4.3389e-08	7.2488e-07	RchiOBHmChr1g0378391	heat shock 83
RchiOBHmChr1g0378441	316.325	516.229	-0.7066	0.0023624	0.013628	RchiOBHmChr1g0378441	Homeodomain-like superfamily isoform 1
RchiOBHmChr1g0378471	29.4535	10.1441	1.5378	0.0097812	0.045389	RchiOBHmChr1g0378471	Sterol regulatory element-binding cleavage-activating
RchiOBHmChr1g0378851	1571.64	2188.69	-0.47779	0.01021	0.046994	RchiOBHmChr1g0378851	probable NADH dehydrogenase [ubiquinone] 1 alpha subcomplex subunit mitochondrial
RchiOBHmChr1g0378881	248.61	423.259	-0.76766	0.00073048	0.004914	RchiOBHmChr1g0378881	---NA---
RchiOBHmChr1g0378941	75.3244	592.266	-2.9751	1.9632e-33	3.8612e-31	RchiOBHmChr1g0378941	UDP-glycosyltransferase 88A1-like
RchiOBHmChr1g0378951	12.5607	390.519	-4.9584	4.484e-11	1.1928e-09	RchiOBHmChr1g0378951	ABC transporter G family member 4-like
RchiOBHmChr1g0379261	49.0853	104.276	-1.087	0.0011563	0.0073424	RchiOBHmChr1g0379261	---NA---
RchiOBHmChr1g0379391	2083.64	582.196	1.8395	2.8293e-09	5.7565e-08	RchiOBHmChr1g0379391	Late embryogenesis abundant hydroxyproline-rich glycofamily
RchiOBHmChr1g0379571	10.4158	0	Inf	0.00048403	0.0034235	RchiOBHmChr1g0379571	S-type anion channel SLAH2-like
RchiOBHmChr1g0379591	983.318	569.54	0.78786	0.0078477	0.037742	RchiOBHmChr1g0379591	probable membrane-associated kinase regulator 6
RchiOBHmChr1g0379841	890.497	2422.86	-1.444	9.0903e-05	0.0007782	RchiOBHmChr1g0379841	ABC transporter C family member 10-like
RchiOBHmChr1g0379851	5.38247	50.4154	-3.2275	7.3323e-05	0.00064369	RchiOBHmChr1g0379851	eukaryotic translation initiation factor 2 subunit beta
RchiOBHmChr1g0379891	2.36404	221.401	-6.5493	2.2758e-14	9.3389e-13	RchiOBHmChr1g0379891	FAM63A-like isoform X2
RchiOBHmChr1g0379941	44.0071	15.2856	1.5256	0.0021133	0.012393	RchiOBHmChr1g0379941	PREDICTED: uncharacterized protein LOC101304124
RchiOBHmChr1g0379981	173.077	32.7008	2.404	5.467e-05	0.00049848	RchiOBHmChr1g0379981	probable inactive receptor kinase At4g23740
RchiOBHmChr1g0380131	42.4767	2009.55	-5.5641	5.2434e-24	5.3877e-22	RchiOBHmChr1g0380131	RNA polymerase sigma factor chloroplastic mitochondrial
RchiOBHmChr1g0380161	17.0353	3.18919	2.4173	0.0086218	0.040827	RchiOBHmChr1g0380161	pentatricopeptide repeat-containing At2g13600-like
RchiOBHmChr1g0380181	914.184	622.664	0.55403	0.0058579	0.029538	RchiOBHmChr1g0380181	polypyrimidine tract-binding homolog 2 isoform X1
RchiOBHmChr1g0380251	1517.76	2286.97	-0.59149	0.0018994	0.011271	RchiOBHmChr1g0380251	probable phosphatase 2C 76
RchiOBHmChr1g0380411	82.0367	145.245	-0.82415	0.0050405	0.02604	RchiOBHmChr1g0380411	glyceraldehyde-3-phosphate cytosolic
RchiOBHmChr1g0380431	216.128	1886.94	-3.1261	2.8602e-48	1.5688e-45	RchiOBHmChr1g0380431	PREDICTED: uncharacterized protein At4g00950
RchiOBHmChr1g0380441	2217.36	3830.94	-0.78886	2.6939e-05	0.00026392	RchiOBHmChr1g0380441	golgin subfamily A member 6 22
RchiOBHmChr1g0380521	442.703	3810.31	-3.1055	1.3885e-25	1.6259e-23	RchiOBHmChr1g0380521	IQ-DOMAIN 1-like
RchiOBHmChr1g0380531	348.132	89.3665	1.9618	1.6727e-14	6.9818e-13	RchiOBHmChr1g0380531	Gamma-irradiation and mitomycin c induced isoform 1
RchiOBHmChr1g0380571	856.34	573.021	0.57959	0.0048921	0.025398	RchiOBHmChr1g0380571	lysine-specific demethylase JMJ25 isoform X1
RchiOBHmChr1g0380581	2325.67	1500.64	0.63208	0.00080533	0.0053524	RchiOBHmChr1g0380581	ATP-dependent Clp protease ATP-binding subunit clpX- mitochondrial
RchiOBHmChr1g0380631	756.101	317.647	1.2512	3.1489e-09	6.3472e-08	RchiOBHmChr1g0380631	pentatricopeptide repeat-containing At3g49240
RchiOBHmChr1g0380691	729.762	274.072	1.4129	0.0013624	0.0084377	RchiOBHmChr1g0380691	calcineurin B 4
RchiOBHmChr1g0380731	10025.3	27525.6	-1.4571	1.7674e-15	8.4762e-14	RchiOBHmChr1g0380731	probable pectinesterase pectinesterase inhibitor 34
RchiOBHmChr1g0380791	161.731	87.7905	0.88146	0.0016639	0.010051	RchiOBHmChr1g0380791	---NA---
RchiOBHmChr1g0380881	544.783	223.272	1.2869	5.3599e-09	1.0421e-07	RchiOBHmChr1g0380881	Zinc finger CONSTANS-LIKE 5
RchiOBHmChr1g0380941	472.507	262.425	0.84843	0.00013479	0.0011016	RchiOBHmChr1g0380941	polyadenylate-binding RBP45-like isoform X1
RchiOBHmChr1g0380971	1071.64	635.341	0.75422	0.00055723	0.0038757	RchiOBHmChr1g0380971	probable plastid-lipid-associated chloroplastic
RchiOBHmChr1g0381001	11252.4	7054.95	0.67353	0.0001843	0.0014503	RchiOBHmChr1g0381001	glutamate synthase 1 [NADH] chloroplastic isoform X1
RchiOBHmChr1g0381011	204.536	569.359	-1.477	8.3937e-07	1.1237e-05	RchiOBHmChr1g0381011	PREDICTED: uncharacterized protein LOC103443809
RchiOBHmChr1g0381021	221.336	680.636	-1.6206	2.2596e-13	8.2085e-12	RchiOBHmChr1g0381021	UPF0369 C6orf57 homolog
RchiOBHmChr1g0381051	1123.5	2199.69	-0.96929	1.4512e-06	1.8657e-05	RchiOBHmChr1g0381051	spermine synthase-like
RchiOBHmChr1g0381101	24.646	7.0468	1.8063	0.0079207	0.03801	RchiOBHmChr1g0381101	---NA---
RchiOBHmChr1g0381271	0.33772	15.1877	-5.4909	8.2041e-05	0.00070951	RchiOBHmChr1g0381271	cyclic nucleotide-gated ion channel 1-like
RchiOBHmChr1g0381471	251.334	135.801	0.88811	0.00042128	0.0030247	RchiOBHmChr1g0381471	transcription factor Pcc1
RchiOBHmChr1g0381491	769.074	1292.54	-0.74901	0.00010704	0.00089782	RchiOBHmChr1g0381491	PREDICTED: uncharacterized protein LOC101306176
RchiOBHmChr1g0381511	522.369	218.367	1.2583	2.3734e-08	4.1188e-07	RchiOBHmChr1g0381511	50S ribosomal chloroplastic
RchiOBHmChr1g0381581	16.3091	129.449	-2.9886	4.0122e-15	1.8253e-13	RchiOBHmChr1g0381581	Retrovirus-related Pol poly from transposon TNT 1-94
RchiOBHmChr1g0381591	227.115	1399.26	-2.6232	2.1701e-35	4.8366e-33	RchiOBHmChr1g0381591	---NA---
RchiOBHmChr1g0381601	157.843	719.119	-2.1877	1.2711e-22	1.1353e-20	-	-
RchiOBHmChr1g0381611	800.839	3070.13	-1.9387	1.2015e-23	1.1967e-21	RchiOBHmChr1g0381611	PREDICTED: uncharacterized protein LOC105352364
RchiOBHmChr1g0381631	311.815	545.562	-0.80705	0.00016436	0.0013124	RchiOBHmChr1g0381631	plastid transcriptionally active
RchiOBHmChr1g0381651	126.208	13.1749	3.2599	0.0030677	0.017057	RchiOBHmChr1g0381651	PREDICTED: uncharacterized protein LOC101305012
RchiOBHmChr1g0381841	601.998	401.5	0.58436	0.0060092	0.03016	RchiOBHmChr1g0381841	yippee-like At4g27745
RchiOBHmChr1g0381851	109.368	46.525	1.2331	0.00056031	0.0038944	RchiOBHmChr1g0381851	yippee-like At4g27740
RchiOBHmChr1g0381861	13.5156	1.98325	2.7687	0.008932	0.042096	RchiOBHmChr1g0381861	yippee-like At4g27740
RchiOBHmChr1g0381971	466.461	1417.37	-1.6034	9.3069e-06	0.00010192	RchiOBHmChr1g0381971	molybdate-anion transporter-like
RchiOBHmChr1g0381981	127.991	642.059	-2.3267	0.00014034	0.00114	RchiOBHmChr1g0381981	rhodanese-like domain-containing chloroplastic
RchiOBHmChr1g0382361	1601.19	188.152	3.0892	1.2397e-46	6.4371e-44	RchiOBHmChr1g0382361	metal-nicotianamine transporter YSL3
RchiOBHmChr1g0382401	5537.3	2193.18	1.3362	4.9591e-13	1.7212e-11	RchiOBHmChr1g0382401	ubiquitin-60S ribosomal L40
RchiOBHmChr1g0382411	497.716	87.9163	2.5011	1.7133e-14	7.1361e-13	RchiOBHmChr1g0382411	pyridoxal chloroplastic
RchiOBHmChr1g0382431	4521.17	23.9256	7.562	7.0731e-20	5.1582e-18	RchiOBHmChr1g0382431	homeobox-leucine zipper ATHB-12-like
RchiOBHmChr1g0382501	1497.02	655.921	1.1905	9.1281e-10	2.0163e-08	RchiOBHmChr1g0382501	CDPK-related kinase 4-like
RchiOBHmChr1g0382571	432.005	626.351	-0.53592	0.01097	0.049899	RchiOBHmChr1g0382571	PREDICTED: polyubiquitin-like
RchiOBHmChr1g0382681	174.659	9.56966	4.1899	8.8144e-28	1.2259e-25	RchiOBHmChr1g0382681	growth-regulating factor 8-like
RchiOBHmChr1g0382711	96.7308	208.756	-1.1098	5.0345e-05	0.00046339	RchiOBHmChr1g0382711	---NA---
RchiOBHmChr1g0382781	1554.49	924.353	0.74992	0.00014999	0.0012099	RchiOBHmChr1g0382781	polyadenylate-binding -interacting 12
RchiOBHmChr1g0382801	487.876	30.3594	4.0063	2.2641e-38	6.2092e-36	RchiOBHmChr1g0382801	60S acidic ribosomal P1-like
RchiOBHmChr1g0382831	302.207	35.1334	3.1046	2.0062e-12	6.3414e-11	RchiOBHmChr1g0382831	Polyketide cyclase dehydrase and lipid transport superfamily
RchiOBHmChr1g0382891	57.5017	7.60584	2.9184	1.5811e-07	2.4137e-06	RchiOBHmChr1g0382891	YLS9
RchiOBHmChr1g0382921	9.91159	0.686243	3.8523	0.0071082	0.03475	RchiOBHmChr1g0382921	E3 ubiquitin- ligase RHA2A-like
RchiOBHmChr1g0382931	265.941	125.936	1.0784	1.6302e-05	0.00016866	RchiOBHmChr1g0382931	TRANSPARENT TESTA GLABRA 1-like
RchiOBHmChr1g0382961	1165.62	672.805	0.79283	4.6612e-05	0.00043219	RchiOBHmChr1g0382961	caffeic acid 3-O-methyltransferase
RchiOBHmChr1g0383031	3.2892	28.0378	-3.0916	0.00010774	0.00090329	RchiOBHmChr1g0383031	peroxidase 5-like
RchiOBHmChr1g0383051	35.5401	5.05922	2.8125	0.00011718	0.00097344	RchiOBHmChr1g0383051	unknown
RchiOBHmChr1g0383061	43.3632	143.746	-1.729	7.8818e-08	1.2647e-06	RchiOBHmChr1g0383061	copper transport ATX1
RchiOBHmChr1g0383081	1686.93	631.068	1.4185	9.987e-13	3.3185e-11	RchiOBHmChr1g0383081	IAA-amino acid hydrolase ILR1-like 5
RchiOBHmChr1g0383111	81.1222	178.501	-1.1378	7.2369e-05	0.00063641	RchiOBHmChr1g0383111	uncharacterized calcium-binding At1g02270 isoform X1
RchiOBHmChr1g0383121	3.83838	65.527	-4.0935	9.0272e-13	3.028e-11	RchiOBHmChr1g0383121	UTP--glucose-1-phosphate uridylyltransferase-like isoform X1
RchiOBHmChr1g0383151	46.7137	13.7612	1.7632	0.00034128	0.0025123	RchiOBHmChr1g0383151	WAT1-related At5g64700-like
RchiOBHmChr1g0383191	288.04	144.333	0.99687	5.2232e-05	0.00047894	RchiOBHmChr1g0383191	L-type lectin-domain containing receptor kinase -like
RchiOBHmChr1g0383201	515.557	203.592	1.3405	3.4068e-09	6.8246e-08	RchiOBHmChr1g0383201	stomatin mitochondrial
RchiOBHmChr1g0383221	323.196	100.467	1.6857	2.6462e-11	7.2418e-10	RchiOBHmChr1g0383221	UNC93 1
RchiOBHmChr1g0383251	354.965	571.264	-0.68648	0.0012919	0.0080571	RchiOBHmChr1g0383251	endonuclease 2
RchiOBHmChr1g0383361	2036.01	2922.48	-0.52145	0.0047391	0.024723	RchiOBHmChr1g0383361	MOR1 isoform X2
RchiOBHmChr1g0383371	2629.05	1598.97	0.7174	0.00014436	0.0011685	RchiOBHmChr1g0383371	cullin-associated NEDD8-dissociated 1
RchiOBHmChr1g0383401	423.149	270.232	0.64697	0.0041271	0.02199	RchiOBHmChr1g0383401	SWR1 complex subunit 2-like
RchiOBHmChr1g0383481	0.67544	9.49642	-3.8135	0.0091019	0.042777	-	-
RchiOBHmChr1g0383501	4.01724	19.9197	-2.3099	0.0047534	0.024781	RchiOBHmChr1g0383501	Retrovirus-related Pol poly from transposon TNT 1-94
RchiOBHmChr1g0383531	63.4838	10.8698	2.5461	2.7429e-07	4.0051e-06	RchiOBHmChr1g0383531	PREDICTED: uncharacterized protein LOC101298667
RchiOBHmChr1g0383541	3449.62	1104.06	1.6436	5.7738e-18	3.4699e-16	RchiOBHmChr1g0383541	60S ribosomal L13-1-like
RchiOBHmChr1g0383761	1754.5	4849.43	-1.4668	2.056e-06	2.5499e-05	RchiOBHmChr1g0383761	hydrogen peroxide induced 1
RchiOBHmChr1g0383771	73.2004	429.607	-2.5531	1.3939e-23	1.3838e-21	RchiOBHmChr1g0383771	PREDICTED: uncharacterized protein LOC101312201
RchiOBHmChr1g0383821	407.308	216.456	0.91205	6.0336e-05	0.00054365	RchiOBHmChr1g0383821	PREDICTED: uncharacterized protein LOC101290903
RchiOBHmChr1g0383911	1635.55	1061.2	0.62409	0.0015998	0.0097069	RchiOBHmChr1g0383911	topless-related 1-like isoform X1
RchiOBHmChr1g0383931	1155.54	4342.31	-1.9099	2.5696e-23	2.4831e-21	RchiOBHmChr1g0383931	Guanosine-3 ,5 -bis(diphosphate) 3 -pyrophosphohydrolase
RchiOBHmChr1g0383961	3605.65	1688.36	1.0946	4.6774e-09	9.1764e-08	RchiOBHmChr1g0383961	exportin-1-like isoform X1
RchiOBHmChr1g0383971	1380.97	434.518	1.6682	1.2675e-16	6.7247e-15	RchiOBHmChr1g0383971	ER lumen -retaining receptor-like
RchiOBHmChr1g0384031	3410.07	1327.63	1.361	0.00068236	0.0046239	RchiOBHmChr1g0384031	laccase-15-like
RchiOBHmChr1g0384101	2801.92	1895.54	0.56381	0.0026954	0.015241	RchiOBHmChr1g0384101	D-xylose-proton symporter-like 2
RchiOBHmChr1g0384121	712.283	252.895	1.4939	5.3686e-12	1.5935e-10	RchiOBHmChr1g0384121	PREDICTED: uncharacterized protein LOC101298261
RchiOBHmChr1g0384191	188.446	89.7011	1.071	0.00013582	0.0011091	RchiOBHmChr1g0384191	pentatricopeptide repeat-containing At5g27270
RchiOBHmChr1g0384201	36.2242	171.05	-2.2394	3.0545e-07	4.4302e-06	RchiOBHmChr1g0384201	pentatricopeptide repeat-containing At1g77170
RchiOBHmChr1g0384221	409.01	48.0865	3.0884	2.0809e-30	3.4049e-28	RchiOBHmChr1g0384221	ATPase family AAA domain-containing 3-like
RchiOBHmChr1g0384231	399.258	1582.28	-1.9866	6.2174e-16	3.1202e-14	RchiOBHmChr1g0384231	4-coumarate-- ligase 2
RchiOBHmChr1g0384241	68.214	5.17764	3.7197	5.5283e-12	1.6397e-10	RchiOBHmChr1g0384241	transducin beta 3
RchiOBHmChr1g0384251	336.725	29.466	3.5144	1.2333e-32	2.2981e-30	RchiOBHmChr1g0384251	transducin beta 3
RchiOBHmChr1g0384281	802.177	491.631	0.70634	0.00060199	0.0041463	RchiOBHmChr1g0384281	probable arabinosyltransferase ARAD1
RchiOBHmChr1g0384451	167.206	266.155	-0.67064	0.0065681	0.032517	RchiOBHmChr1g0384451	inositol-tetrakisphosphate 1-kinase 1-like
RchiOBHmChr1g0384531	463.28	1107.32	-1.2571	4.6202e-10	1.0659e-08	RchiOBHmChr1g0384531	adenosine kinase
RchiOBHmChr1g0384561	72.4568	154.029	-1.088	0.00023212	0.0017819	RchiOBHmChr1g0384561	alcohol dehydrogenase-like 1
RchiOBHmChr1g0384571	1017.19	1795.85	-0.82008	0.00092981	0.0060652	RchiOBHmChr1g0384571	PREDICTED: uncharacterized protein LOC101314998 isoform X2
RchiOBHmChr1g0384641	1078.89	758.704	0.50793	0.010189	0.046925	RchiOBHmChr1g0384641	maltose excess 1- chloroplastic isoform X1
RchiOBHmChr1g0384661	1486.33	520.734	1.5131	3.3137e-14	1.3386e-12	RchiOBHmChr1g0384661	Ribosomal S5 family
RchiOBHmChr2g0084261	1039.1	3221.96	-1.6326	1.8441e-05	0.00018789	RchiOBHmChr2g0084261	methylenetetrahydrofolate reductase 2-like
RchiOBHmChr2g0084351	1067.49	1561.26	-0.54848	0.0042231	0.022437	RchiOBHmChr2g0084351	ankyrin repeat SKIP35-like
RchiOBHmChr2g0084361	893.514	1905.88	-1.0929	4.9774e-08	8.2203e-07	RchiOBHmChr2g0084361	AUXIN-REGULATED GENE INVOLVED IN ORGAN SIZE-like
RchiOBHmChr2g0084381	5946.49	12568.7	-1.0797	2.3884e-09	4.9395e-08	RchiOBHmChr2g0084381	Late embryogenesis abundant group 2 isoform 1
RchiOBHmChr2g0084451	405.126	807.098	-0.99437	1.5008e-06	1.9239e-05	RchiOBHmChr2g0084451	PREDICTED: uncharacterized protein LOC101305205 isoform X1
RchiOBHmChr2g0084671	250.724	635.263	-1.3413	0.0012316	0.0077406	RchiOBHmChr2g0084671	F-box kelch-repeat At3g23880-like
RchiOBHmChr2g0084781	1135.94	538.582	1.0766	7.5032e-08	1.2084e-06	RchiOBHmChr2g0084781	acetolactate synthase small subunit chloroplastic-like
RchiOBHmChr2g0084801	6819.9	3437.47	0.9884	6.4735e-08	1.0535e-06	RchiOBHmChr2g0084801	40S ribosomal S24-1
RchiOBHmChr2g0084811	3066.02	1110.7	1.4649	1.3983e-14	5.9255e-13	RchiOBHmChr2g0084811	LETM1 and EF-hand domain-containing mitochondrial-like
RchiOBHmChr2g0084841	1.65895	144.843	-6.4481	4.8311e-21	3.8317e-19	RchiOBHmChr2g0084841	UDP-glycosyltransferase 74E2-like
RchiOBHmChr2g0084901	48.1299	803.294	-4.0609	0.00016216	0.0012977	RchiOBHmChr2g0084901	UDP-glycosyltransferase 74E2-like
RchiOBHmChr2g0084911	795.272	1188.41	-0.57951	0.0030144	0.016794	-	-
RchiOBHmChr2g0085141	3736.94	1795.22	1.0577	3.6701e-08	6.1872e-07	RchiOBHmChr2g0085141	60S ribosomal L5
RchiOBHmChr2g0085151	68.3917	4.73478	3.8525	7.6049e-11	1.9652e-09	RchiOBHmChr2g0085151	probable inactive 2-oxoglutarate-dependent dioxygenase AOP2
RchiOBHmChr2g0085181	5793.56	3206.01	0.85367	2.5258e-06	3.0806e-05	RchiOBHmChr2g0085181	serine carboxypeptidase II-2
RchiOBHmChr2g0085221	633.621	288.709	1.134	1.7445e-07	2.6393e-06	RchiOBHmChr2g0085221	DNA-directed RNA polymerase chloroplastic
RchiOBHmChr2g0085271	365.587	167.159	1.129	1.4887e-06	1.9102e-05	RchiOBHmChr2g0085271	FAD NAD(P)-binding oxidoreductase family
RchiOBHmChr2g0085281	288.408	1689.5	-2.5504	7.6632e-35	1.6219e-32	RchiOBHmChr2g0085281	AUGMIN subunit 8
RchiOBHmChr2g0085291	129.921	23.0911	2.4922	3.7176e-12	1.1337e-10	RchiOBHmChr2g0085291	pentatricopeptide repeat-containing At4g30700
RchiOBHmChr2g0085421	36.7167	118.97	-1.6961	0.0096465	0.044914	RchiOBHmChr2g0085421	heat shock 70 kDa
RchiOBHmChr2g0085441	4008.52	2814.47	0.5102	0.0051169	0.026359	RchiOBHmChr2g0085441	eukaryotic translation initiation factor isoform 4G-1-like
RchiOBHmChr2g0085461	436.589	96.1566	2.1828	6.3185e-07	8.6611e-06	RchiOBHmChr2g0085461	---NA---
RchiOBHmChr2g0085511	182.506	306.791	-0.74931	0.0018857	0.01121	RchiOBHmChr2g0085511	zinc finger 318
RchiOBHmChr2g0085531	22.0037	5.38712	2.0302	0.0087138	0.041202	RchiOBHmChr2g0085531	---NA---
RchiOBHmChr2g0085551	29.8563	202.119	-2.7591	1.2466e-11	3.5332e-10	RchiOBHmChr2g0085551	UTP--glucose-1-phosphate uridylyltransferase-like isoform X1
RchiOBHmChr2g0085591	327.282	531.282	-0.69894	0.001239	0.007777	RchiOBHmChr2g0085591	1-acyl-sn-glycerol-3-phosphate acyltransferase chloroplastic-like
RchiOBHmChr2g0085651	2111.06	1235.07	0.77337	0.00275	0.015528	RchiOBHmChr2g0085651	leucine aminopeptidase 1-like
RchiOBHmChr2g0085701	305.02	111.822	1.4477	8.3231e-09	1.5666e-07	RchiOBHmChr2g0085701	DNA (cytosine-5)-methyltransferase CMT3
RchiOBHmChr2g0085731	22.5174	59.8133	-1.4094	0.0071155	0.034772	RchiOBHmChr2g0085731	probable LRR receptor-like serine threonine- kinase At2g24230
RchiOBHmChr2g0085751	2536.7	939.809	1.4325	1.3248e-13	4.9701e-12	RchiOBHmChr2g0085751	ubiquitin carboxyl-terminal hydrolase 23
RchiOBHmChr2g0085771	686.482	1960.97	-1.5143	1.05e-14	4.5739e-13	RchiOBHmChr2g0085771	omega-6 fatty acid chloroplastic
RchiOBHmChr2g0085801	25.2066	3.76222	2.7441	0.0004655	0.0033062	RchiOBHmChr2g0085801	formin 13 isoform X1
RchiOBHmChr2g0085811	164.792	764.216	-2.2133	9.1659e-08	1.4546e-06	RchiOBHmChr2g0085811	reticulon B21
RchiOBHmChr2g0085831	49274.8	24513.4	1.0073	6.4558e-06	7.3212e-05	RchiOBHmChr2g0085831	CBL-interacting serine threonine- kinase 6
RchiOBHmChr2g0085901	165.34	63.8169	1.3734	4.3444e-06	5.076e-05	RchiOBHmChr2g0085901	cytochrome c oxidase assembly factor 6-like isoform X1
RchiOBHmChr2g0085911	179	68.4155	1.3876	3.6365e-06	4.3136e-05	RchiOBHmChr2g0085911	transcription factor bHLH66-like
RchiOBHmChr2g0085931	2099.92	781.997	1.4251	1.5416e-13	5.7284e-12	RchiOBHmChr2g0085931	40S ribosomal S12-like
RchiOBHmChr2g0086051	1576.77	857.459	0.87883	0.0074529	0.036158	RchiOBHmChr2g0086051	temperature-induced lipocalin
RchiOBHmChr2g0086111	1545.45	3026.72	-0.96973	2.0775e-07	3.0997e-06	RchiOBHmChr2g0086111	Ubiquitin-associated 2
RchiOBHmChr2g0086161	381.289	6.87802	5.7927	7.2041e-19	4.739e-17	RchiOBHmChr2g0086161	chitotriosidase-1-like
RchiOBHmChr2g0086211	212.552	68.1342	1.6414	4.958e-09	9.6829e-08	RchiOBHmChr2g0086211	Cysteine-rich RLK isoform 1
RchiOBHmChr2g0086341	247.363	140.004	0.82116	0.0014485	0.0089013	RchiOBHmChr2g0086341	DCN1 4
RchiOBHmChr2g0086361	2245.92	1078.2	1.0587	1.9793e-08	3.4941e-07	RchiOBHmChr2g0086361	60S ribosomal L39-1
RchiOBHmChr2g0086421	285.882	100.11	1.5138	4.1865e-09	8.2717e-08	RchiOBHmChr2g0086421	dicer 4 isoform X1
RchiOBHmChr2g0086501	406.512	213.88	0.9265	6.2686e-05	0.00056209	RchiOBHmChr2g0086501	serine threonine- phosphatase 4 regulatory subunit 2
RchiOBHmChr2g0086561	468.459	956.309	-1.0296	0.00020283	0.0015765	RchiOBHmChr2g0086561	PREDICTED: uncharacterized protein LOC105353185
RchiOBHmChr2g0086661	349.434	149.127	1.2285	7.6052e-06	8.4785e-05	RchiOBHmChr2g0086661	homeobox knotted-1-like 3 isoform X2
RchiOBHmChr2g0086711	1174.92	749.824	0.64795	0.00069444	0.0046943	RchiOBHmChr2g0086711	zinc finger family
RchiOBHmChr2g0086731	1133.6	1606.26	-0.50279	0.0083282	0.039615	RchiOBHmChr2g0086731	RING U-box superfamily isoform 1
RchiOBHmChr2g0086741	4985.15	11285.7	-1.1788	0.00012302	0.0010148	RchiOBHmChr2g0086741	---NA---
RchiOBHmChr2g0086751	681.116	2230.29	-1.7113	1.4698e-12	4.7462e-11	-	-
RchiOBHmChr2g0086761	4233.64	556.798	2.9267	2.9459e-09	5.9721e-08	RchiOBHmChr2g0086761	---NA---
RchiOBHmChr2g0086781	460.696	2168.37	-2.2347	9.5842e-11	2.4395e-09	RchiOBHmChr2g0086781	probable phosphatase 2C 27
RchiOBHmChr2g0086791	1780.55	699.224	1.3485	4.8102e-12	1.4408e-10	RchiOBHmChr2g0086791	40S ribosomal S11-like
RchiOBHmChr2g0086891	193.068	20196.7	-6.7089	8.7801e-140	3.4193e-135	RchiOBHmChr2g0086891	uncharacterized methyltransferase chloroplastic-like
RchiOBHmChr2g0086901	333.761	1680.43	-2.3319	1.2333e-11	3.5006e-10	RchiOBHmChr2g0086901	uncharacterized methyltransferase chloroplastic-like
RchiOBHmChr2g0086911	8.92713	161.878	-4.1806	2.1294e-08	3.7254e-07	RchiOBHmChr2g0086911	PLATZ transcription factor family
RchiOBHmChr2g0086921	419.264	2037.95	-2.2812	2.8215e-24	2.9697e-22	RchiOBHmChr2g0086921	PREDICTED: uncharacterized protein LOC101307834
RchiOBHmChr2g0086971	3557.14	1951.75	0.86595	6.7606e-05	0.00060027	RchiOBHmChr2g0086971	NUCLEAR FUSION DEFECTIVE 4-like
RchiOBHmChr2g0087061	1261.69	794.963	0.6664	0.00064511	0.0044045	RchiOBHmChr2g0087061	OS-9 homolog
RchiOBHmChr2g0087081	2118.52	1289.26	0.71651	0.00013258	0.0010856	RchiOBHmChr2g0087081	F-box LRR-repeat 14-like
RchiOBHmChr2g0087151	119.288	509.006	-2.0932	2.0239e-18	1.2712e-16	RchiOBHmChr2g0087151	heparanase 3
RchiOBHmChr2g0087161	180.224	639.748	-1.8277	6.3066e-16	3.1609e-14	RchiOBHmChr2g0087161	probable anion transporter chloroplastic
RchiOBHmChr2g0087211	46.4629	14.1505	1.7152	0.00077194	0.0051581	RchiOBHmChr2g0087211	SRG1-like
RchiOBHmChr2g0087291	439.353	697.452	-0.66671	0.00124	0.0077825	RchiOBHmChr2g0087291	PREDICTED: uncharacterized protein LOC101304122 isoform X1
RchiOBHmChr2g0087391	147.011	246.837	-0.74763	0.0032075	0.017725	RchiOBHmChr2g0087391	Armadillo-like helical
RchiOBHmChr2g0087501	253.675	700.487	-1.4654	0.0023892	0.01376	RchiOBHmChr2g0087501	heptahelical transmembrane 1-like
RchiOBHmChr2g0087571	3242.97	5139.86	-0.66441	0.00026057	0.0019765	RchiOBHmChr2g0087571	clathrin assembly At5g35200
RchiOBHmChr2g0087601	1528.75	44843.9	-4.8745	6.2851e-68	9.4139e-65	RchiOBHmChr2g0087601	kDa proline-rich -like
RchiOBHmChr2g0087631	4023.08	1124.66	1.8388	0.0001818	0.0014338	RchiOBHmChr2g0087631	probable galactinol--sucrose galactosyltransferase 6
RchiOBHmChr2g0087681	289.349	438.518	-0.59983	0.0067139	0.033113	RchiOBHmChr2g0087681	probable receptor kinase At5g15080
RchiOBHmChr2g0087701	144.466	57.405	1.3315	0.0030259	0.016851	RchiOBHmChr2g0087701	calmodulin 3
RchiOBHmChr2g0087761	275.968	48.7223	2.5018	4.7431e-19	3.1957e-17	RchiOBHmChr2g0087761	---NA---
RchiOBHmChr2g0087801	163.977	315.289	-0.94318	0.00098705	0.0063905	RchiOBHmChr2g0087801	beta-1,4-mannosyl-glyco 4-beta-N-acetylglucosaminyltransferase
RchiOBHmChr2g0087891	336.447	165.006	1.0279	2.4894e-05	0.00024556	RchiOBHmChr2g0087891	actin-related 6
RchiOBHmChr2g0088141	83.8152	199.005	-1.2475	8.8606e-06	9.7502e-05	RchiOBHmChr2g0088141	thylakoid lumenal kDa chloroplastic
RchiOBHmChr2g0088191	119.478	375.399	-1.6517	4.9613e-06	5.7382e-05	RchiOBHmChr2g0088191	equilibrative nucleotide transporter 8-like
RchiOBHmChr2g0088291	587.167	290.753	1.014	1.828e-06	2.2925e-05	RchiOBHmChr2g0088291	Outward-rectifying potassium channel 4
RchiOBHmChr2g0088351	248.873	509.704	-1.0343	0.0065821	0.032574	RchiOBHmChr2g0088351	SPX domain-containing 1-like
RchiOBHmChr2g0088401	598.626	368.192	0.7012	0.0042987	0.022773	RchiOBHmChr2g0088401	Hsp40 cysteine-rich domain superfamily isoform 1
RchiOBHmChr2g0088431	491.806	875.793	-0.8325	0.00019894	0.0015507	RchiOBHmChr2g0088431	family methyltransferase
RchiOBHmChr2g0088511	1725.81	756.851	1.1892	9.4649e-10	2.086e-08	RchiOBHmChr2g0088511	nuclear pore complex NUP205
RchiOBHmChr2g0088571	60.6387	18.785	1.6907	0.00015671	0.0012591	RchiOBHmChr2g0088571	pentatricopeptide repeat-containing At5g66520-like
RchiOBHmChr2g0088581	261.55	596.039	-1.1883	8.8272e-08	1.4025e-06	RchiOBHmChr2g0088581	xylosyltransferase 2-like
RchiOBHmChr2g0088591	4606.34	6630.93	-0.52559	0.005011	0.025916	RchiOBHmChr2g0088591	probable sugar phosphate phosphate translocator At4g32390
RchiOBHmChr2g0088601	3260.42	1122.11	1.5388	0.00017608	0.0013938	RchiOBHmChr2g0088601	NRT1 PTR FAMILY
RchiOBHmChr2g0088651	300.106	2661.16	-3.1485	2.275e-14	9.3389e-13	RchiOBHmChr2g0088651	fasciclin-like arabinogalactan 13
RchiOBHmChr2g0088661	50.8208	8.12034	2.6458	0.00028796	0.0021603	RchiOBHmChr2g0088661	pentatricopeptide repeat-containing mitochondrial
RchiOBHmChr2g0088681	2822.76	995.352	1.5038	3.0277e-15	1.407e-13	RchiOBHmChr2g0088681	NHP2 1
RchiOBHmChr2g0088711	1755.48	539.537	1.7021	8.7667e-18	5.1571e-16	RchiOBHmChr2g0088711	ribosome biogenesis regulatory homolog
RchiOBHmChr2g0088751	307.528	502.524	-0.70847	0.0011568	0.0073439	RchiOBHmChr2g0088751	probable ethanolamine kinase
RchiOBHmChr2g0088811	76.148	139.87	-0.87721	0.0033147	0.01823	RchiOBHmChr2g0088811	probable ethanolamine kinase
RchiOBHmChr2g0088981	357.633	693.118	-0.95462	5.8326e-06	6.6786e-05	RchiOBHmChr2g0088981	probable ethanolamine kinase
RchiOBHmChr2g0089031	140.907	222.932	-0.66186	0.01007	0.046457	RchiOBHmChr2g0089031	probable ethanolamine kinase
RchiOBHmChr2g0089061	1257.39	83.7749	3.9078	3.5723e-13	1.259e-11	RchiOBHmChr2g0089061	lactoylglutathione lyase glyoxalase I family
RchiOBHmChr2g0089131	829.177	1362.04	-0.71602	0.00027197	0.0020522	RchiOBHmChr2g0089131	nudix hydrolase chloroplastic
RchiOBHmChr2g0089141	31.6128	6.04602	2.3865	0.00024273	0.0018564	RchiOBHmChr2g0089141	zinc finger CCCH domain-containing 39
RchiOBHmChr2g0089171	26.5957	83.0714	-1.6432	3.1471e-05	0.00030388	RchiOBHmChr2g0089171	early nodulin-93-like
RchiOBHmChr2g0089181	0	12.1386	#NAME?	0.00013998	0.0011378	RchiOBHmChr2g0089181	kinase PINOID 2
RchiOBHmChr2g0089251	2.03397	38.1027	-4.2275	1.2177e-08	2.2212e-07	RchiOBHmChr2g0089251	probable receptor kinase At5g20050
RchiOBHmChr2g0089261	754.894	112.936	2.7408	3.455e-32	6.2873e-30	RchiOBHmChr2g0089261	arginine N-methyltransferase PRMT10
RchiOBHmChr2g0089271	40.0978	4.67489	3.1005	0.00014965	0.0012076	RchiOBHmChr2g0089271	hypothetical protein PRUPE_ppa023952mg
RchiOBHmChr2g0089381	1567.06	257.654	2.6046	5.4468e-36	1.2626e-33	RchiOBHmChr2g0089381	cytochrome P450 734A1
RchiOBHmChr2g0089451	57.8812	15.8356	1.8699	0.0066871	0.033006	RchiOBHmChr2g0089451	EG45-like domain containing
RchiOBHmChr2g0089491	546.375	1618.31	-1.5665	3.7145e-15	1.6958e-13	RchiOBHmChr2g0089491	3-ketoacyl- synthase 11
RchiOBHmChr2g0089501	56.3861	391.133	-2.7942	8.4232e-26	1.0031e-23	RchiOBHmChr2g0089501	SOUL heme-binding family isoform 1
RchiOBHmChr2g0089541	9.01034	0	Inf	0.0015258	0.0093118	RchiOBHmChr2g0089541	pentatricopeptide repeat-containing At1g31430
RchiOBHmChr2g0089551	1107.47	1859.97	-0.74801	0.00011894	0.00098615	RchiOBHmChr2g0089551	GDP-mannose transporter GONST4
RchiOBHmChr2g0089571	539.305	1133.16	-1.0712	0.0083109	0.039552	RchiOBHmChr2g0089571	DELLA GAI-like
RchiOBHmChr2g0089611	6.6923	102.87	-3.9422	0.0011861	0.0074996	RchiOBHmChr2g0089611	pentatricopeptide repeat-containing chloroplastic
RchiOBHmChr2g0089621	0.33772	20.2512	-5.906	2.6632e-06	3.239e-05	RchiOBHmChr2g0089621	pentatricopeptide repeat-containing chloroplastic
RchiOBHmChr2g0089631	0.924205	19.4895	-4.3983	4.7461e-05	0.00043912	RchiOBHmChr2g0089631	pentatricopeptide repeat-containing chloroplastic
RchiOBHmChr2g0089641	255.332	922.437	-1.8531	4.0193e-09	7.9615e-08	RchiOBHmChr2g0089641	probable inactive receptor kinase At2g26730
RchiOBHmChr2g0089741	167.361	651.972	-1.9618	0.0064456	0.031996	RchiOBHmChr2g0089741	ABC transporter G family member 32
RchiOBHmChr2g0089761	418.406	252.969	0.72594	0.0014175	0.0087425	RchiOBHmChr2g0089761	tudor domain-containing 3
RchiOBHmChr2g0089771	1070.15	2767.82	-1.3709	6.7561e-13	2.3099e-11	RchiOBHmChr2g0089771	transmembrane 19
RchiOBHmChr2g0089791	871.079	1482.84	-0.76749	6.8523e-05	0.00060744	RchiOBHmChr2g0089791	serine threonine phosphatase 2A 57 kDa regulatory subunit B iota isoform-like
RchiOBHmChr2g0089801	180.108	418.432	-1.2161	0.00065132	0.0044437	RchiOBHmChr2g0089801	auxin-responsive IAA1-like
RchiOBHmChr2g0089811	3959.81	10072.5	-1.3469	3.2234e-13	1.1505e-11	RchiOBHmChr2g0089811	palmitoyl-acyl carrier chloroplastic-like
RchiOBHmChr2g0089861	2616.88	3742.79	-0.51627	0.0049126	0.025488	RchiOBHmChr2g0089861	dnaJ homolog subfamily C GRV2-like isoform X1
RchiOBHmChr2g0090001	5248.32	3059.64	0.77849	2.4954e-05	0.00024602	RchiOBHmChr2g0090001	peroxisomal fatty acid beta-oxidation multifunctional AIM1
RchiOBHmChr2g0090011	73.296	23.9189	1.6156	0.00013559	0.0011075	RchiOBHmChr2g0090011	NUCLEAR FUSION DEFECTIVE chloroplastic mitochondrial
RchiOBHmChr2g0090021	109.506	39.2761	1.4793	2.1369e-05	0.0002142	RchiOBHmChr2g0090021	aceous RNase P chloroplastic mitochondrial-like
RchiOBHmChr2g0090061	843.768	1522.13	-0.85118	1.1052e-05	0.00011919	RchiOBHmChr2g0090061	biorientation of chromosomes in cell division 1-like 1
RchiOBHmChr2g0090071	306.951	104.281	1.5575	2.3429e-06	2.8764e-05	RchiOBHmChr2g0090071	dynein light chain flagellar outer arm-like
RchiOBHmChr2g0090191	126.949	344.053	-1.4384	0.001893	0.011245	RchiOBHmChr2g0090191	chloroplast processing peptidase
RchiOBHmChr2g0090251	19.9188	57.0102	-1.5171	0.00078582	0.0052401	RchiOBHmChr2g0090251	pentatricopeptide repeat-containing At5g21222-like isoform X1
RchiOBHmChr2g0090321	451.824	138.746	1.7033	8.4752e-13	2.8601e-11	RchiOBHmChr2g0090321	histone H1-like
RchiOBHmChr2g0090341	0.308068	17.7864	-5.8514	0.00025147	0.0019176	RchiOBHmChr2g0090341	60S ribosomal L37-1-like
RchiOBHmChr2g0090351	670.985	1508.26	-1.1685	0.0026179	0.014868	RchiOBHmChr2g0090351	probable polyol transporter 6
RchiOBHmChr2g0090411	9.46101	0	Inf	0.0010054	0.0064932	RchiOBHmChr2g0090411	---NA---
RchiOBHmChr2g0090481	503.813	730.215	-0.53543	0.0093277	0.043655	RchiOBHmChr2g0090481	histone acetyltransferase KAT6B-like
RchiOBHmChr2g0090651	356.155	774.69	-1.1211	1.0339e-07	1.6275e-06	RchiOBHmChr2g0090651	arabinogalactan peptide 16-like
RchiOBHmChr2g0090711	409.977	269.311	0.60627	0.0067315	0.033175	RchiOBHmChr2g0090711	FRIGIDA 4a
RchiOBHmChr2g0090741	40.0837	4.87485	3.0396	0.0047494	0.024763	RchiOBHmChr2g0090741	aldehyde dehydrogenase family 2 member C4-like
RchiOBHmChr2g0090891	1863.33	3890.59	-1.0621	0.0063277	0.031484	RchiOBHmChr2g0090891	leucine-rich repeat extensin 4
RchiOBHmChr2g0090911	2348.33	5253.37	-1.1616	0.0010195	0.0065678	RchiOBHmChr2g0090911	---NA---
RchiOBHmChr2g0090921	208.17	41.4992	2.3266	0.002313	0.013386	RchiOBHmChr2g0090921	probable serine incorporator
RchiOBHmChr2g0090941	257.048	67.4663	1.9298	1.7461e-12	5.5782e-11	RchiOBHmChr2g0090941	F-box kelch-repeat At3g06240-like
RchiOBHmChr2g0090961	33.8313	8.56728	1.9814	0.0022177	0.01291	RchiOBHmChr2g0090961	F-box kelch-repeat At3g06240-like
RchiOBHmChr2g0090981	202.571	5740.92	-4.8248	2.8485e-08	4.8824e-07	RchiOBHmChr2g0090981	Heavy metal transport detoxification superfamily
RchiOBHmChr2g0091011	170.353	92.0795	0.88757	0.002109	0.012371	RchiOBHmChr2g0091011	fe-S cluster assembly factor chloroplastic
RchiOBHmChr2g0091021	17438.5	6554.1	1.4118	7.0057e-09	1.3308e-07	RchiOBHmChr2g0091021	probable strigolactone esterase D14 homolog
RchiOBHmChr2g0091031	3118.24	5348.02	-0.77827	2.3747e-05	0.00023556	RchiOBHmChr2g0091031	3-hydroxyisobutyryl- hydrolase mitochondrial isoform X1
RchiOBHmChr2g0091041	247.846	678.4	-1.4527	2.3491e-08	4.0786e-07	RchiOBHmChr2g0091041	nudix hydrolase chloroplastic-like
RchiOBHmChr2g0091051	1720.37	536.695	1.6805	1.0931e-12	3.6076e-11	RchiOBHmChr2g0091051	PREDICTED: uncharacterized protein LOC101296135
RchiOBHmChr2g0091061	395.039	91.3716	2.1122	3.5984e-07	5.1634e-06	RchiOBHmChr2g0091061	rotundifolia like 12
RchiOBHmChr2g0091071	319.599	96.234	1.7316	2.3406e-11	6.428e-10	RchiOBHmChr2g0091071	tRNA (guanine(37)-N1)-methyltransferase 2
RchiOBHmChr2g0091201	83.0955	13.0135	2.6748	4.0456e-05	0.00038092	RchiOBHmChr2g0091201	stachyose synthase
RchiOBHmChr2g0091251	368.23	579.976	-0.65539	0.0020321	0.011971	RchiOBHmChr2g0091251	NADPH:adrenodoxin mitochondrial
RchiOBHmChr2g0091261	1196.84	3269.23	-1.4497	0.00015342	0.0012349	RchiOBHmChr2g0091261	auxin-responsive IAA27
RchiOBHmChr2g0091361	222.616	100.035	1.1541	1.8997e-05	0.00019301	RchiOBHmChr2g0091361	probable RNA methyltransferase At5g51130
RchiOBHmChr2g0091381	1203.75	1971.37	-0.71166	0.0017501	0.010513	RchiOBHmChr2g0091381	phosphatase 2C and cyclic nucleotide-binding kinase domain-containing isoform X1
RchiOBHmChr2g0091391	39.763	12.981	1.615	0.0027597	0.015578	RchiOBHmChr2g0091391	E3 ubiquitin- ligase ATL42
RchiOBHmChr2g0091421	617.665	71.6568	3.1076	2.0407e-05	0.00020593	RchiOBHmChr2g0091421	sugar transport 14-like
RchiOBHmChr2g0091431	957.479	218.646	2.1306	1.7998e-09	3.7968e-08	RchiOBHmChr2g0091431	CRS2-associated factor chloroplastic
RchiOBHmChr2g0091441	233.178	117.039	0.99444	0.00018428	0.0014503	RchiOBHmChr2g0091441	probable glycosyltransferase At3g07620
RchiOBHmChr2g0091491	13.8303	0.643307	4.4262	0.00060218	0.0041469	RchiOBHmChr2g0091491	pentatricopeptide repeat-containing At3g12770-like
RchiOBHmChr2g0091521	311.173	126.332	1.3005	2.154e-07	3.2077e-06	RchiOBHmChr2g0091521	dolichyl-diphosphooligosaccharide-- glycosyltransferase subunit STT3A
RchiOBHmChr2g0091571	323.396	179.711	0.84762	0.00075636	0.0050688	RchiOBHmChr2g0091571	dentin sialophospho -like
RchiOBHmChr2g0091601	1010.52	358.702	1.4942	7.4625e-13	2.5359e-11	RchiOBHmChr2g0091601	dolichyl-diphosphooligosaccharide-- glycosyltransferase subunit STT3A
RchiOBHmChr2g0091631	2201.18	859.173	1.3573	1.3172e-12	4.2961e-11	RchiOBHmChr2g0091631	cell division cycle 27 homolog B
RchiOBHmChr2g0091641	148.876	0	Inf	7.2095e-40	2.111e-37	RchiOBHmChr2g0091641	lachrymatory-factor synthase-like
RchiOBHmChr2g0091651	62.2323	22.6968	1.4552	0.010939	0.049796	RchiOBHmChr2g0091651	PREDICTED: uncharacterized protein LOC101293711
RchiOBHmChr2g0091731	82.6929	38.6067	1.0989	0.0024618	0.014113	RchiOBHmChr2g0091731	probable RNA-dependent RNA polymerase 3
RchiOBHmChr2g0091741	11852.7	3740.45	1.6639	2.7794e-19	1.9157e-17	RchiOBHmChr2g0091741	NADP-dependent malic enzyme
RchiOBHmChr2g0091861	4815.96	7300.69	-0.60021	0.0009041	0.0059253	RchiOBHmChr2g0091861	Nucleotide-diphospho-sugar transferases superfamily isoform 1
RchiOBHmChr2g0091901	60.8655	27.895	1.1256	0.0078792	0.037867	RchiOBHmChr2g0091901	Ribonuclease P component 3
RchiOBHmChr2g0091911	202.198	66.5694	1.6028	1.7493e-06	2.2075e-05	RchiOBHmChr2g0091911	TRNA rRNA methyltransferase family
RchiOBHmChr2g0091951	1011.91	353.614	1.5168	2.1318e-13	7.766e-12	RchiOBHmChr2g0091951	probable 3-hydroxyisobutyrate dehydrogenase-like mitochondrial
RchiOBHmChr2g0091961	1315.87	129.85	3.3411	1.6104e-17	9.291e-16	RchiOBHmChr2g0091961	receptor kinase HSL1
RchiOBHmChr2g0091981	74.0988	28.8734	1.3597	0.0036224	0.019666	RchiOBHmChr2g0091981	hypothetical protein CISIN_1g036283mg, partial
RchiOBHmChr2g0092041	185.726	1450.18	-2.965	2.3289e-21	1.8974e-19	RchiOBHmChr2g0092041	probable pectinesterase 53
RchiOBHmChr2g0092051	698.125	369.81	0.9167	9.3228e-06	0.00010204	RchiOBHmChr2g0092051	probable glutamate carboxypeptidase 2
RchiOBHmChr2g0092061	7.24523	33.374	-2.2036	0.0011368	0.0072314	RchiOBHmChr2g0092061	RING finger
RchiOBHmChr2g0092141	1807.3	1232.16	0.55264	0.0039295	0.021078	RchiOBHmChr2g0092141	arginine--tRNA cytoplasmic-like isoform X2
RchiOBHmChr2g0092171	38.1213	1.38288	4.7849	1.5182e-09	3.2414e-08	RchiOBHmChr2g0092171	pentatricopeptide repeat-containing At5g65560-like
RchiOBHmChr2g0092181	223.284	77.0704	1.5346	5.8065e-07	8.0356e-06	RchiOBHmChr2g0092181	glucan endo-1,3-beta-glucosidase 13
RchiOBHmChr2g0092241	724.824	1416.82	-0.96695	0.0088034	0.041565	RchiOBHmChr2g0092241	PREDICTED: uncharacterized protein LOC101301714
RchiOBHmChr2g0092261	32.0816	239.733	-2.9016	3.0879e-14	1.2526e-12	RchiOBHmChr2g0092261	leucine-rich repeat extensin 4
RchiOBHmChr2g0092291	614.635	1516.56	-1.303	4.2575e-11	1.1387e-09	RchiOBHmChr2g0092291	mitochondrial-processing peptidase subunit alpha-like
RchiOBHmChr2g0092341	381.752	202.34	0.91586	6.5958e-05	0.00058791	RchiOBHmChr2g0092341	gamma-glutamyltranspeptidase 3
RchiOBHmChr2g0092351	866.273	563.061	0.62153	0.0024659	0.014132	RchiOBHmChr2g0092351	GMP synthase [glutamine-hydrolyzing]
RchiOBHmChr2g0092361	6573.31	87.2941	6.2346	1.2524e-11	3.5472e-10	RchiOBHmChr2g0092361	inositol oxygenase 1-like
RchiOBHmChr2g0092381	1047.18	243.619	2.1038	5.0198e-13	1.7408e-11	RchiOBHmChr2g0092381	zinc finger CCCH domain-containing 20-like
RchiOBHmChr2g0092441	50.9661	22.1443	1.2026	0.010382	0.047674	RchiOBHmChr2g0092441	meiotic nuclear division 1 homolog
RchiOBHmChr2g0092451	18.1441	149.497	-3.0425	1.4968e-10	3.7104e-09	RchiOBHmChr2g0092451	Arabinogalactan peptide 20
RchiOBHmChr2g0092551	7425.61	3127.94	1.2473	1.1342e-11	3.2382e-10	RchiOBHmChr2g0092551	60S ribosomal L31
RchiOBHmChr2g0092561	229.8	126.606	0.86004	0.00090129	0.0059119	RchiOBHmChr2g0092561	probable zinc protease isoform X1
RchiOBHmChr2g0092581	404.228	186.221	1.1182	1.5164e-06	1.9426e-05	RchiOBHmChr2g0092581	histone acetyltransferase type B catalytic subunit
RchiOBHmChr2g0092591	2771.85	1592.06	0.79995	1.696e-05	0.00017459	RchiOBHmChr2g0092591	60S ribosomal L28-1-like
RchiOBHmChr2g0092681	701.54	323.041	1.1188	1.6075e-07	2.4501e-06	RchiOBHmChr2g0092681	DNA-directed RNA polymerases IV and V subunit 2-like
RchiOBHmChr2g0092871	139.948	67.3198	1.0558	0.00056761	0.0039381	RchiOBHmChr2g0092871	probable phospholipase A2 homolog 1
RchiOBHmChr2g0092891	149.58	272.715	-0.86648	0.00038907	0.002822	RchiOBHmChr2g0092891	MORC family CW-type zinc finger 4-like
RchiOBHmChr2g0092941	1627.12	619.382	1.3934	1.6612e-12	5.3245e-11	RchiOBHmChr2g0092941	arginine N-methyltransferase
RchiOBHmChr2g0092961	266.005	34.947	2.9282	1.1094e-22	1.0047e-20	RchiOBHmChr2g0092961	PREDICTED: uncharacterized protein LOC101312667
RchiOBHmChr2g0092971	118.414	20.3418	2.5413	1.509e-11	4.2276e-10	RchiOBHmChr2g0092971	pentatricopeptide repeat-containing mitochondrial-like
RchiOBHmChr2g0092981	630.251	1121.44	-0.83136	2.7355e-05	0.0002676	RchiOBHmChr2g0092981	pollen-specific SF21
RchiOBHmChr2g0093011	118.454	39.1304	1.598	3.5266e-06	4.196e-05	RchiOBHmChr2g0093011	pentatricopeptide repeat-containing At2g15690-like
RchiOBHmChr2g0093111	386.912	847.61	-1.1314	0.00010011	0.00084718	RchiOBHmChr2g0093111	---NA---
RchiOBHmChr2g0093121	253.621	433.784	-0.7743	0.00051663	0.0036257	RchiOBHmChr2g0093121	S-adenosyl-L-methionine-dependent methyltransferases superfamily
RchiOBHmChr2g0093131	1556.66	219.275	2.8276	2.2968e-06	2.8252e-05	RchiOBHmChr2g0093131	cytidine deaminase 1-like
RchiOBHmChr2g0093231	1794	414.686	2.1131	1.7034e-25	1.9861e-23	RchiOBHmChr2g0093231	glutamate-rich WD repeat-containing 1
RchiOBHmChr2g0093271	102.737	180.316	-0.81157	0.0027938	0.015729	RchiOBHmChr2g0093271	GATA transcription factor 22
RchiOBHmChr2g0093301	64250.6	2549.73	4.6553	2.264e-10	5.4525e-09	RchiOBHmChr2g0093301	beta-galactosidase
RchiOBHmChr2g0093311	1668.46	62.4249	4.7403	1.4196e-22	1.265e-20	RchiOBHmChr2g0093311	beta-galactosidase isoform X3
RchiOBHmChr2g0093321	197.006	117.899	0.7407	0.0054163	0.027668	RchiOBHmChr2g0093321	Acyl- synthetase family member
RchiOBHmChr2g0093391	1388.24	512.646	1.4372	4.0731e-13	1.4277e-11	RchiOBHmChr2g0093391	WD-40 repeat-containing MSI4
RchiOBHmChr2g0093501	290.168	144.155	1.0093	6.1185e-05	0.00055028	RchiOBHmChr2g0093501	chloroplastic group IIA intron splicing facilitator chloroplastic
RchiOBHmChr2g0093521	209.454	905.488	-2.1121	1.2302e-22	1.1013e-20	RchiOBHmChr2g0093521	PREDICTED: uncharacterized protein LOC101300382 isoform X2
RchiOBHmChr2g0093541	490.774	1814.43	-1.8864	1.0461e-07	1.646e-06	RchiOBHmChr2g0093541	PREDICTED: uncharacterized protein LOC101300382 isoform X2
RchiOBHmChr2g0093561	244.39	701.399	-1.5211	2.0421e-12	6.4498e-11	RchiOBHmChr2g0093561	PREDICTED: uncharacterized protein LOC101301234
RchiOBHmChr2g0093621	139.261	25.5734	2.4451	6.5285e-12	1.9116e-10	RchiOBHmChr2g0093621	DNA repair recA homolog mitochondrial-like
RchiOBHmChr2g0093631	4911.53	2883.34	0.76843	2.7021e-05	0.0002646	RchiOBHmChr2g0093631	nucleosome assembly 1 2-like
RchiOBHmChr2g0093641	661.507	249.377	1.4074	1.0122e-10	2.5662e-09	RchiOBHmChr2g0093641	37S ribosomal mitochondrial-like
RchiOBHmChr2g0093671	1.98232	115.725	-5.8674	0.00023531	0.0018042	RchiOBHmChr2g0093671	heat stress transcription factor A-2-like
RchiOBHmChr2g0093701	6.34693	32.4788	-2.3554	0.00031915	0.0023665	RchiOBHmChr2g0093701	IQ domain-containing IQM1-like
RchiOBHmChr2g0093831	64.3267	25.6643	1.3257	0.0015142	0.009254	RchiOBHmChr2g0093831	lycopene epsilon chloroplastic
RchiOBHmChr2g0093891	268.535	429.801	-0.67856	0.0025502	0.014547	RchiOBHmChr2g0093891	Lactoylglutathione lyase glyoxalase I family
RchiOBHmChr2g0094051	425.174	50.4833	3.0742	4.969e-10	1.1423e-08	RchiOBHmChr2g0094051	phosphatase 2C 77
RchiOBHmChr2g0094071	76.7076	14.4732	2.406	3.9216e-08	6.5856e-07	RchiOBHmChr2g0094071	pentatricopeptide repeat-containing At1g09190
RchiOBHmChr2g0094081	253.167	26.2283	3.2709	9.2893e-26	1.0962e-23	RchiOBHmChr2g0094081	pre-mRNA cleavage factor Im 25 kDa subunit 1
RchiOBHmChr2g0094111	374.87	60.2893	2.6364	1.7793e-23	1.741e-21	RchiOBHmChr2g0094111	UBP1-associated s 1C
RchiOBHmChr2g0094191	572.937	380.363	0.591	0.0055074	0.028044	RchiOBHmChr2g0094191	ankyrin repeat-containing At3g12360-like
RchiOBHmChr2g0094201	326.75	143.138	1.1908	1.3686e-06	1.7671e-05	RchiOBHmChr2g0094201	ankyrin repeat-containing At3g12360-like
RchiOBHmChr2g0094231	68.3921	29.4049	1.2178	0.0028318	0.015911	RchiOBHmChr2g0094231	nuclear transcription factor Y subunit A-3-like isoform X1
RchiOBHmChr2g0094251	580.399	1057.97	-0.86618	1.5098e-05	0.00015734	RchiOBHmChr2g0094251	phospholipid:diacylglycerol acyltransferase 1-like
RchiOBHmChr2g0094371	5880.03	2823.95	1.0581	8.6485e-09	1.6208e-07	RchiOBHmChr2g0094371	40S ribosomal S3-3-like
RchiOBHmChr2g0094451	0	8.96113	#NAME?	0.001581	0.0096097	RchiOBHmChr2g0094451	tannin-related R2R3 MYB transcription partial
RchiOBHmChr2g0094501	53.4552	1.38288	5.2726	0.0020121	0.011865	RchiOBHmChr2g0094501	cytochrome P450 72A15-like
RchiOBHmChr2g0094551	4116.11	1437.02	1.5182	3.0238e-16	1.5515e-14	RchiOBHmChr2g0094551	DENN domain-containing isoform 1
RchiOBHmChr2g0094561	22.1644	0.908352	4.6088	0.0011147	0.0071057	RchiOBHmChr2g0094561	12-oxophytodienoate reductase 3-like
RchiOBHmChr2g0094641	178.683	814.974	-2.1893	1.7379e-06	2.1952e-05	RchiOBHmChr2g0094641	12-oxophytodienoate reductase 3-like
RchiOBHmChr2g0094801	3567.52	1459.98	1.289	0.00053611	0.0037456	RchiOBHmChr2g0094801	MOB kinase activator-like 1
RchiOBHmChr2g0094881	162.43	495.61	-1.6094	9.6892e-07	1.2843e-05	RchiOBHmChr2g0094881	Acyl- N-acyltransferases (NAT) superfamily
RchiOBHmChr2g0094901	135.642	72.0035	0.91367	0.0031297	0.017355	RchiOBHmChr2g0094901	PREDICTED: uncharacterized protein LOC101295941 isoform X2
RchiOBHmChr2g0094931	165.674	57.6857	1.5221	7.226e-07	9.7811e-06	RchiOBHmChr2g0094931	tubulin--tyrosine ligase 12
RchiOBHmChr2g0095151	27888.7	16386.6	0.76717	1.9742e-05	0.00019986	RchiOBHmChr2g0095151	thiol protease aleurain-like
RchiOBHmChr2g0095311	34.8972	262.855	-2.9131	7.1138e-05	0.00062691	RchiOBHmChr2g0095311	subtilisin-like protease
RchiOBHmChr2g0095351	11874.9	7747.02	0.61621	0.00054646	0.003811	RchiOBHmChr2g0095351	aldehyde dehydrogenase family 7 member A1
RchiOBHmChr2g0095361	63.0047	22.2769	1.4999	0.00052794	0.0036931	RchiOBHmChr2g0095361	PREDICTED: uncharacterized protein LOC101299119
RchiOBHmChr2g0095401	790.998	1414.55	-0.8386	2.0284e-05	0.00020475	RchiOBHmChr2g0095401	trichome birefringence-like 16
RchiOBHmChr2g0095411	502.028	1051.39	-1.0665	0.0070735	0.03461	RchiOBHmChr2g0095411	inter-alpha-trypsin inhibitor heavy chain H3
RchiOBHmChr2g0095521	922.258	2630.37	-1.512	1.1046e-09	2.4085e-08	RchiOBHmChr2g0095521	PREDICTED: uncharacterized protein LOC101302974
RchiOBHmChr2g0095531	717.119	1348.1	-0.91065	0.0035287	0.019217	RchiOBHmChr2g0095531	DEAD-box ATP-dependent RNA helicase 17
RchiOBHmChr2g0095541	88.5443	277.058	-1.6457	6.119e-10	1.3838e-08	-	-
RchiOBHmChr2g0095551	6677.11	17316.5	-1.3749	1.4748e-13	5.5014e-12	RchiOBHmChr2g0095551	auxin response factor 19-like isoform X1
RchiOBHmChr2g0095651	1505.23	2417.36	-0.68345	0.0028828	0.01617	RchiOBHmChr2g0095651	3-oxoacyl-[acyl-carrier- ] synthase chloroplastic-like
RchiOBHmChr2g0095731	1968.8	995.587	0.9837	2.4427e-07	3.5992e-06	RchiOBHmChr2g0095731	RRP12
RchiOBHmChr2g0095741	31.5707	416.074	-3.7202	0.0058265	0.02941	RchiOBHmChr2g0095741	21 kDa
RchiOBHmChr2g0095761	9.64082	58.4497	-2.6	0.0014586	0.0089606	RchiOBHmChr2g0095761	PREDICTED: uncharacterized protein LOC101305000
RchiOBHmChr2g0095781	13.5338	290.424	-4.4235	1.271e-05	0.00013487	RchiOBHmChr2g0095781	peroxiredoxin chloroplastic
RchiOBHmChr2g0095821	112.318	15.8362	2.8263	9.3964e-12	2.7025e-10	RchiOBHmChr2g0095821	PREDICTED: uncharacterized protein LOC101305590
RchiOBHmChr2g0095841	1.90771	32.2604	-4.0798	0.00010492	0.00088214	RchiOBHmChr2g0095841	auxin-responsive SAUR65-like
RchiOBHmChr2g0095851	0	8.14608	#NAME?	0.002761	0.015582	RchiOBHmChr2g0095851	pectinesterase 63
RchiOBHmChr2g0095951	4419.98	6140.01	-0.4742	0.0085963	0.040721	RchiOBHmChr2g0095951	phosphoinositide phosphatase SAC3
RchiOBHmChr2g0095981	53.3303	596.989	-3.4847	2.7563e-42	9.9388e-40	RchiOBHmChr2g0095981	GDSL esterase lipase 5-like
RchiOBHmChr2g0096121	763.976	1096.48	-0.52128	0.0072082	0.035132	RchiOBHmChr2g0096121	conserved oligomeric Golgi complex subunit 3
RchiOBHmChr2g0096381	282.548	461.362	-0.7074	0.0011912	0.0075271	RchiOBHmChr2g0096381	---NA---
RchiOBHmChr2g0096461	2249.96	4108.07	-0.86856	0.00091857	0.006	RchiOBHmChr2g0096461	pectinesterase pectinesterase inhibitor PPE8B
RchiOBHmChr2g0096601	1574.01	2268.97	-0.52759	0.0060726	0.030428	RchiOBHmChr2g0096601	kinesin-like calmodulin-binding
RchiOBHmChr2g0096611	2046.81	192.38	3.4113	8.095e-15	3.5823e-13	RchiOBHmChr2g0096611	2-oxoglutarate-dependent dioxygenase DAO-like
RchiOBHmChr2g0096661	1104.11	3879.87	-1.8131	2.7426e-21	2.2251e-19	RchiOBHmChr2g0096661	PREDICTED: uncharacterized protein LOC101313920
RchiOBHmChr2g0096671	0	7.21558	#NAME?	0.0057012	0.028864	RchiOBHmChr2g0096671	vacuolar iron transporter homolog 4-like
RchiOBHmChr2g0096691	4898.46	22028.3	-2.169	2.4774e-30	4.0031e-28	RchiOBHmChr2g0096691	diacylglycerol O-acyltransferase 2-like
RchiOBHmChr2g0096701	396.505	614.622	-0.63236	0.0023746	0.013686	RchiOBHmChr2g0096701	FAR1-RELATED SEQUENCE 5-like
RchiOBHmChr2g0096751	2538.45	1610.62	0.65633	0.00038255	0.0027801	RchiOBHmChr2g0096751	thioredoxin reductase NTRB-like
RchiOBHmChr2g0096781	5222.11	3353.96	0.63877	0.00045941	0.0032672	RchiOBHmChr2g0096781	RNA-binding 24-A-like
RchiOBHmChr2g0096801	3705.67	1944.12	0.93062	4.57e-07	6.4525e-06	RchiOBHmChr2g0096801	RNA polymerase I-specific transcription initiation factor RRN3
RchiOBHmChr2g0096861	921.487	3926.15	-2.0911	4.2608e-15	1.9361e-13	RchiOBHmChr2g0096861	plant intracellular Ras-group-related LRR 4-like
RchiOBHmChr2g0096941	1992.15	4253.93	-1.0945	6.9453e-09	1.32e-07	RchiOBHmChr2g0096941	Localized to the inner membrane of the chloroplast
RchiOBHmChr2g0096951	866.362	1531.02	-0.82146	0.0052139	0.026801	RchiOBHmChr2g0096951	uncharacterized transporter YBR287W-like
RchiOBHmChr2g0096961	1808.21	1100.15	0.71687	0.00016163	0.0012941	RchiOBHmChr2g0096961	exosome complex exonuclease RRP44
RchiOBHmChr2g0096991	38.6465	10.9349	1.8214	0.0014704	0.009023	RchiOBHmChr2g0096991	glutamate receptor -like
RchiOBHmChr2g0097041	25.6056	71.5766	-1.483	0.00027683	0.002084	RchiOBHmChr2g0097041	probable phosphatase 2C 47
RchiOBHmChr2g0097061	3221.63	1861.45	0.79137	1.7406e-05	0.00017882	RchiOBHmChr2g0097061	proton-coupled amino acid transporter 3-like
RchiOBHmChr2g0097091	1644	810.532	1.0203	1.1958e-07	1.8672e-06	RchiOBHmChr2g0097091	DNA mismatch repair MLH3 isoform X1
RchiOBHmChr2g0097351	4.61042	42.4494	-3.2028	0.00033264	0.0024562	RchiOBHmChr2g0097351	dehydrodolichyl diphosphate synthase 6-like
RchiOBHmChr2g0097381	124.141	217.944	-0.81198	0.0019776	0.011677	RchiOBHmChr2g0097381	---NA---
RchiOBHmChr2g0097581	227.751	404.668	-0.82928	0.000328	0.0024265	RchiOBHmChr2g0097581	GRIP
RchiOBHmChr2g0097591	70.5924	253.193	-1.8427	1.9355e-11	5.3572e-10	RchiOBHmChr2g0097591	serine acetyltransferase 2-like
RchiOBHmChr2g0097671	16.0067	228.676	-3.8366	5.1911e-05	0.00047645	RchiOBHmChr2g0097671	endochitinase-like
RchiOBHmChr2g0097831	184.85	54.3302	1.7665	5.7073e-09	1.1036e-07	RchiOBHmChr2g0097831	---NA---
RchiOBHmChr2g0097841	66.5195	31.3033	1.0875	0.0098536	0.045677	RchiOBHmChr2g0097841	---NA---
RchiOBHmChr2g0097921	1485.03	426.256	1.8007	5.7626e-10	1.3093e-08	RchiOBHmChr2g0097921	40S ribosomal S30
RchiOBHmChr2g0098071	245.514	142.814	0.78167	0.0019409	0.011478	RchiOBHmChr2g0098071	F-box At1g65770
RchiOBHmChr2g0098081	58.1013	11.3057	2.3615	1.8221e-06	2.2867e-05	RchiOBHmChr2g0098081	F-box At1g65770
RchiOBHmChr2g0098121	52.4732	112.306	-1.0978	0.0010628	0.006812	RchiOBHmChr2g0098121	F-box At1g65770
RchiOBHmChr2g0098131	103.24	328.614	-1.6704	5.414e-11	1.4246e-09	RchiOBHmChr2g0098131	F-box At1g65770
RchiOBHmChr2g0098171	277.711	157.296	0.8201	0.0033225	0.018262	RchiOBHmChr2g0098171	ganglioside-induced differentiation-associated 2-like
RchiOBHmChr2g0098201	1121.92	696.713	0.68733	0.00054716	0.0038145	RchiOBHmChr2g0098201	probable serine threonine- kinase drkD
RchiOBHmChr2g0098231	1.68955	37.9705	-4.4902	2.0827e-06	2.5814e-05	RchiOBHmChr2g0098231	ammonium transporter 3 member 1-like
RchiOBHmChr2g0098271	1168.08	1988.89	-0.76783	6.2433e-05	0.00056021	RchiOBHmChr2g0098271	phospholipase D delta
RchiOBHmChr2g0098351	1242.64	5027.27	-2.0164	2.9648e-19	2.0363e-17	RchiOBHmChr2g0098351	PREDICTED: uncharacterized protein LOC101311899
RchiOBHmChr2g0098381	6650.8	4638.52	0.51986	0.0048512	0.025216	RchiOBHmChr2g0098381	aconitate hydratase 1
RchiOBHmChr2g0098401	439.702	276.399	0.66977	0.0025636	0.0146	RchiOBHmChr2g0098401	NEP1-interacting 1
RchiOBHmChr2g0098511	54.5215	275.092	-2.335	4.768e-06	5.5344e-05	RchiOBHmChr2g0098511	aspartic ase 1
RchiOBHmChr2g0098551	934.767	374.393	1.3201	3.8977e-07	5.5621e-06	RchiOBHmChr2g0098551	aspartic ase 1
RchiOBHmChr2g0098581	276.8	148.429	0.89907	0.0012625	0.0078993	RchiOBHmChr2g0098581	retroelement pol poly
RchiOBHmChr2g0098591	469.385	214.039	1.1329	6.0406e-05	0.00054402	RchiOBHmChr2g0098591	transposon Ty3-G Gag-Pol poly
RchiOBHmChr2g0098611	1115.96	350.946	1.669	4.5991e-16	2.329e-14	RchiOBHmChr2g0098611	pre-rRNA-processing ESF1
RchiOBHmChr2g0098621	2531.7	1279.06	0.98502	2.006e-07	3e-06	RchiOBHmChr2g0098621	T-complex 1 subunit zeta 1
RchiOBHmChr2g0098641	66.9185	16.23	2.0437	5.3772e-06	6.1936e-05	RchiOBHmChr2g0098641	methyltransferase 23 isoform X1
RchiOBHmChr2g0098761	78.2979	32.9416	1.2491	0.001444	0.0088797	RchiOBHmChr2g0098761	mitochondrial
RchiOBHmChr2g0098771	104.313	26.3715	1.9839	1.4579e-07	2.245e-06	RchiOBHmChr2g0098771	pentatricopeptide repeat-containing At3g51320
RchiOBHmChr2g0098791	1176.15	5078.5	-2.1103	2.7843e-13	1.0012e-11	RchiOBHmChr2g0098791	MID1-COMPLEMENTING ACTIVITY 1
RchiOBHmChr2g0098831	352.577	117.078	1.5905	8.7832e-11	2.2458e-09	RchiOBHmChr2g0098831	F-box At4g35930
RchiOBHmChr2g0098851	4.62477	54.5006	-3.5588	0.0060233	0.030216	RchiOBHmChr2g0098851	GDSL esterase lipase EXL3-like
RchiOBHmChr2g0098871	214.783	539.104	-1.3277	0.0085271	0.040447	RchiOBHmChr2g0098871	GDSL esterase lipase EXL3-like
RchiOBHmChr2g0098881	27.7794	169.032	-2.6052	0.0018664	0.011107	RchiOBHmChr2g0098881	GDSL esterase lipase EXL3-like
RchiOBHmChr2g0098931	171.929	88.106	0.9645	0.00089171	0.0058561	RchiOBHmChr2g0098931	SWIM zinc finger family
RchiOBHmChr2g0098941	122.048	57.4584	1.0869	0.00090224	0.0059152	RchiOBHmChr2g0098941	SWIM zinc finger family
RchiOBHmChr2g0098991	1446.62	2391.18	-0.72504	0.00012394	0.0010219	RchiOBHmChr2g0098991	rac-like GTP-binding RHO1
RchiOBHmChr2g0099201	249.861	690.322	-1.4661	0.0022204	0.012922	RchiOBHmChr2g0099201	alpha-mannosidase isoform X1
RchiOBHmChr2g0099251	276.864	424.326	-0.616	0.0065937	0.032628	RchiOBHmChr2g0099251	methyltransferase NSUN5
RchiOBHmChr2g0099321	8956.41	4365.58	1.0367	0.00025315	0.0019285	RchiOBHmChr2g0099321	cold shock domain-containing 3
RchiOBHmChr2g0099331	644.895	2394.15	-1.8924	4.5656e-22	3.9511e-20	RchiOBHmChr2g0099331	ferredoxin--NADP leaf chloroplastic
RchiOBHmChr2g0099401	2391.38	3685.71	-0.6241	0.00075219	0.0050452	RchiOBHmChr2g0099401	calcium-dependent kinase 28-like
RchiOBHmChr2g0099421	2773.39	4508.04	-0.70085	0.00014484	0.0011714	RchiOBHmChr2g0099421	flavanone 3-hydroxylase
RchiOBHmChr2g0099441	7.15627	138.513	-4.2747	3.1734e-07	4.5908e-06	RchiOBHmChr2g0099441	gibberellin-regulated 1-like
RchiOBHmChr2g0099451	7.39539	39.2145	-2.4067	5.0673e-05	0.00046607	RchiOBHmChr2g0099451	Chalcone-flavanone isomerase family isoform 1
RchiOBHmChr2g0099461	4007.93	2460.4	0.70397	0.00013553	0.0011072	RchiOBHmChr2g0099461	Phosphatidylinositol 3- and 4-kinase family with FAT domain isoform 1
RchiOBHmChr2g0099481	111.852	190.233	-0.76618	0.0043918	0.023187	RchiOBHmChr2g0099481	---NA---
RchiOBHmChr2g0099581	2023.18	5270.74	-1.3814	2.0685e-08	3.6301e-07	RchiOBHmChr2g0099581	golgin IMH1-like
RchiOBHmChr2g0099591	249.596	639.046	-1.3563	8.6454e-06	9.5308e-05	RchiOBHmChr2g0099591	transcription initiation factor TFIID subunit 14b
RchiOBHmChr2g0099601	843.675	211.362	1.997	1.4871e-11	4.1754e-10	RchiOBHmChr2g0099601	auxin-induced 15A
RchiOBHmChr2g0099631	904.538	1559.6	-0.78593	4.1721e-05	0.00039122	RchiOBHmChr2g0099631	GDP-mannose 4,6 dehydratase 1
RchiOBHmChr2g0099651	993.704	581.477	0.77309	0.00012722	0.0010445	RchiOBHmChr2g0099651	nucleolin-like isoform X1
RchiOBHmChr2g0099691	164.529	606.876	-1.8831	1.6579e-16	8.7015e-15	RchiOBHmChr2g0099691	kinesin NACK1
RchiOBHmChr2g0099701	0	12.0579	#NAME?	0.0001444	0.0011686	RchiOBHmChr2g0099701	cytochrome P450 84A1-like
RchiOBHmChr2g0099711	313.763	484.292	-0.6262	0.0037175	0.020096	RchiOBHmChr2g0099711	interactor of constitutive active ROPs 3-like
RchiOBHmChr2g0099771	97.1719	727.974	-2.9053	7.5491e-26	9.0179e-24	RchiOBHmChr2g0099771	salt tolerance
RchiOBHmChr2g0100131	607.933	1085.38	-0.83621	2.3194e-05	0.00023042	RchiOBHmChr2g0100131	D-2-hydroxyglutarate mitochondrial isoform X1
RchiOBHmChr2g0100151	249.26	549.317	-1.14	2.0673e-07	3.0857e-06	RchiOBHmChr2g0100151	3-epi-6-deoxocathasterone 23-monooxygenase
RchiOBHmChr2g0100171	259.562	5410.44	-4.3816	2.7995e-20	2.1006e-18	RchiOBHmChr2g0100171	beta-galactosidase 3
RchiOBHmChr2g0100261	2487.28	1591.28	0.64438	0.00066767	0.0045417	RchiOBHmChr2g0100261	FG-GAP repeat-containing
RchiOBHmChr2g0100321	1057.91	651.231	0.69998	0.00034941	0.0025645	RchiOBHmChr2g0100321	bifunctional epoxide hydrolase 2-like
RchiOBHmChr2g0100351	279.616	80.2142	1.8015	1.6804e-11	4.681e-10	RchiOBHmChr2g0100351	50S ribosomal cyanelle
RchiOBHmChr2g0100471	117.938	60.8093	0.95567	0.0025046	0.014325	RchiOBHmChr2g0100471	FAR1-RELATED SEQUENCE 5-like
RchiOBHmChr2g0100491	84.5787	12.6309	2.7433	5.3721e-10	1.2285e-08	RchiOBHmChr2g0100491	pentatricopeptide repeat-containing At5g44230
RchiOBHmChr2g0100521	0.616137	310.214	-8.9758	2.818e-28	4.0345e-26	RchiOBHmChr2g0100521	dehydrin DHN2-like
RchiOBHmChr2g0100561	1341.96	886.638	0.59792	0.0021275	0.012466	RchiOBHmChr2g0100561	periodic tryptophan 1 homolog
RchiOBHmChr2g0100571	12405	5144.29	1.2699	3.7901e-06	4.4849e-05	RchiOBHmChr2g0100571	ocs element-binding factor 1-like
RchiOBHmChr2g0100581	2907.38	1323.34	1.1355	2.8495e-09	5.7886e-08	RchiOBHmChr2g0100581	mitogen-activated kinase 7
RchiOBHmChr2g0100611	975.85	1411.58	-0.53258	0.0053996	0.02761	RchiOBHmChr2g0100611	thioredoxin domain-containing PLP3B-like
RchiOBHmChr2g0100661	6.00626	52.0544	-3.1155	3.5961e-08	6.0704e-07	RchiOBHmChr2g0100661	glucuronoxylan 4-O-methyltransferase 3-like
RchiOBHmChr2g0100681	152.79	319.795	-1.0656	0.00039581	0.002864	RchiOBHmChr2g0100681	cell division cycle ATPase
RchiOBHmChr2g0100701	50.266	9.77482	2.3624	5.7469e-06	6.5902e-05	RchiOBHmChr2g0100701	cell division cycle ATPase
RchiOBHmChr2g0100731	179.425	78.4678	1.1932	2.2329e-05	0.00022274	RchiOBHmChr2g0100731	cell division cycle ATPase
RchiOBHmChr2g0100831	45.7216	12.7767	1.8394	0.00039469	0.0028575	RchiOBHmChr2g0100831	AAA-ATPase At3g50940-like
RchiOBHmChr2g0100861	1380.34	2976.25	-1.1085	4.9623e-09	9.6866e-08	RchiOBHmChr2g0100861	TIM-barrel signal transduction isoform 2
RchiOBHmChr2g0100941	124.038	23.0253	2.4295	4.3737e-11	1.1666e-09	RchiOBHmChr2g0100941	pentatricopeptide repeat-containing At3g47840
RchiOBHmChr2g0100951	1.94502	21.2303	-3.4483	0.0014177	0.0087425	RchiOBHmChr2g0100951	mannan endo-1,4-beta-mannosidase 7-like
RchiOBHmChr2g0100961	27.761	8.69992	1.674	0.0083824	0.039843	RchiOBHmChr2g0100961	GTPase mitochondrial
RchiOBHmChr2g0101191	698.798	1938.03	-1.4716	5.2424e-05	0.00048036	RchiOBHmChr2g0101191	glucose-6-phosphate 1-epimerase
RchiOBHmChr2g0101251	248.745	125.76	0.98399	0.00012555	0.0010333	RchiOBHmChr2g0101251	anaphase-promoting complex subunit 10
RchiOBHmChr2g0101281	0.690741	23.9393	-5.1151	6.2987e-06	7.166e-05	RchiOBHmChr2g0101281	RADIALIS-like 4
RchiOBHmChr2g0101291	886.162	132.418	2.7425	8.4916e-34	1.6958e-31	RchiOBHmChr2g0101291	ATPase family AAA domain-containing 3
RchiOBHmChr2g0101391	74.7417	34.1582	1.1297	0.0023742	0.013686	RchiOBHmChr2g0101391	zinc-finger homeodomain 6
RchiOBHmChr2g0101431	669.457	86.8721	2.946	2.2441e-34	4.6985e-32	RchiOBHmChr2g0101431	nucleolar 6
RchiOBHmChr2g0101451	535.342	1115.36	-1.059	0.00081734	0.0054257	RchiOBHmChr2g0101451	vinorine synthase-like
RchiOBHmChr2g0101461	272.41	20.6143	3.7241	2.4803e-07	3.6491e-06	RchiOBHmChr2g0101461	cleavage and polyadenylation specificity factor subunit 3-II
RchiOBHmChr2g0101471	104.14	14.7665	2.8181	4.8699e-12	1.4566e-10	RchiOBHmChr2g0101471	nucleolar 6
RchiOBHmChr2g0101491	1136.76	2373.62	-1.0622	0.00015471	0.001244	RchiOBHmChr2g0101491	vinorine synthase-like
RchiOBHmChr2g0101501	21.6591	493.025	-4.5086	1.8844e-13	6.9362e-12	RchiOBHmChr2g0101501	maf DDB_G0281937 isoform X1
RchiOBHmChr2g0101561	203.98	343.603	-0.75231	0.0015299	0.0093355	RchiOBHmChr2g0101561	AP-3 complex subunit sigma
RchiOBHmChr2g0101651	16665.7	24540.1	-0.55826	0.0016232	0.0098281	RchiOBHmChr2g0101651	---NA---
RchiOBHmChr2g0101741	168.815	98.1004	0.78311	0.0046751	0.024454	RchiOBHmChr2g0101741	PREDICTED: uncharacterized protein LOC101303064
RchiOBHmChr2g0101761	295.448	29.9863	3.3005	6.8039e-29	1.0037e-26	RchiOBHmChr2g0101761	scarecrow 4
RchiOBHmChr2g0101771	4511.41	9109.09	-1.0137	3.2344e-08	5.5075e-07	RchiOBHmChr2g0101771	succinate dehydrogenase [ubiquinone] flavo subunit mitochondrial
RchiOBHmChr2g0101851	291.973	154.782	0.9156	0.00016913	0.0013455	RchiOBHmChr2g0101851	F-box At5g07610-like
RchiOBHmChr2g0101911	2756.61	1764.76	0.64342	0.0005254	0.003678	RchiOBHmChr2g0101911	acidic leucine-rich nuclear phospho 32-related
RchiOBHmChr2g0101981	9.44091	0	Inf	0.0010592	0.0067908	RchiOBHmChr2g0101981	probable polyol transporter 6
RchiOBHmChr2g0102001	308.685	96.9127	1.6714	8.279e-11	2.1309e-09	RchiOBHmChr2g0102001	pentatricopeptide repeat-containing mitochondrial
RchiOBHmChr2g0102131	931.055	1788.95	-0.94217	9.4809e-07	1.2589e-05	RchiOBHmChr2g0102131	probable phosphatase 2C 80
RchiOBHmChr2g0102191	3779.98	2681.15	0.49552	0.0068686	0.033731	RchiOBHmChr2g0102191	G-box-binding factor 1
RchiOBHmChr2g0102591	2308.42	1608.79	0.52093	0.0081063	0.03872	RchiOBHmChr2g0102591	anthocyanidin 3-O-glucosyltransferase 5-like
RchiOBHmChr2g0102671	10516.1	16344.3	-0.63618	0.00062482	0.004287	RchiOBHmChr2g0102671	geranylgeranyl pyrophosphate chloroplastic-like
RchiOBHmChr2g0102751	1886.27	627.019	1.589	0.0053339	0.027334	RchiOBHmChr2g0102751	calcium uniporter mitochondrial
RchiOBHmChr2g0102791	619.647	943.477	-0.60654	0.0025147	0.01437	RchiOBHmChr2g0102791	E3 ubiquitin- ligase RNF185-like
RchiOBHmChr2g0102831	2358.23	4972.83	-1.0764	0.00042886	0.0030723	RchiOBHmChr2g0102831	probable calcium-binding CML41
RchiOBHmChr2g0102861	258.006	626.148	-1.2791	0.0092449	0.043335	RchiOBHmChr2g0102861	lysM domain receptor-like kinase 4
RchiOBHmChr2g0102951	50.8573	6.5271	2.9619	4.5055e-07	6.371e-06	RchiOBHmChr2g0102951	pentatricopeptide repeat-containing At5g66631
RchiOBHmChr2g0102971	2295.93	3966.61	-0.78883	2.2634e-05	0.00022555	RchiOBHmChr2g0102971	DA1-related 1-like isoform X1
RchiOBHmChr2g0103071	1.94502	31.3211	-4.0093	0.0081214	0.038764	RchiOBHmChr2g0103071	STS14 -like
RchiOBHmChr2g0103121	546.848	1088.64	-0.99332	4.6127e-07	6.5037e-06	RchiOBHmChr2g0103121	HTH-type transcriptional regulator ptxE
RchiOBHmChr2g0103131	31.12	9.03005	1.785	0.0037837	0.0204	RchiOBHmChr2g0103131	pentatricopeptide repeat-containing mitochondrial-like
RchiOBHmChr2g0103221	6.67404	31.9044	-2.2571	0.00039331	0.0028507	RchiOBHmChr2g0103221	cold-regulated 413 plasma membrane 2
RchiOBHmChr2g0103231	66.9988	153.144	-1.1927	5.7234e-05	0.00051918	RchiOBHmChr2g0103231	BTB POZ domain-containing At5g66560-like
RchiOBHmChr2g0103271	464.784	57.1605	3.0235	1.1173e-31	1.9959e-29	RchiOBHmChr2g0103271	---NA---
RchiOBHmChr2g0103301	894.912	411.868	1.1196	4.5119e-08	7.5056e-07	RchiOBHmChr2g0103301	UDP-N-acetylmuramoyl-L-alanyl-D-glutamate--2,6-diaminopimelate ligase
RchiOBHmChr2g0103351	0	64.1203	#NAME?	4.9371e-08	8.1571e-07	RchiOBHmChr2g0103351	flavonoid 3 -monooxygenase-like
RchiOBHmChr2g0103381	247.19	50.6102	2.2881	4.6222e-15	2.0882e-13	RchiOBHmChr2g0103381	root UVB sensitive 4
RchiOBHmChr2g0103761	159.698	74.991	1.0906	0.00022892	0.0017618	RchiOBHmChr2g0103761	F-box SKIP19-like
RchiOBHmChr2g0103771	642.142	307.773	1.061	7.3241e-07	9.8933e-06	RchiOBHmChr2g0103771	nuclear pore complex NUP58
RchiOBHmChr2g0104091	36.0213	5.06355	2.8306	1.1525e-05	0.00012377	RchiOBHmChr2g0104091	pentatricopeptide repeat-containing At4g37170
RchiOBHmChr2g0104121	22.394	4.88525	2.1966	0.0036986	0.020008	RchiOBHmChr2g0104121	probable disease resistance At5g66900
RchiOBHmChr2g0104241	130.374	74.1919	0.81332	0.0087609	0.041405	RchiOBHmChr2g0104241	probable disease resistance At5g66900
RchiOBHmChr2g0104561	1061.46	371.601	1.5142	2.2121e-13	8.0435e-12	RchiOBHmChr2g0104561	probable serine threonine- kinase chloroplastic
RchiOBHmChr2g0104571	99.2431	28.621	1.7939	1.3137e-06	1.7025e-05	RchiOBHmChr2g0104571	probable serine threonine- kinase chloroplastic
RchiOBHmChr2g0104611	93.2026	34.7366	1.4239	9.5968e-05	0.00081643	RchiOBHmChr2g0104611	probable disease resistance At5g66900
RchiOBHmChr2g0104701	234.59	135.734	0.78936	0.00434	0.022942	RchiOBHmChr2g0104701	Homeodomain-like superfamily
RchiOBHmChr2g0104711	363.883	167.26	1.1214	1.7929e-06	2.2559e-05	RchiOBHmChr2g0104711	misato homolog 1 isoform X1
RchiOBHmChr2g0104801	223.698	31.2537	2.8395	4.217e-11	1.1287e-09	RchiOBHmChr2g0104801	50S ribosomal L25-like
RchiOBHmChr2g0104811	193.522	100.558	0.94448	0.0038089	0.02053	RchiOBHmChr2g0104811	mitogen-activated kinase kinase kinase YODA-like
RchiOBHmChr2g0104951	78.4843	140.731	-0.84246	0.0051632	0.026565	RchiOBHmChr2g0104951	phosphoglycerate mutase 4
RchiOBHmChr2g0105091	221.715	445.246	-1.0059	9.3804e-06	0.00010261	RchiOBHmChr2g0105091	methionine aminopeptidase chloroplastic mitochondrial
RchiOBHmChr2g0105111	614.824	2073.17	-1.7536	4.3603e-12	1.3132e-10	RchiOBHmChr2g0105111	cyclin-dependent kinase inhibitor 7
RchiOBHmChr2g0105181	65.3178	524.061	-3.0042	6.5347e-17	3.5641e-15	RchiOBHmChr2g0105181	uncharacterized membrane At3g27390
RchiOBHmChr2g0105301	12.6335	41.8789	-1.729	0.0012126	0.0076398	RchiOBHmChr2g0105301	membrane-associated kinase regulator 1
RchiOBHmChr2g0105451	151.857	349.094	-1.2009	6.4853e-07	8.8647e-06	RchiOBHmChr2g0105451	---NA---
RchiOBHmChr2g0105601	137.099	12.3393	3.4739	1.668e-07	2.5343e-06	RchiOBHmChr2g0105601	heat shock factor HSF24
RchiOBHmChr2g0105661	1689.4	795.413	1.0867	1.8461e-08	3.2679e-07	RchiOBHmChr2g0105661	Membrane insertase
RchiOBHmChr2g0105691	43.3039	141.648	-1.7097	1.4269e-07	2.1998e-06	RchiOBHmChr2g0105691	PREDICTED: uncharacterized protein LOC101294009
RchiOBHmChr2g0105711	2.86922	18.3459	-2.6767	0.0034033	0.018662	RchiOBHmChr2g0105711	Remorin family isoform 1
RchiOBHmChr2g0106051	0	9.16925	#NAME?	0.0068866	0.033798	-	-
RchiOBHmChr2g0106191	430.885	277.649	0.63404	0.0040125	0.021464	RchiOBHmChr2g0106191	cyclin delta-
RchiOBHmChr2g0106221	2178.81	4538.79	-1.0588	2.2625e-06	2.7874e-05	RchiOBHmChr2g0106221	floral homeotic APETALA 2-like isoform X1
RchiOBHmChr2g0106231	492.721	875.229	-0.82889	4.2267e-05	0.0003958	RchiOBHmChr2g0106231	CBS domain-containing chloroplastic
RchiOBHmChr2g0106331	433.458	253.708	0.77272	0.00055855	0.0038835	RchiOBHmChr2g0106331	probable 2-oxoglutarate-dependent dioxygenase At3g49630
RchiOBHmChr2g0106351	406.477	198.3	1.0355	7.9209e-06	8.8032e-05	RchiOBHmChr2g0106351	tRNA-dihydrouridine(16 17) synthase [NAD(P)(+)]-like
RchiOBHmChr2g0106471	1406.85	2020.57	-0.5223	0.0067629	0.033321	RchiOBHmChr2g0106471	RER1A-like
RchiOBHmChr2g0106491	70.6086	258.622	-1.8729	0.0030288	0.016862	RchiOBHmChr2g0106491	phosphatidylinositol 3,4,5-trisphosphate 3-phosphatase and dual-specificity phosphatase PTEN
RchiOBHmChr2g0106501	877.289	501.804	0.80593	7.8446e-05	0.00068282	RchiOBHmChr2g0106501	small RNA degrading nuclease 1
RchiOBHmChr2g0106601	120.877	221.183	-0.8717	0.0010722	0.006864	RchiOBHmChr2g0106601	D3-type cyclin
RchiOBHmChr2g0106631	0.616137	31.4462	-5.6735	2.0801e-08	3.6489e-07	RchiOBHmChr2g0106631	autophagy 5
RchiOBHmChr2g0106661	663.591	260.559	1.3487	2.8095e-10	6.7042e-09	RchiOBHmChr2g0106661	oxidoreductase TDA3
RchiOBHmChr2g0106671	2831.61	1136.84	1.3166	2.0881e-05	0.00020989	RchiOBHmChr2g0106671	transcription factor MYB44-like
RchiOBHmChr2g0106731	12.5224	0.34572	5.1788	0.0012431	0.0077991	RchiOBHmChr2g0106731	dirigent 10-like
RchiOBHmChr2g0106851	126.712	1910.41	-3.9143	0.0095174	0.044404	RchiOBHmChr2g0106851	cytochrome P450 81E8-like
RchiOBHmChr2g0106941	98.7641	220.241	-1.157	1.9744e-05	0.00019986	RchiOBHmChr2g0106941	---NA---
RchiOBHmChr2g0106961	746.283	1660.61	-1.1539	3.0253e-09	6.1138e-08	RchiOBHmChr2g0106961	Maternal effect embryo arrest isoform 1
RchiOBHmChr2g0107061	428.455	187.512	1.1922	1.6258e-06	2.0697e-05	RchiOBHmChr2g0107061	uncharacterized LOC101248148
RchiOBHmChr2g0107101	105.152	176.159	-0.7444	0.0078483	0.037742	RchiOBHmChr2g0107101	---NA---
RchiOBHmChr2g0107111	37.1762	86.8844	-1.2247	0.0022894	0.013271	RchiOBHmChr2g0107111	RNA-binding MEX3B-like isoform X1
RchiOBHmChr2g0107161	5718.33	2368.39	1.2717	4.7963e-12	1.4379e-10	RchiOBHmChr2g0107161	metal transporter Nramp3
RchiOBHmChr2g0107241	41.6433	472.408	-3.5039	2.1273e-36	5.0823e-34	RchiOBHmChr2g0107241	classical arabinogalactan 4
RchiOBHmChr2g0107251	199.212	1894.16	-3.2492	1.8039e-51	1.1907e-48	RchiOBHmChr2g0107251	---NA---
RchiOBHmChr2g0107291	141.386	1230.75	-3.1218	3.8482e-45	1.7225e-42	RchiOBHmChr2g0107291	probable phosphatase 2C 63
RchiOBHmChr2g0107321	167.528	74.8561	1.1622	0.0030788	0.017111	RchiOBHmChr2g0107321	late embryogenesis abundant group 8
RchiOBHmChr2g0107331	1703.42	2593.26	-0.60633	0.0013079	0.008147	RchiOBHmChr2g0107331	subtilisin-like protease
RchiOBHmChr2g0107351	706.408	1952.52	-1.4668	6.691e-14	2.6135e-12	RchiOBHmChr2g0107351	PREDICTED: uncharacterized protein ycf36
RchiOBHmChr2g0107371	540.85	852.393	-0.65629	0.0012346	0.0077547	RchiOBHmChr2g0107371	molybdate-anion transporter-like
RchiOBHmChr2g0107421	6846.77	1982.73	1.7879	1.8102e-21	1.4841e-19	RchiOBHmChr2g0107421	acyl- -binding domain-containing 3-like
RchiOBHmChr2g0107481	225.904	560.288	-1.3105	0.0001888	0.0014826	RchiOBHmChr2g0107481	PREDICTED: uncharacterized protein LOC101308414
RchiOBHmChr2g0107561	2481.46	600.148	2.0478	1.129e-05	0.00012159	RchiOBHmChr2g0107561	LOB domain-containing 38
RchiOBHmChr2g0107591	127.403	50.4845	1.3355	4.12e-05	0.00038717	RchiOBHmChr2g0107591	UPF0553 -like
RchiOBHmChr2g0107601	2222.27	3147.54	-0.50219	0.0070441	0.034479	RchiOBHmChr2g0107601	casein kinase II subunit alpha-like
RchiOBHmChr2g0107651	564.162	2951.11	-2.3871	0.0047039	0.024585	RchiOBHmChr2g0107651	BTB POZ domain-containing NPY4-like
RchiOBHmChr2g0107731	474.772	1172.32	-1.3041	1.0504e-10	2.6614e-09	RchiOBHmChr2g0107731	formin 6
RchiOBHmChr2g0107741	351.499	902.147	-1.3598	6.885e-11	1.7851e-09	RchiOBHmChr2g0107741	BTB POZ and TAZ domain-containing 4
RchiOBHmChr2g0107781	116.453	51.9905	1.1634	0.00042158	0.0030257	RchiOBHmChr2g0107781	F-box CPR30-like
RchiOBHmChr2g0107821	214.827	132.839	0.69349	0.0076577	0.036982	RchiOBHmChr2g0107821	F-box CPR30-like
RchiOBHmChr2g0107881	116.423	62.1679	0.90513	0.0048176	0.025058	RchiOBHmChr2g0107881	F-box CPR30-like
RchiOBHmChr2g0107901	1273.66	596.156	1.0952	3.3762e-08	5.7264e-07	RchiOBHmChr2g0107901	ruvB-like 2
RchiOBHmChr2g0107911	119.66	40.8005	1.5523	1.4472e-05	0.00015126	RchiOBHmChr2g0107911	calcium-transporting ATPase plasma membrane-type-like
RchiOBHmChr2g0107961	2240.8	903.3	1.3107	7.6736e-12	2.2268e-10	RchiOBHmChr2g0107961	60S ribosomal L26-1
RchiOBHmChr2g0108051	678.628	964.364	-0.50696	0.010611	0.048535	RchiOBHmChr2g0108051	Aluminum-activated malate transporter 5
RchiOBHmChr2g0108091	978.358	1451.41	-0.56902	0.002995	0.016707	RchiOBHmChr2g0108091	ADP-ribosylation factor 8A
RchiOBHmChr2g0108231	215.581	115.466	0.90077	0.00064273	0.0043927	RchiOBHmChr2g0108231	pentatricopeptide repeat-containing chloroplastic
RchiOBHmChr2g0108251	1299.5	2009.21	-0.62867	0.00096568	0.0062695	RchiOBHmChr2g0108251	NADH dehydrogenase [ubiquinone] iron-sulfur mitochondrial
RchiOBHmChr2g0108261	692.458	462.209	0.58318	0.0050926	0.026264	RchiOBHmChr2g0108261	probable amino-acid acetyltransferase chloroplastic isoform X1
RchiOBHmChr2g0108281	544.912	318.815	0.7733	0.00031434	0.0023374	RchiOBHmChr2g0108281	transmembrane 194A-like
RchiOBHmChr2g0108351	885.255	1298.99	-0.55322	0.004312	0.022809	RchiOBHmChr2g0108351	heptahelical transmembrane 4-like
RchiOBHmChr2g0108381	175.888	701.385	-1.9955	4.9217e-06	5.6958e-05	RchiOBHmChr2g0108381	---NA---
RchiOBHmChr2g0108401	481.518	2111.9	-2.1329	2.6232e-23	2.5286e-21	RchiOBHmChr2g0108401	galactomannan galactosyltransferase 1-like
RchiOBHmChr2g0108561	248.024	153.215	0.69492	0.0049523	0.025656	RchiOBHmChr2g0108561	hypothetical protein glysoja_013047
RchiOBHmChr2g0108611	1687.45	2788.77	-0.72478	9.6916e-05	0.0008237	RchiOBHmChr2g0108611	probable disease resistance At4g27220
RchiOBHmChr2g0108691	39.1298	253.049	-2.6931	0.00011004	0.00092016	RchiOBHmChr2g0108691	light-inducible CPRF2-like
RchiOBHmChr2g0108721	9.08494	0.340523	4.7377	0.0054544	0.027832	RchiOBHmChr2g0108721	hypothetical protein PRUPE_ppa012448mg
RchiOBHmChr2g0108751	180.95	364.172	-1.009	1.4414e-05	0.00015078	RchiOBHmChr2g0108751	thioredoxin chloroplastic
RchiOBHmChr2g0108761	859.241	1482.47	-0.78686	4.425e-05	0.00041235	RchiOBHmChr2g0108761	thioredoxin chloroplastic
RchiOBHmChr2g0108851	21.0955	0.681047	4.953	9.516e-05	0.00081037	RchiOBHmChr2g0108851	PREDICTED: uncharacterized protein LOC105353290
RchiOBHmChr2g0108861	39.4235	0.69144	5.8333	3.6447e-11	9.8362e-10	RchiOBHmChr2g0108861	PREDICTED: uncharacterized protein LOC105352624
RchiOBHmChr2g0108881	1683.88	2803.09	-0.73523	8.2319e-05	0.00071175	RchiOBHmChr2g0108881	squalene epoxidase 3-like
RchiOBHmChr2g0108961	26.3959	3.35574	2.9756	9.0626e-05	0.00077617	RchiOBHmChr2g0108961	pentatricopeptide repeat-containing At3g49740
RchiOBHmChr2g0108981	267.123	129.113	1.0489	3.03e-05	0.00029359	RchiOBHmChr2g0108981	DNA topoisomerase 3-beta isoform X2
RchiOBHmChr2g0109071	1546.09	3977.21	-1.3631	5.2589e-10	1.204e-08	RchiOBHmChr2g0109071	PREDICTED: uncharacterized protein At3g49720
RchiOBHmChr2g0109081	56.0063	5.28566	3.4054	1.596e-09	3.3925e-08	RchiOBHmChr2g0109081	pentatricopeptide repeat-containing At3g49710
RchiOBHmChr2g0109161	1775.75	977.627	0.86107	5.7266e-06	6.5689e-05	RchiOBHmChr2g0109161	lysosomal Pro-X carboxypeptidase
RchiOBHmChr2g0109191	709.959	142.636	2.3154	8.5217e-11	2.1876e-09	RchiOBHmChr2g0109191	homeobox-leucine zipper HAT22-like
RchiOBHmChr2g0109241	366908	110843	1.7269	0.00019475	0.0015232	RchiOBHmChr2g0109241	probable xyloglucan endotransglucosylase hydrolase 6
RchiOBHmChr2g0109251	384.556	94.8433	2.0196	0.0020667	0.012145	RchiOBHmChr2g0109251	hypothetical protein AALP_AA1G178100
RchiOBHmChr2g0109261	1169.96	2321.25	-0.98844	2.1755e-07	3.2361e-06	RchiOBHmChr2g0109261	ubiquitin-conjugating enzyme E2 1-like
RchiOBHmChr2g0109401	1057.48	3379.16	-1.676	5.8092e-05	0.00052599	RchiOBHmChr2g0109401	myb X
RchiOBHmChr2g0109441	177.915	18.839	3.2394	7.9535e-07	1.0693e-05	RchiOBHmChr2g0109441	auxin-binding ABP19a-like
RchiOBHmChr2g0109481	12194.2	21964.6	-0.84898	3.039e-06	3.6622e-05	RchiOBHmChr2g0109481	alpha tubulin 1
RchiOBHmChr2g0109581	142.898	823.2	-2.5263	2.9554e-10	7.0221e-09	RchiOBHmChr2g0109581	leucine-rich repeat receptor-like serine threonine- kinase BAM1
RchiOBHmChr2g0109641	275.442	934.578	-1.7626	7.9896e-17	4.3214e-15	RchiOBHmChr2g0109641	kinesin KIF19
RchiOBHmChr2g0109661	576.435	222.321	1.3745	4.6669e-10	1.076e-08	RchiOBHmChr2g0109661	probable sphingolipid transporter spinster homolog 2
RchiOBHmChr2g0109721	152.902	21.1219	2.8558	1.57e-05	0.00016287	RchiOBHmChr2g0109721	phosphoenolpyruvate carboxykinase [ATP]-like
RchiOBHmChr2g0109931	69.4033	2.57843	4.7504	2.3914e-15	1.1274e-13	RchiOBHmChr2g0109931	Homeodomain-like superfamily
RchiOBHmChr2g0109941	17.286	2.42227	2.8352	0.003261	0.01798	RchiOBHmChr2g0109941	transcription factor bHLH93-like
RchiOBHmChr2g0109991	14713.3	4653.81	1.6606	4.1134e-14	1.648e-12	RchiOBHmChr2g0109991	glycine-rich domain-containing 1
RchiOBHmChr2g0110011	164.947	63.2541	1.3828	4.7881e-06	5.5544e-05	RchiOBHmChr2g0110011	PREDICTED: uncharacterized protein At4g37920, chloroplastic
RchiOBHmChr2g0110021	203.919	589.336	-1.5311	4.4911e-12	1.3516e-10	RchiOBHmChr2g0110021	nodulation receptor kinase-like
RchiOBHmChr2g0110041	473.153	789	-0.73772	0.00034259	0.0025206	RchiOBHmChr2g0110041	BRICK 1
RchiOBHmChr2g0110311	105.462	58.3919	0.85288	0.0089459	0.042151	RchiOBHmChr2g0110311	RNA polymerase II second largest partial
RchiOBHmChr2g0110471	873.248	1785.23	-1.0317	0.00099375	0.0064285	RchiOBHmChr2g0110471	probable mannitol dehydrogenase
RchiOBHmChr2g0110681	35.7869	113.846	-1.6696	1.4967e-06	1.9198e-05	RchiOBHmChr2g0110681	Di-glucose binding with Kinesin motor domain isoform 1
RchiOBHmChr2g0110711	7415.56	4509.76	0.71751	9.8188e-05	0.00083324	RchiOBHmChr2g0110711	probable 1-deoxy-D-xylulose-5-phosphate synthase chloroplastic
RchiOBHmChr2g0110721	74.4162	13.1965	2.4955	3.7496e-08	6.3158e-07	RchiOBHmChr2g0110721	pentatricopeptide repeat-containing At5g65570
RchiOBHmChr2g0110731	0.690741	11.8202	-4.097	0.0021499	0.012579	RchiOBHmChr2g0110731	isocitrate dehydrogenase [NAD] regulatory subunit mitochondrial-like
RchiOBHmChr2g0110741	693.772	141.119	2.2976	0.0027792	0.015666	RchiOBHmChr2g0110741	UDP-rhamnose:rhamnosyltransferase 1
RchiOBHmChr2g0110871	10.1307	36.6644	-1.8556	0.00358	0.01945	RchiOBHmChr2g0110871	Transcription initiation factor TFIID subunit isoform 3
RchiOBHmChr2g0111001	106.752	926.328	-3.1173	1.8063e-15	8.6415e-14	RchiOBHmChr2g0111001	receptor-like cytosolic serine threonine- kinase RBK1
RchiOBHmChr2g0111011	45.5273	90.6421	-0.99345	0.0051552	0.026527	RchiOBHmChr2g0111011	hypothetical protein Ccrd_002069, partial
RchiOBHmChr2g0111041	60.433	11.2185	2.4295	6.6876e-07	9.1125e-06	RchiOBHmChr2g0111041	---NA---
RchiOBHmChr2g0111061	83.4976	382.989	-2.1975	3.6453e-08	6.148e-07	RchiOBHmChr2g0111061	U-box domain-containing 50
RchiOBHmChr2g0111211	720.474	378.986	0.9268	9.5083e-06	0.00010386	RchiOBHmChr2g0111211	magnesium-dependent phosphatase 1-like
RchiOBHmChr2g0111301	2169.29	3796.21	-0.80733	1.593e-05	0.00016494	RchiOBHmChr2g0111301	kinesin KCA2
RchiOBHmChr2g0111441	10.9564	50.6166	-2.2078	2.3329e-05	0.00023164	RchiOBHmChr2g0111441	probable disease resistance At4g27220
RchiOBHmChr2g0111631	39.5544	82.4352	-1.0594	0.0041518	0.022097	RchiOBHmChr2g0111631	F-box kelch-repeat At3g06240-like
RchiOBHmChr2g0111661	2396.65	729.173	1.7167	2.3058e-08	4.0141e-07	RchiOBHmChr2g0111661	mitochondrial uncoupling 5-like
RchiOBHmChr2g0111681	73.277	36.4599	1.0071	0.0072981	0.035508	RchiOBHmChr2g0111681	F-box kelch-repeat At3g06240-like
RchiOBHmChr2g0111721	5382.36	3662.88	0.55526	0.0021817	0.01273	RchiOBHmChr2g0111721	14-3-3 GF14 kappa isoform X1
RchiOBHmChr2g0111951	38.6628	367.336	-3.2481	0.00013445	0.0010993	RchiOBHmChr2g0111951	lacasse diphenol oxidase
RchiOBHmChr2g0112041	504.006	1002.97	-0.99277	9.13e-07	1.2156e-05	RchiOBHmChr2g0112041	GLABRA2 expression modulator-like
RchiOBHmChr2g0112051	23778.5	44645.3	-0.90885	5.0763e-07	7.0858e-06	RchiOBHmChr2g0112051	classical arabinogalactan 5-like
RchiOBHmChr2g0112071	752.505	1824.74	-1.2779	0.0010451	0.006713	RchiOBHmChr2g0112071	TRANSPARENT TESTA 12-like
RchiOBHmChr2g0112101	56.8463	181.933	-1.6783	2.5507e-08	4.4011e-07	RchiOBHmChr2g0112101	clathrin assembly At4g40080
RchiOBHmChr2g0112161	5.49828	24.861	-2.1768	0.0029881	0.016681	RchiOBHmChr2g0112161	---NA---
RchiOBHmChr2g0112191	577.161	1087.33	-0.91375	4.9208e-06	5.6958e-05	RchiOBHmChr2g0112191	Endoplasmic reticulum [ER]-type calcium ATPase isoform 1
RchiOBHmChr2g0112261	106.063	367.738	-1.7937	0.0094526	0.044143	RchiOBHmChr2g0112261	PREDICTED: uncharacterized protein LOC101308800
RchiOBHmChr2g0112291	1174.32	2071.92	-0.81914	1.5262e-05	0.00015891	RchiOBHmChr2g0112291	bifunctional riboflavin biosynthesis RIBA chloroplastic-like
RchiOBHmChr2g0112311	1410.79	2362.26	-0.74367	0.0007093	0.0047864	RchiOBHmChr2g0112311	homeobox-leucine zipper ATHB-6-like
RchiOBHmChr2g0112381	584.399	95.4989	2.6134	7.1251e-13	2.4276e-11	RchiOBHmChr2g0112381	AF211540_1 Avr9 Cf-9 rapidly elicited 75
RchiOBHmChr2g0112421	173.799	27.2781	2.6716	1.7465e-09	3.6904e-08	RchiOBHmChr2g0112421	pentatricopeptide repeat-containing At4g02750-like
RchiOBHmChr2g0112441	85.6788	389.981	-2.1864	1.9022e-10	4.6443e-09	RchiOBHmChr2g0112441	lanC GCL1
RchiOBHmChr2g0112461	5691.6	9887.17	-0.79672	0.0048743	0.025316	RchiOBHmChr2g0112461	serine threonine- kinase SAPK2
RchiOBHmChr2g0112471	7452.39	3731.72	0.99786	4.415e-08	7.3634e-07	RchiOBHmChr2g0112471	40S ribosomal S6
RchiOBHmChr2g0112501	1221.62	530.906	1.2023	1.9837e-09	4.1488e-08	RchiOBHmChr2g0112501	tRNA (cytosine(34)-C(5))-methyltransferase
RchiOBHmChr2g0112721	1294.46	3365.56	-1.3785	2.5165e-13	9.0993e-12	RchiOBHmChr2g0112721	phospho-2-dehydro-3-deoxyheptonate aldolase chloroplastic-like
RchiOBHmChr2g0112751	370.419	229.529	0.69048	0.0059697	0.030001	RchiOBHmChr2g0112751	PREDICTED: uncharacterized protein LOC103333834
RchiOBHmChr2g0112861	68.3786	147.73	-1.1114	0.0015128	0.0092515	RchiOBHmChr2g0112861	40S ribosomal S2-4
RchiOBHmChr2g0113061	21.7749	4.6697	2.2213	0.0038562	0.020742	RchiOBHmChr2g0113061	pentatricopeptide repeat-containing mitochondrial
RchiOBHmChr2g0113111	280.937	170.403	0.7213	0.0023287	0.013463	RchiOBHmChr2g0113111	SENSITIVE TO PROTON RHIZOTOXICITY 1-like
RchiOBHmChr2g0113161	115.412	237.86	-1.0433	5.8828e-05	0.00053204	RchiOBHmChr2g0113161	50S ribosomal chloroplastic
RchiOBHmChr2g0113171	333.954	170.258	0.97193	4.9296e-05	0.00045459	RchiOBHmChr2g0113171	---NA---
RchiOBHmChr2g0113201	204.84	122.041	0.74713	0.0047345	0.024702	RchiOBHmChr2g0113201	separase isoform X1
RchiOBHmChr2g0113261	23.5916	63.2637	-1.4231	0.0058074	0.029326	RchiOBHmChr2g0113261	calmodulin-binding transcription activator 3-like
RchiOBHmChr2g0113271	13.3787	1.93512	2.7894	0.010262	0.047214	RchiOBHmChr2g0113271	DNA-directed primase polymerase
RchiOBHmChr2g0113381	321.246	184.693	0.79855	0.00086367	0.0057045	RchiOBHmChr2g0113381	cyclin-dependent kinase C-2-like
RchiOBHmChr2g0113421	400.346	905.28	-1.1771	4.651e-07	6.5506e-06	RchiOBHmChr2g0113421	PREDICTED: uncharacterized protein LOC101294398
RchiOBHmChr2g0113451	257.618	584.485	-1.1819	5.7826e-08	9.4778e-07	RchiOBHmChr2g0113451	probable mitochondrial adenine nucleotide transporter BTL3
RchiOBHmChr2g0113491	783.312	314.754	1.3154	4.7199e-10	1.0876e-08	RchiOBHmChr2g0113491	50S ribosomal L23
RchiOBHmChr2g0113511	38.8657	5.01629	2.9538	5.1244e-06	5.9181e-05	RchiOBHmChr2g0113511	pentatricopeptide repeat-containing mitochondrial
RchiOBHmChr2g0114041	173.553	91.6202	0.92164	0.0011004	0.0070217	RchiOBHmChr2g0114041	asparagine synthetase [glutamine-hydrolyzing] 2
RchiOBHmChr2g0114121	260.009	417.776	-0.68417	0.0024572	0.014093	RchiOBHmChr2g0114121	probable LRR receptor-like serine threonine- kinase At3g47570
RchiOBHmChr2g0114281	288.009	511.088	-0.82746	0.0001441	0.0011667	RchiOBHmChr2g0114281	probable LRR receptor-like serine threonine- kinase At3g47570
RchiOBHmChr2g0114331	30.9546	0.946092	5.032	6.6032e-08	1.0741e-06	-	-
RchiOBHmChr2g0114541	655.289	1034.58	-0.65884	0.0010119	0.0065283	RchiOBHmChr2g0114541	Mediator of RNA polymerase II transcription subunit
RchiOBHmChr2g0114761	414.656	278.612	0.57366	0.0097213	0.045208	RchiOBHmChr2g0114761	crossover junction endonuclease MUS81 isoform X1
RchiOBHmChr2g0114861	544.224	359.741	0.59724	0.0055848	0.028363	RchiOBHmChr2g0114861	probable LRR receptor-like serine threonine- kinase At1g56130
RchiOBHmChr2g0114911	369.58	124.171	1.5736	1.4898e-10	3.6977e-09	RchiOBHmChr2g0114911	SCO1 homolog mitochondrial
RchiOBHmChr2g0114921	202.811	644.61	-1.6683	0.00013667	0.0011151	RchiOBHmChr2g0114921	inactive TPR repeat-containing thioredoxin TTL3-like
RchiOBHmChr2g0115021	326.513	676.857	-1.0517	0.0035601	0.019355	RchiOBHmChr2g0115021	probable trehalose-phosphate phosphatase J
RchiOBHmChr2g0115041	1258.3	469.877	1.4211	1.6004e-12	5.1508e-11	RchiOBHmChr2g0115041	ethylene-responsive transcription factor RAP2-4-like
RchiOBHmChr2g0115221	28.713	62.3447	-1.1186	0.0083493	0.039696	RchiOBHmChr2g0115221	---NA---
RchiOBHmChr2g0115271	122.411	1756.64	-3.843	7.517e-20	5.4717e-18	RchiOBHmChr2g0115271	inositol-3-phosphate synthase
RchiOBHmChr2g0115361	3.69292	61.705	-4.0626	7.723e-08	1.2418e-06	RchiOBHmChr2g0115361	sulfate transporter
RchiOBHmChr2g0115381	1345.99	1904.43	-0.5007	0.0069517	0.034087	RchiOBHmChr2g0115381	bifunctional aspartate aminotransferase and glutamate aspartate-prephenate aminotransferase-like
RchiOBHmChr2g0115441	208.891	113.334	0.88217	0.00063784	0.0043639	RchiOBHmChr2g0115441	ribonuclease H At1g65750
RchiOBHmChr2g0115501	101.127	171.356	-0.76083	0.0053848	0.027549	RchiOBHmChr2g0115501	Peptidyl-prolyl cis-trans isomerase FKBP16- chloroplastic
RchiOBHmChr2g0115531	1719.6	3126.86	-0.86264	0.00068043	0.0046148	RchiOBHmChr2g0115531	Binding isoform 1
RchiOBHmChr2g0115541	865.862	600.597	0.52774	0.0092818	0.043478	RchiOBHmChr2g0115541	MICOS complex subunit MIC60
RchiOBHmChr2g0115551	337.845	141.298	1.2576	2.6695e-07	3.9067e-06	RchiOBHmChr2g0115551	DNA-directed RNA polymerases II and V subunit 8A-like
RchiOBHmChr2g0115571	306.296	100.764	1.604	4.4679e-10	1.0326e-08	RchiOBHmChr2g0115571	ribosome biogenesis TSR3 homolog
RchiOBHmChr2g0115621	1044.61	711.525	0.55398	0.0044577	0.023481	RchiOBHmChr2g0115621	rae1 At1g80670
RchiOBHmChr2g0115731	1145.27	1702.86	-0.57228	0.0028044	0.01578	RchiOBHmChr2g0115731	RING FYVE PHD zinc finger superfamily
RchiOBHmChr2g0115841	200.674	38.667	2.3757	1.306e-14	5.5584e-13	RchiOBHmChr2g0115841	clavaminate synthase At3g21360
RchiOBHmChr2g0115871	860.204	586.259	0.55314	0.0058842	0.029652	RchiOBHmChr2g0115871	UBP1-associated 2B-like
RchiOBHmChr2g0115901	532.133	170.02	1.6461	1.1448e-12	3.7623e-11	RchiOBHmChr2g0115901	acidic leucine-rich nuclear phospho 32 family member B
RchiOBHmChr2g0115911	147.515	11.0251	3.742	2.1419e-05	0.0002146	RchiOBHmChr2g0115911	Transcription factor TGA1
RchiOBHmChr2g0115941	44.2769	13.6902	1.6934	0.0011707	0.0074201	RchiOBHmChr2g0115941	pentatricopeptide repeat-containing At2g22070
RchiOBHmChr2g0115971	36.472	8.37635	2.1224	0.000304	0.0022697	RchiOBHmChr2g0115971	Translation initiation factor IF- isoform 1
RchiOBHmChr2g0115981	5.39012	24.9078	-2.2082	0.0021599	0.012624	RchiOBHmChr2g0115981	cytochrome P450 CYP736A12-like
RchiOBHmChr2g0115991	718.915	1544.19	-1.103	2.3246e-08	4.0432e-07	RchiOBHmChr2g0115991	---NA---
RchiOBHmChr2g0116071	77.0349	360.743	-2.2274	7.9802e-18	4.723e-16	RchiOBHmChr2g0116071	MYB transcription factor
RchiOBHmChr2g0116131	251.242	447.543	-0.83295	0.00037044	0.002703	RchiOBHmChr2g0116131	probable inactive receptor kinase At5g10020
RchiOBHmChr2g0116361	61.7028	356.143	-2.5291	1.2621e-14	5.3929e-13	RchiOBHmChr2g0116361	stress enhanced chloroplastic
RchiOBHmChr2g0116371	843.641	1857.01	-1.1383	1.3302e-05	0.00014065	RchiOBHmChr2g0116371	4-alpha- chloroplastic amyloplastic
RchiOBHmChr2g0116391	349.764	827.207	-1.2419	2.5223e-09	5.1779e-08	RchiOBHmChr2g0116391	cyclic nucleotide-gated ion channel 1-like
RchiOBHmChr2g0116401	67.921	33.1642	1.0342	0.010535	0.048271	RchiOBHmChr2g0116401	PREDICTED: uncharacterized protein LOC101297070
RchiOBHmChr2g0116441	7.67381	0	Inf	0.0041676	0.022172	RchiOBHmChr2g0116441	B3 domain-containing At2g33720-like
RchiOBHmChr2g0116481	270.204	402.932	-0.57649	0.010449	0.047922	RchiOBHmChr2g0116481	F-box kelch-repeat SKIP6-like
RchiOBHmChr2g0116541	54.732	11.6966	2.2263	0.00023979	0.0018368	RchiOBHmChr2g0116541	pentatricopeptide repeat-containing At4g39530
RchiOBHmChr2g0116581	246.622	432.331	-0.80983	0.00028577	0.0021455	RchiOBHmChr2g0116581	PREDICTED: uncharacterized protein LOC104226160
RchiOBHmChr2g0116611	2278.42	4690.59	-1.0417	2.0112e-08	3.5408e-07	RchiOBHmChr2g0116611	PREDICTED: uncharacterized protein LOC101298253
RchiOBHmChr2g0116631	581.632	1054.16	-0.85791	1.9843e-05	0.00020072	RchiOBHmChr2g0116631	ABC transporter F family member 5
RchiOBHmChr2g0116751	228.904	454.388	-0.98918	1.1086e-05	0.00011952	RchiOBHmChr2g0116751	---NA---
RchiOBHmChr2g0116901	3480.04	1397.91	1.3158	2.3946e-12	7.5265e-11	RchiOBHmChr2g0116901	60S ribosomal L13-1-like
RchiOBHmChr2g0117011	517.256	761.241	-0.55748	0.0061515	0.030752	RchiOBHmChr2g0117011	nudix hydrolase chloroplastic
RchiOBHmChr2g0117061	1175.19	716.623	0.71361	0.00031731	0.002355	RchiOBHmChr2g0117061	autophagy-related 18b isoform X2
RchiOBHmChr2g0117081	1.97467	19.6621	-3.3157	0.00036642	0.0026772	RchiOBHmChr2g0117081	PREDICTED: uncharacterized protein LOC105352830 isoform X2
RchiOBHmChr2g0117161	7.13132	38.6145	-2.4369	3.8444e-05	0.00036408	RchiOBHmChr2g0117161	---NA---
RchiOBHmChr2g0117221	693.652	1484.95	-1.0981	1.8997e-08	3.3597e-07	RchiOBHmChr2g0117221	iron-sulfur assembly chloroplastic
RchiOBHmChr2g0117231	5252.95	8541.71	-0.7014	0.00012227	0.0010091	RchiOBHmChr2g0117231	probable ATP synthase 24 kDa mitochondrial
RchiOBHmChr2g0117271	104.174	188.378	-0.85463	0.0021528	0.012588	RchiOBHmChr2g0117271	disease resistance RGA3
RchiOBHmChr2g0117351	1059.13	118.636	3.1583	4.2649e-44	1.7859e-41	RchiOBHmChr2g0117351	UPF0202 At1g10490-like
RchiOBHmChr2g0117361	238.819	59.9209	1.9948	3.2152e-12	9.9136e-11	RchiOBHmChr2g0117361	SLOW GREEN chloroplastic
RchiOBHmChr2g0117461	181.983	297.102	-0.70715	0.0035568	0.019345	RchiOBHmChr2g0117461	violaxanthin de- chloroplastic
RchiOBHmChr2g0117551	642.902	1139.12	-0.82525	4.2675e-05	0.00039911	RchiOBHmChr2g0117551	S-adenosylmethionine carrier chloroplastic mitochondrial
RchiOBHmChr2g0117751	223.564	52.3061	2.0956	6.3136e-13	2.1701e-11	RchiOBHmChr2g0117751	phosphoribosylformylglycinamidine cyclo- chloroplastic mitochondrial-like
RchiOBHmChr2g0117851	4153.87	2999.18	0.46989	0.0095012	0.044345	RchiOBHmChr2g0117851	BRASSINOSTEROID INSENSITIVE 1
RchiOBHmChr2g0117861	1744.07	2428.48	-0.47759	0.0097697	0.045358	RchiOBHmChr2g0117861	UDP-galactose transporter 2
RchiOBHmChr2g0117871	94.2341	24.1461	1.9645	6.9361e-05	0.00061375	RchiOBHmChr2g0117871	TSL-kinase interacting 1
RchiOBHmChr2g0117891	64.4502	5.25831	3.6155	3.4371e-11	9.2824e-10	RchiOBHmChr2g0117891	hypothetical protein PRUPE_ppa013987mg
RchiOBHmChr2g0117941	513.34	287.729	0.83521	0.00013249	0.0010851	RchiOBHmChr2g0117941	probable sodium-coupled neutral amino acid transporter 6
RchiOBHmChr2g0118001	65.1295	18.4657	1.8185	3.0603e-05	0.00029631	RchiOBHmChr2g0118001	pentatricopeptide repeat-containing mitochondrial
RchiOBHmChr2g0118041	0.345371	55.8377	-7.3369	1.5119e-16	7.9889e-15	RchiOBHmChr2g0118041	methylthioribose-1-phosphate isomerase-like
RchiOBHmChr2g0118051	4.31766	20.4455	-2.2435	0.0046082	0.02415	RchiOBHmChr2g0118051	---NA---
RchiOBHmChr2g0118061	3930.33	6913.22	-0.81471	1.0098e-05	0.00010991	RchiOBHmChr2g0118061	bifunctional 3-dehydroquinate dehydratase shikimate chloroplastic-like
RchiOBHmChr2g0118091	63.4324	28.992	1.1296	0.0063599	0.031603	RchiOBHmChr2g0118091	---NA---
RchiOBHmChr2g0118171	62.4287	14.583	2.0979	0.00079901	0.0053187	RchiOBHmChr2g0118171	---NA---
RchiOBHmChr2g0118191	709.369	1090.83	-0.62081	0.0018767	0.01116	RchiOBHmChr2g0118191	26S proteasome non-ATPase regulatory subunit 12 homolog A-like
RchiOBHmChr2g0118211	313.326	25.9651	3.593	4.6724e-09	9.1731e-08	RchiOBHmChr2g0118211	ethylene-responsive transcription factor ABR1-like
RchiOBHmChr2g0118251	458.831	37.5727	3.6102	1.6275e-06	2.0712e-05	RchiOBHmChr2g0118251	ethylene-responsive transcription factor ABR1-like
RchiOBHmChr2g0118811	545.474	336.816	0.69555	0.0014294	0.008808	RchiOBHmChr2g0118811	autophagy-related 13
RchiOBHmChr2g0118951	221.337	367.513	-0.73155	0.0017056	0.010274	RchiOBHmChr2g0118951	B3 domain-containing Os03g0621600
RchiOBHmChr2g0119011	67.1348	121.275	-0.85315	0.010956	0.049856	RchiOBHmChr2g0119011	---NA---
RchiOBHmChr2g0119121	67.4993	438.993	-2.7013	6.6931e-26	8.0948e-24	RchiOBHmChr2g0119121	probable plastid-lipid-associated chloroplastic
RchiOBHmChr2g0119181	235.785	118.461	0.99306	0.00014531	0.0011748	RchiOBHmChr2g0119181	trihelix transcription factor GT-2-like
RchiOBHmChr2g0119231	150.546	605.069	-2.0069	1.5593e-18	9.9058e-17	RchiOBHmChr2g0119231	gelsolin-related of 125 kDa-like
RchiOBHmChr2g0119261	143.911	65.8753	1.1274	0.004668	0.02442	RchiOBHmChr2g0119261	Endonuclease or glycosyl isoform 1
RchiOBHmChr2g0119271	1948.49	2979.99	-0.61296	0.00092456	0.0060341	RchiOBHmChr2g0119271	probable mediator of RNA polymerase II transcription subunit 26c
RchiOBHmChr2g0119291	50647.6	115771	-1.1927	1.5424e-07	2.3592e-06	RchiOBHmChr2g0119291	orcinol O-methyltransferase
RchiOBHmChr2g0119341	522.995	845.023	-0.69219	0.00063053	0.00432	RchiOBHmChr2g0119341	retrotransposon like
RchiOBHmChr2g0119391	46.4399	133.259	-1.5208	2.2382e-06	2.7591e-05	RchiOBHmChr2g0119391	cytochrome P450 81E8-like
RchiOBHmChr2g0119411	34.853	0	Inf	0.000885	0.0058227	RchiOBHmChr2g0119411	cytochrome P450 81E8-like
RchiOBHmChr2g0119481	0.953856	71.1637	-6.2212	6.3177e-10	1.4254e-08	RchiOBHmChr2g0119481	cytochrome P450 81E8-like
RchiOBHmChr2g0119541	1.36618	24.0306	-4.1367	9.2931e-05	0.00079417	RchiOBHmChr2g0119541	cytochrome P450 81E8-like
RchiOBHmChr2g0119681	58.6754	751.088	-3.6782	4.7881e-25	5.3736e-23	RchiOBHmChr2g0119681	probable cinnamyl alcohol dehydrogenase 9
RchiOBHmChr2g0119731	167.045	416.869	-1.3194	1.42e-08	2.5636e-07	RchiOBHmChr2g0119731	probable cinnamyl alcohol dehydrogenase 9
RchiOBHmChr2g0119881	649.672	1255.22	-0.95016	0.0049867	0.025807	RchiOBHmChr2g0119881	cellulose synthase A catalytic subunit 2 [UDP-forming]
RchiOBHmChr2g0119911	1035.39	679.329	0.60799	0.0018977	0.011264	RchiOBHmChr2g0119911	ribonuclease P subunit p25 isoform X1
RchiOBHmChr2g0119931	66.3121	29.5836	1.1645	0.004118	0.021956	RchiOBHmChr2g0119931	---NA---
RchiOBHmChr2g0119991	92.4648	21.7313	2.0891	1.3194e-07	2.047e-06	RchiOBHmChr2g0119991	pentatricopeptide repeat-containing At4g13650-like
RchiOBHmChr2g0120091	563.056	186.08	1.5974	1.244e-12	4.0746e-11	RchiOBHmChr2g0120091	ribonucleoside-diphosphate reductase large subunit
RchiOBHmChr2g0120101	463.41	1100.08	-1.2472	6.8747e-06	7.7309e-05	RchiOBHmChr2g0120101	probable serine threonine- kinase WNK7 isoform X1
RchiOBHmChr2g0120111	72.0733	33.6425	1.0992	0.0049754	0.025755	RchiOBHmChr2g0120111	TONSOKU isoform X1
RchiOBHmChr2g0120131	233.811	92.0675	1.3446	7.1954e-07	9.7498e-06	RchiOBHmChr2g0120131	U-box domain-containing 27-like
RchiOBHmChr2g0120171	344.081	141.793	1.279	1.5808e-07	2.4137e-06	RchiOBHmChr2g0120171	uridylate kinase
RchiOBHmChr2g0120191	102.77	344.421	-1.7448	1.671e-10	4.1083e-09	RchiOBHmChr2g0120191	probable Histone-lysine N-methyltransferase ATXR5
RchiOBHmChr2g0120271	2005.59	5453.71	-1.4432	1.7247e-14	7.168e-13	RchiOBHmChr2g0120271	probable pectinesterase pectinesterase inhibitor 51
RchiOBHmChr2g0120371	467.735	146.659	1.6732	1.249e-12	4.0875e-11	RchiOBHmChr2g0120371	tRNA (guanine(9)-N1)-methyltransferase
RchiOBHmChr2g0120431	237.16	429.717	-0.85753	0.00012452	0.001026	RchiOBHmChr2g0120431	---NA---
RchiOBHmChr2g0120771	830.249	504.41	0.71895	0.00040701	0.0029374	RchiOBHmChr2g0120771	DNA (cytosine-5)-methyltransferase DRM1
RchiOBHmChr2g0120831	403.758	230.75	0.80716	0.00030188	0.0022551	RchiOBHmChr2g0120831	5 exonuclease Apollo
RchiOBHmChr2g0120901	466.891	1364.77	-1.5475	1.1633e-14	5.017e-13	RchiOBHmChr2g0120901	probable polygalacturonase
RchiOBHmChr2g0120991	11.4184	36.1307	-1.6619	0.002667	0.015105	RchiOBHmChr2g0120991	---NA---
RchiOBHmChr2g0121001	2.26839	35.6585	-3.9745	1.022e-05	0.00011101	RchiOBHmChr2g0121001	---NA---
RchiOBHmChr2g0121061	22.7937	6.31243	1.8524	0.010942	0.049798	RchiOBHmChr2g0121061	PREDICTED: uncharacterized protein LOC103423639
RchiOBHmChr2g0121111	0	11.2325	#NAME?	0.00025194	0.0019208	RchiOBHmChr2g0121111	---NA---
RchiOBHmChr2g0121291	1184.16	1776.1	-0.58485	0.0022004	0.012822	RchiOBHmChr2g0121291	ras-related RABC1
RchiOBHmChr2g0121311	477.171	215.312	1.1481	4.0981e-07	5.8292e-06	RchiOBHmChr2g0121311	NLP9-like
RchiOBHmChr2g0121321	0	12.4479	#NAME?	0.00011036	0.00092185	RchiOBHmChr2g0121321	WUSCHEL
RchiOBHmChr2g0121341	0	49.4628	#NAME?	2.8471e-09	5.7868e-08	RchiOBHmChr2g0121341	---NA---
RchiOBHmChr2g0121421	0.33772	13.5888	-5.3304	0.00022215	0.0017154	RchiOBHmChr2g0121421	---NA---
RchiOBHmChr2g0121541	840.307	1546.43	-0.87996	5.7642e-06	6.6081e-05	RchiOBHmChr2g0121541	Tetratricopeptide repeat 6
RchiOBHmChr2g0121551	56.5896	10.769	2.3936	0.0073704	0.035811	RchiOBHmChr2g0121551	U-box domain-containing 26-like
RchiOBHmChr2g0121851	45.3609	116.299	-1.3583	0.00661	0.032687	RchiOBHmChr2g0121851	histone deacetylase 14 isoform X1
RchiOBHmChr2g0121861	0	11.9365	#NAME?	0.0090532	0.042575	RchiOBHmChr2g0121861	WUSCHEL
RchiOBHmChr2g0121921	0.683091	1104.38	-10.659	3.7796e-60	3.6797e-57	RchiOBHmChr2g0121921	ABC transporter G family member 5
RchiOBHmChr2g0121931	0.308068	246.917	-9.6466	4.8171e-57	3.9913e-54	RchiOBHmChr2g0121931	ABC transporter G family member 5
RchiOBHmChr2g0121971	0.690741	13.2304	-4.2596	0.00091109	0.0059641	RchiOBHmChr2g0121971	Wuschel
RchiOBHmChr2g0122021	0	28.2685	#NAME?	1.4081e-07	2.1742e-06	RchiOBHmChr2g0122021	---NA---
RchiOBHmChr2g0122061	648.202	400.762	0.6937	0.00086942	0.0057347	RchiOBHmChr2g0122061	methylthioribose kinase-like
RchiOBHmChr2g0122111	298.853	128.035	1.2229	1.1553e-06	1.5113e-05	RchiOBHmChr2g0122111	DNA polymerase delta catalytic subunit
RchiOBHmChr2g0122151	1158.18	548.536	1.0782	7.7677e-05	0.00067733	RchiOBHmChr2g0122151	E3 ubiquitin- ligase RGLG1 isoform X1
RchiOBHmChr2g0122191	790.22	530.984	0.57359	0.0049085	0.025471	RchiOBHmChr2g0122191	CHROMATIN REMODELING 24
RchiOBHmChr2g0122251	597.886	171.56	1.8012	3.195e-15	1.4795e-13	RchiOBHmChr2g0122251	ribosome biogenesis NSA2 homolog
RchiOBHmChr2g0122281	69.9703	18.8471	1.8924	1.7686e-05	0.00018139	RchiOBHmChr2g0122281	---NA---
RchiOBHmChr2g0122291	0	7.12451	#NAME?	0.0059076	0.029758	RchiOBHmChr2g0122291	Wuschel
RchiOBHmChr2g0122311	46.6868	148.869	-1.673	2.1779e-05	0.00021776	RchiOBHmChr2g0122311	NRT1 PTR FAMILY -like
RchiOBHmChr2g0122341	170.426	62.0859	1.4568	0.00070349	0.0047505	RchiOBHmChr2g0122341	orange 1
RchiOBHmChr2g0122401	1.65895	98.9204	-5.8979	1.1224e-12	3.6917e-11	-	-
RchiOBHmChr2g0122591	19.4758	67.0125	-1.7827	4.1797e-05	0.00039175	RchiOBHmChr2g0122591	lipase-like PAD4
RchiOBHmChr2g0122631	316.106	893.949	-1.4998	7.3746e-13	2.5082e-11	RchiOBHmChr2g0122631	NAD-dependent deacetylase SRT2 isoform X1
RchiOBHmChr2g0122641	4364.05	6701.55	-0.61883	0.0007239	0.0048722	RchiOBHmChr2g0122641	ultraviolet-B receptor UVR8
RchiOBHmChr2g0122751	1.02846	239.943	-7.8661	2.1802e-40	6.7385e-38	RchiOBHmChr2g0122751	WUSCHEL
RchiOBHmChr2g0122781	378.986	689.033	-0.86243	3.4874e-05	0.00033418	RchiOBHmChr2g0122781	PREDICTED: uncharacterized protein LOC101314992 isoform X1
RchiOBHmChr2g0122791	920.071	561.538	0.71236	0.00057118	0.0039614	RchiOBHmChr2g0122791	beta-galactosidase 10
RchiOBHmChr2g0123131	184.84	389.914	-1.0769	3.4868e-06	4.1525e-05	RchiOBHmChr2g0123131	long-chain-alcohol O-fatty-acyltransferase-like
RchiOBHmChr2g0123321	699.827	1214.2	-0.79493	5.3757e-05	0.00049119	RchiOBHmChr2g0123321	asparagine--tRNA chloroplastic mitochondrial
RchiOBHmChr2g0123341	3.38485	23.9875	-2.8251	0.00037224	0.0027146	RchiOBHmChr2g0123341	WUSCHEL ortholog
RchiOBHmChr2g0123371	0.683091	12.7715	-4.2247	0.0011675	0.0074036	RchiOBHmChr2g0123371	---NA---
RchiOBHmChr2g0123431	805.222	469.757	0.77747	0.000127	0.0010439	RchiOBHmChr2g0123431	DNA mismatch repair mutS
RchiOBHmChr2g0123441	0.67544	22.1192	-5.0333	2.9587e-05	0.00028726	RchiOBHmChr2g0123441	---NA---
RchiOBHmChr2g0123601	309.645	111.789	1.4698	2.1183e-05	0.0002125	RchiOBHmChr2g0123601	3 ,5 -nucleoside bisphosphate phosphatase
RchiOBHmChr2g0123611	843.24	172.198	2.2919	1.0311e-24	1.1279e-22	RchiOBHmChr2g0123611	alcohol dehydrogenase 1B
RchiOBHmChr2g0123631	1171.02	701.321	0.73962	0.00017455	0.0013835	RchiOBHmChr2g0123631	eukaryotic translation initiation factor eIF2A family partial
RchiOBHmChr2g0123671	1180.7	2703.05	-1.1949	0.00034462	0.0025337	RchiOBHmChr2g0123671	fatty acid amide hydrolase-like
RchiOBHmChr2g0123701	134.516	25.087	2.4228	8.7093e-12	2.5236e-10	RchiOBHmChr2g0123701	pentatricopeptide repeat-containing At1g08070-like
RchiOBHmChr2g0123711	572.394	1166.24	-1.0268	7.3563e-06	8.2273e-05	RchiOBHmChr2g0123711	PLASTID MOVEMENT IMPAIRED 2-like
RchiOBHmChr2g0123721	240.708	138.533	0.79706	0.0016922	0.010203	RchiOBHmChr2g0123721	probable inactive leucine-rich repeat receptor kinase At1g66830
RchiOBHmChr2g0123751	181.512	93.1062	0.96312	0.0040707	0.021755	RchiOBHmChr2g0123751	probable inactive leucine-rich repeat receptor kinase At1g66830
RchiOBHmChr2g0123821	60.7687	0.34572	7.4576	7.6616e-18	4.5413e-16	RchiOBHmChr2g0123821	PREDICTED: uncharacterized protein LOC103413450
RchiOBHmChr2g0123851	149.083	68.4516	1.123	0.000199	0.0015509	RchiOBHmChr2g0123851	---NA---
RchiOBHmChr2g0123901	164.7	403.212	-1.2917	5.0145e-08	8.2781e-07	RchiOBHmChr2g0123901	fruit pKIWI502-like
RchiOBHmChr2g0123991	15.5658	63.1115	-2.0195	1.0692e-05	0.00011566	RchiOBHmChr2g0123991	---NA---
RchiOBHmChr2g0124111	214.634	117.554	0.86856	0.00077927	0.0052009	RchiOBHmChr2g0124111	DNA-directed RNA polymerase I subunit RPA12-like
RchiOBHmChr2g0124141	537.743	178.676	1.5896	5.8102e-10	1.3186e-08	RchiOBHmChr2g0124141	carbamoyl-phosphate synthase large chloroplastic
RchiOBHmChr2g0124171	0	27.1658	#NAME?	2.1654e-09	4.4999e-08	RchiOBHmChr2g0124171	WUSCHEL ortholog
RchiOBHmChr2g0124201	1.32123	26.7394	-4.339	1.1922e-06	1.5564e-05	RchiOBHmChr2g0124201	FRIGIDA 5
RchiOBHmChr2g0124291	153.428	316.897	-1.0465	0.00014327	0.0011617	RchiOBHmChr2g0124291	---NA---
RchiOBHmChr2g0124401	318.006	785.818	-1.3051	0.00044334	0.0031632	RchiOBHmChr2g0124401	auxin-induced 15A-like
RchiOBHmChr2g0124411	29.7338	138.91	-2.224	3.6547e-06	4.3339e-05	RchiOBHmChr2g0124411	auxin-induced 15A-like
RchiOBHmChr2g0124451	82.6147	867.947	-3.3931	4.243e-10	9.8295e-09	RchiOBHmChr2g0124451	auxin-induced 15A-like
RchiOBHmChr2g0124461	48.989	631.907	-3.6892	1.0557e-05	0.0001143	RchiOBHmChr2g0124461	auxin-induced 15A-like
RchiOBHmChr2g0124531	67.4526	339.527	-2.3316	1.3745e-05	0.00014459	RchiOBHmChr2g0124531	auxin-induced 15A-like
RchiOBHmChr2g0124611	69.1689	32.9185	1.0712	0.0060789	0.030456	RchiOBHmChr2g0124611	pentatricopeptide repeat-containing chloroplastic-like
RchiOBHmChr2g0124671	109.376	190.195	-0.79818	0.0030726	0.017081	RchiOBHmChr2g0124671	---NA---
RchiOBHmChr2g0124681	940.765	218.296	2.1075	9.453e-23	8.6213e-21	RchiOBHmChr2g0124681	bifunctional purine biosynthesis purH
RchiOBHmChr2g0124691	47.3402	206.926	-2.128	9.2258e-08	1.4635e-06	RchiOBHmChr2g0124691	hypothetical protein B456_002G227300
RchiOBHmChr2g0124781	213.922	48.7238	2.1344	4.6338e-13	1.617e-11	RchiOBHmChr2g0124781	pentatricopeptide repeat-containing At3g22690-like
RchiOBHmChr2g0124831	37.3589	185.927	-2.3152	1.4617e-06	1.8774e-05	RchiOBHmChr2g0124831	RNA-directed DNA polymerase
RchiOBHmChr2g0124871	0	23.214	#NAME?	4.0577e-08	6.8024e-07	RchiOBHmChr2g0124871	---NA---
RchiOBHmChr2g0124881	0.690741	56.4629	-6.353	8.7028e-14	3.3589e-12	RchiOBHmChr2g0124881	Wuschel
RchiOBHmChr2g0124941	648.538	428.101	0.59924	0.0040732	0.021762	RchiOBHmChr2g0124941	L-galactono-1,4-lactone mitochondrial
RchiOBHmChr2g0125001	363.767	771.734	-1.0851	2.6811e-07	3.9222e-06	RchiOBHmChr2g0125001	lycopene beta chloroplastic chromoplastic
RchiOBHmChr2g0125131	0	18.6206	#NAME?	1.4097e-06	1.816e-05	RchiOBHmChr2g0125131	---NA---
RchiOBHmChr2g0125191	0.653439	17.7448	-4.7632	4.4077e-05	0.00041084	-	-
RchiOBHmChr2g0125351	13.6821	47.8699	-1.8068	0.00042421	0.0030429	RchiOBHmChr2g0125351	two-component response regulator ARR9-like
RchiOBHmChr2g0125411	1568.07	1079.85	0.53815	0.0043156	0.022825	RchiOBHmChr2g0125411	STRICTOSIDINE SYNTHASE-LIKE 10-like
RchiOBHmChr2g0125431	1019.46	256.225	1.9923	1.1501e-19	8.2481e-18	RchiOBHmChr2g0125431	haloacid dehalogenase-like hydrolase domain-containing 3
RchiOBHmChr2g0125441	39.2656	14.776	1.41	0.0065001	0.032221	RchiOBHmChr2g0125441	nucleolar essential
RchiOBHmChr2g0125601	0.33772	18.1934	-5.7514	9.4504e-06	0.00010326	RchiOBHmChr2g0125601	---NA---
RchiOBHmChr2g0125701	4.10619	22.3621	-2.4452	0.0079975	0.038308	RchiOBHmChr2g0125701	---NA---
RchiOBHmChr2g0125711	0.345371	80.5839	-7.8662	1.2064e-20	9.2844e-19	RchiOBHmChr2g0125711	WUSCHEL ortholog
RchiOBHmChr2g0125731	0	7.22078	#NAME?	0.0056897	0.028817	RchiOBHmChr2g0125731	---NA---
RchiOBHmChr2g0125771	631.832	94.6532	2.7388	3.4117e-30	5.4451e-28	RchiOBHmChr2g0125771	pentatricopeptide repeat-containing mitochondrial-like
RchiOBHmChr2g0125831	593.652	173.165	1.7775	4.2926e-15	1.946e-13	RchiOBHmChr2g0125831	DNA gyrase subunit chloroplastic mitochondrial
RchiOBHmChr2g0125851	3802.36	1279.71	1.5711	6.5644e-17	3.5754e-15	RchiOBHmChr2g0125851	60S ribosomal L3
RchiOBHmChr2g0125941	0.991159	12.8144	-3.6925	0.0025577	0.014577	-	-
RchiOBHmChr2g0126031	17.7566	114.645	-2.6907	2.5331e-12	7.9299e-11	RchiOBHmChr2g0126031	---NA---
RchiOBHmChr2g0126111	6468.65	1391.11	2.2172	6.9852e-12	2.0376e-10	RchiOBHmChr2g0126111	ribulose bisphosphate carboxylase small chloroplastic-like
RchiOBHmChr2g0126161	0.653439	9.2899	-3.8295	0.010847	0.04944	-	-
RchiOBHmChr2g0126171	24.5934	6.75961	1.8633	0.0062779	0.031295	RchiOBHmChr2g0126171	aminoacylase-1 isoform X2
RchiOBHmChr2g0126321	1220.93	760.635	0.6827	0.0028595	0.016053	RchiOBHmChr2g0126321	E3 ubiquitin- ligase RMA1H1-like
RchiOBHmChr2g0126351	72.3821	151.794	-1.0684	0.0033153	0.01823	RchiOBHmChr2g0126351	thioredoxin M- chloroplastic
RchiOBHmChr2g0126401	313.756	135.828	1.2079	4.3417e-06	5.0749e-05	RchiOBHmChr2g0126401	DTW domain-containing isoform 1
RchiOBHmChr2g0126411	1589.31	127.681	3.6378	8.6008e-16	4.2559e-14	RchiOBHmChr2g0126411	monoacylglycerol lipase abhd6-B-like
RchiOBHmChr2g0126551	903.47	347.438	1.3787	1.2785e-06	1.6619e-05	RchiOBHmChr2g0126551	two pore calcium channel 1-like
RchiOBHmChr2g0126601	0	23.6639	#NAME?	1.7729e-05	0.00018173	RchiOBHmChr2g0126601	---NA---
RchiOBHmChr2g0126641	0	11.6173	#NAME?	0.0063419	0.031531	RchiOBHmChr2g0126641	WUSCHEL ortholog
RchiOBHmChr2g0126661	0	20.8525	#NAME?	2.1822e-07	3.2436e-06	RchiOBHmChr2g0126661	---NA---
RchiOBHmChr2g0126801	0	8.29048	#NAME?	0.0026108	0.014836	RchiOBHmChr2g0126801	WUSCHEL ortholog
RchiOBHmChr2g0126841	71.8773	28.5774	1.3307	0.00103	0.006629	RchiOBHmChr2g0126841	4-hydroxy-tetrahydrodipicolinate reductase chloroplastic-like
RchiOBHmChr2g0126851	0	6.78919	#NAME?	0.0076007	0.036767	RchiOBHmChr2g0126851	---NA---
RchiOBHmChr2g0126911	615.183	291.132	1.0793	4.5098e-07	6.3747e-06	RchiOBHmChr2g0126911	40S ribosomal S16
RchiOBHmChr2g0126921	926.005	484.005	0.936	4.0029e-06	4.7123e-05	RchiOBHmChr2g0126921	nuclear pore complex NUP160 isoform X1
RchiOBHmChr2g0127061	198.551	407.653	-1.0378	6.4863e-06	7.3514e-05	RchiOBHmChr2g0127061	---NA---
RchiOBHmChr2g0127161	0.653439	77.1687	-6.8838	0.00070965	0.0047871	RchiOBHmChr2g0127161	transcription activator GLK1-like isoform X1
RchiOBHmChr2g0127241	174.501	78.254	1.157	5.7771e-05	0.00052382	RchiOBHmChr2g0127241	dentin sialophospho
RchiOBHmChr2g0127311	414.322	264.716	0.64631	0.0039002	0.020938	RchiOBHmChr2g0127311	NUCLEAR FUSION DEFECTIVE chloroplastic mitochondrial-like isoform X4
RchiOBHmChr2g0127441	0	20.018	#NAME?	0.0026835	0.015181	-	-
RchiOBHmChr2g0127471	747.874	144.918	2.3676	1.795e-08	3.1846e-07	RchiOBHmChr2g0127471	probable aminotransferase TAT2
RchiOBHmChr2g0127611	363.172	236.908	0.61632	0.0066351	0.032795	RchiOBHmChr2g0127611	E3 ubiquitin- ligase RING1a
RchiOBHmChr2g0127631	109.492	49.9035	1.1336	0.00073322	0.0049316	RchiOBHmChr2g0127631	PREDICTED: uncharacterized protein LOC101309467
RchiOBHmChr2g0127651	1.56999	29.362	-4.2251	9.0075e-07	1.2013e-05	RchiOBHmChr2g0127651	leucine-rich repeat extensin 4
RchiOBHmChr2g0127661	3584.47	1756.69	1.0289	2.8849e-08	4.9426e-07	RchiOBHmChr2g0127661	ADP,ATP carrier mitochondrial
RchiOBHmChr2g0127751	1789.93	956.178	0.90455	2.6399e-06	3.2126e-05	RchiOBHmChr2g0127751	116 kDa U5 small nuclear ribonucleo component-like
RchiOBHmChr2g0127761	478.584	160.007	1.5806	6.8774e-12	2.0092e-10	RchiOBHmChr2g0127761	switch 2
RchiOBHmChr2g0127801	5.74219	26.3542	-2.1984	0.0015481	0.0094344	RchiOBHmChr2g0127801	---NA---
RchiOBHmChr2g0127951	0.645788	18.7863	-4.8625	2.5681e-05	0.00025274	RchiOBHmChr2g0127951	---NA---
RchiOBHmChr2g0128091	20934.1	64507.9	-1.6236	1.1426e-18	7.3915e-17	RchiOBHmChr2g0128091	orcinol O-methyltransferase
RchiOBHmChr2g0128141	0.33772	16.587	-5.6181	2.8824e-05	0.00028048	RchiOBHmChr2g0128141	WUSCHEL
RchiOBHmChr2g0128191	225.486	141.469	0.67255	0.0086821	0.041072	RchiOBHmChr2g0128191	Ribosomal S24 mitochondrial
RchiOBHmChr2g0128201	356.163	199.024	0.8396	0.00031369	0.0023331	RchiOBHmChr2g0128201	PREDICTED: uncharacterized protein LOC101309172
RchiOBHmChr2g0128231	359.689	206.691	0.79927	0.00069538	0.0046998	RchiOBHmChr2g0128231	arogenate dehydrogenase chloroplastic
RchiOBHmChr2g0128271	409.264	723.559	-0.82208	0.00010375	0.00087432	RchiOBHmChr2g0128271	translation initiation factor eIF-2B subunit delta
RchiOBHmChr2g0128431	582.787	385.037	0.59797	0.0039775	0.021312	RchiOBHmChr2g0128431	PREDICTED: uncharacterized protein LOC101302468
RchiOBHmChr2g0128531	879.541	366.147	1.2643	4.4495e-08	7.4144e-07	RchiOBHmChr2g0128531	prohibitin- mitochondrial
RchiOBHmChr2g0128611	0	11.6337	#NAME?	0.0080843	0.038648	RchiOBHmChr2g0128611	---NA---
RchiOBHmChr2g0128641	18379.1	30917.5	-0.75035	4.8634e-05	0.00044934	RchiOBHmChr2g0128641	acyl-coenzyme A oxidase peroxisomal-like
RchiOBHmChr2g0128661	725.746	197.365	1.8786	2.6406e-17	1.4925e-15	RchiOBHmChr2g0128661	translation factor GUF1 organellar chromatophore
RchiOBHmChr2g0128771	55.3613	121.068	-1.1289	0.00051461	0.0036142	RchiOBHmChr2g0128771	RNA polymerase II C-terminal domain phosphatase-like 4
RchiOBHmChr2g0128811	159.881	3188.87	-4.318	1.7415e-85	4.8443e-82	RchiOBHmChr2g0128811	basic leucine zipper 61
RchiOBHmChr2g0128821	516.428	231.335	1.1586	1.5147e-07	2.3216e-06	RchiOBHmChr2g0128821	DNA-directed RNA polymerases I and III subunit RPAC2-like
RchiOBHmChr2g0128841	1926.41	651.991	1.563	1.2911e-15	6.3195e-14	RchiOBHmChr2g0128841	T-complex 1 subunit eta
RchiOBHmChr2g0128901	1509	4194.66	-1.475	9.0935e-13	3.0449e-11	RchiOBHmChr2g0128901	transcription factor TCP4-like
RchiOBHmChr2g0128921	115.325	201.268	-0.80342	0.002663	0.015086	RchiOBHmChr2g0128921	---NA---
RchiOBHmChr2g0128981	0	9.21579	#NAME?	0.0012696	0.0079339	RchiOBHmChr2g0128981	---NA---
RchiOBHmChr2g0129041	441.409	869.426	-0.97795	1.8797e-06	2.3545e-05	RchiOBHmChr2g0129041	PREDICTED: uncharacterized protein LOC101302178
RchiOBHmChr2g0129061	1.03611	24.049	-4.5367	3.0066e-06	3.6272e-05	RchiOBHmChr2g0129061	agmatine deiminase
RchiOBHmChr2g0129071	15665	1807.19	3.1157	5.3956e-07	7.507e-06	RchiOBHmChr2g0129071	trichome birefringence-like 39
RchiOBHmChr2g0129091	331.685	488.175	-0.55758	0.0095026	0.044345	RchiOBHmChr2g0129091	Adaptin ear-binding coat-associated 1 NECAP-1 isoform 2
RchiOBHmChr2g0129141	5477.05	3146.61	0.7996	1.2826e-05	0.00013603	RchiOBHmChr2g0129141	ketol-acid chloroplastic
RchiOBHmChr2g0129261	134.629	301.054	-1.161	0.0024751	0.014173	RchiOBHmChr2g0129261	inactive TPR repeat-containing thioredoxin TTL3-like
RchiOBHmChr2g0129291	5.39777	24.2681	-2.1686	0.0025529	0.014557	RchiOBHmChr2g0129291	PREDICTED: uncharacterized protein LOC101304595
RchiOBHmChr2g0129451	2.91417	95.5924	-5.0357	1.5148e-08	2.7235e-07	RchiOBHmChr2g0129451	Wuschel
RchiOBHmChr2g0129661	3937.9	2047.03	0.9439	4.7705e-07	6.7092e-06	RchiOBHmChr2g0129661	phosphoenolpyruvate carboxylase 2
RchiOBHmChr2g0129721	0.33772	23.3199	-6.1096	9.6784e-05	0.00082276	RchiOBHmChr2g0129721	WUSCHEL ortholog
RchiOBHmChr2g0129771	758.858	1267.63	-0.74023	0.00015098	0.0012176	RchiOBHmChr2g0129771	serine threonine- kinase EDR1 isoform X1
RchiOBHmChr2g0129801	319.396	585.131	-0.87341	5.3238e-05	0.00048679	RchiOBHmChr2g0129801	arginine N-methyltransferase 7
RchiOBHmChr2g0129921	146.965	23.1519	2.6663	3.1512e-14	1.277e-12	RchiOBHmChr2g0129921	pentatricopeptide repeat-containing At4g14850
RchiOBHmChr2g0129961	0.690741	19.6104	-4.8273	0.00015486	0.001245	RchiOBHmChr2g0129961	WUSCHEL
RchiOBHmChr2g0130101	0.33772	11.265	-5.0599	0.0010779	0.0068962	RchiOBHmChr2g0130101	WUSCHEL
RchiOBHmChr2g0130111	644.224	348.836	0.88501	3.1063e-05	0.00030039	RchiOBHmChr2g0130111	50S ribosomal chloroplastic
RchiOBHmChr2g0130331	36.6517	0.302784	6.9194	1.3997e-05	0.000147	RchiOBHmChr2g0130331	peroxidase P7-like
RchiOBHmChr2g0130451	0	34.3504	#NAME?	1.5558e-11	4.3494e-10	RchiOBHmChr2g0130451	---NA---
RchiOBHmChr2g0130461	0	48.1299	#NAME?	6.0181e-09	1.1576e-07	RchiOBHmChr2g0130461	---NA---
RchiOBHmChr2g0130471	0	13.2001	#NAME?	5.7977e-05	0.00052507	RchiOBHmChr2g0130471	---NA---
RchiOBHmChr2g0130481	0.33772	43.3392	-7.0037	0.0031255	0.017333	RchiOBHmChr2g0130481	---NA---
RchiOBHmChr2g0130491	0.961507	22.9837	-4.5792	1.1908e-05	0.00012732	RchiOBHmChr2g0130491	---NA---
RchiOBHmChr2g0130551	434.337	782.256	-0.84882	3.0334e-05	0.00029385	RchiOBHmChr2g0130551	aspartate mitochondrial
RchiOBHmChr2g0130561	0	7.17265	#NAME?	0.0057973	0.029288	RchiOBHmChr2g0130561	WUSCHEL family
RchiOBHmChr2g0130661	131.432	68.4603	0.94098	0.0021274	0.012466	RchiOBHmChr2g0130661	SEC14 cytosolic factor-like
RchiOBHmChr2g0130671	147.068	86.379	0.76773	0.0067081	0.033089	RchiOBHmChr2g0130671	---NA---
RchiOBHmChr2g0130701	2434.83	1463.88	0.73403	9.1881e-05	0.00078605	RchiOBHmChr2g0130701	T-complex 1 subunit theta
RchiOBHmChr2g0130711	262.418	140.739	0.89885	0.00028776	0.0021592	RchiOBHmChr2g0130711	60S ribosomal L11
RchiOBHmChr2g0130721	1.7192	13.1016	-2.9299	0.0068341	0.033599	RchiOBHmChr2g0130721	---NA---
RchiOBHmChr2g0130791	199.7	411.263	-1.0422	5.2322e-06	6.0373e-05	-	-
RchiOBHmChr2g0130811	478.953	325.098	0.55901	0.0083185	0.039583	RchiOBHmChr2g0130811	---NA---
RchiOBHmChr2g0130911	667.955	321.867	1.0533	6.2085e-07	8.5282e-06	RchiOBHmChr2g0130911	ras-related Rab11D
RchiOBHmChr2g0130971	122.985	211.486	-0.78207	0.0036506	0.019792	-	-
RchiOBHmChr2g0131051	65.5333	11.8084	2.4724	1.9282e-07	2.8937e-06	RchiOBHmChr2g0131051	pentatricopeptide repeat-containing At2g41080
RchiOBHmChr2g0131061	2582.64	7156.13	-1.4703	1.8373e-15	8.7683e-14	RchiOBHmChr2g0131061	ATP-dependent zinc metalloprotease FTSH chloroplastic
RchiOBHmChr2g0131101	494.53	736.335	-0.5743	0.0049684	0.02573	RchiOBHmChr2g0131101	Mpv17 isoform X1
RchiOBHmChr2g0131151	4.63912	123.735	-4.7373	4.6417e-24	4.7947e-22	RchiOBHmChr2g0131151	---NA---
RchiOBHmChr2g0131181	0	18.7894	#NAME?	7.6847e-05	0.00067085	RchiOBHmChr2g0131181	WUSCHEL
RchiOBHmChr2g0131271	12.9291	1.03716	3.6399	0.0023993	0.013813	RchiOBHmChr2g0131271	F-box kelch-repeat At3g23880-like
RchiOBHmChr2g0131371	378.856	189.279	1.0011	1.9942e-05	0.00020166	RchiOBHmChr2g0131371	heat stress transcription factor A-4c-like
RchiOBHmChr2g0131481	422.612	1239.05	-1.5518	1.633e-14	6.8234e-13	RchiOBHmChr2g0131481	ACT domain-containing ACR11
RchiOBHmChr2g0131651	847.978	579.416	0.54943	0.0065477	0.032441	RchiOBHmChr2g0131651	pentatricopeptide repeat-containing mitochondrial
RchiOBHmChr2g0131671	103.462	1791.59	-4.1141	2.9161e-12	9.0416e-11	RchiOBHmChr2g0131671	Negative regulator of sporulation MDS3
RchiOBHmChr2g0131701	2840.14	1500.89	0.92015	0.0060634	0.030386	RchiOBHmChr2g0131701	tropinone reductase homolog At1g07440-like
RchiOBHmChr2g0131851	429.921	623.925	-0.5373	0.009778	0.045386	RchiOBHmChr2g0131851	disease resistance RGA3
RchiOBHmChr2g0131951	342.088	607.217	-0.82785	9.8878e-05	0.000838	RchiOBHmChr2g0131951	PREDICTED: uncharacterized protein LOC101294190
RchiOBHmChr2g0132211	68.7843	212.464	-1.6271	1.3099e-08	2.3771e-07	RchiOBHmChr2g0132211	serine carboxypeptidase-like 51
RchiOBHmChr2g0132281	1016.09	5453.51	-2.4242	1.3752e-06	1.7745e-05	RchiOBHmChr2g0132281	ASPARTIC PROTEASE IN GUARD CELL 2
RchiOBHmChr2g0132311	1193.98	1958.69	-0.71412	0.005482	0.02795	RchiOBHmChr2g0132311	PREDICTED: uncharacterized protein LOC101296401 isoform X1
RchiOBHmChr2g0132321	1.6293	42.0367	-4.6893	4.5625e-10	1.0532e-08	RchiOBHmChr2g0132321	---NA---
RchiOBHmChr2g0132351	44.1534	4.43064	3.3169	6.5328e-05	0.0005831	RchiOBHmChr2g0132351	flocculation FLO11-like isoform X1
RchiOBHmChr2g0132391	8.98068	29.1265	-1.6974	0.0071938	0.035093	RchiOBHmChr2g0132391	WUSCHEL ortholog
RchiOBHmChr2g0132541	143.204	52.4895	1.448	2.4272e-05	0.00024015	RchiOBHmChr2g0132541	G-type lectin S-receptor-like serine threonine- kinase RKS1
RchiOBHmChr2g0132651	476.659	68.9889	2.7885	2.0553e-28	2.9644e-26	RchiOBHmChr2g0132651	shikimate O-hydroxycinnamoyltransferase-like
RchiOBHmChr2g0132671	0.67544	24.0751	-5.1556	3.3683e-06	4.02e-05	RchiOBHmChr2g0132671	---NA---
RchiOBHmChr2g0132701	635.329	1038.28	-0.70862	0.0032657	0.017999	RchiOBHmChr2g0132701	chaperone dnaJ chloroplastic
RchiOBHmChr2g0132731	0.308068	52.7503	-7.4198	9.345e-16	4.6125e-14	RchiOBHmChr2g0132731	WUSCHEL
RchiOBHmChr2g0132751	224.514	122.878	0.86958	0.00081741	0.0054257	RchiOBHmChr2g0132751	PREDICTED: uncharacterized protein LOC101299312
RchiOBHmChr2g0132811	105.367	306.59	-1.5409	1.3104e-09	2.8271e-08	RchiOBHmChr2g0132811	lamin
RchiOBHmChr2g0132931	1423.57	661.781	1.1051	2.0146e-08	3.5436e-07	RchiOBHmChr2g0132931	ABC transporter C family member 13
RchiOBHmChr2g0133071	108.712	61.3654	0.82501	0.010993	0.049979	RchiOBHmChr2g0133071	metal transporter Nramp6-like
RchiOBHmChr2g0133131	2406.27	687.585	1.8072	2.0911e-16	1.0931e-14	RchiOBHmChr2g0133131	40S ribosomal S12
RchiOBHmChr2g0133151	407.593	753.7	-0.88686	2.4018e-05	0.00023794	RchiOBHmChr2g0133151	probable CCR4-associated factor 1 homolog 6
RchiOBHmChr2g0133211	45.5399	923.648	-4.3421	6.4774e-66	8.6982e-63	RchiOBHmChr2g0133211	aquaporin NIP6-1
RchiOBHmChr2g0133291	1926.25	1189.79	0.69509	0.00025266	0.0019251	RchiOBHmChr2g0133291	60S ribosomal L7-1
RchiOBHmChr2g0133361	149.917	240.786	-0.68359	0.0072015	0.035115	RchiOBHmChr2g0133361	Golgi SNAP receptor complex member 1-1
RchiOBHmChr2g0133381	95.6507	28.7114	1.7362	4.4329e-06	5.1702e-05	RchiOBHmChr2g0133381	Mitochondrial glyco family
RchiOBHmChr2g0133411	3.3332	21.4671	-2.6871	0.001005	0.0064917	RchiOBHmChr2g0133411	deSI At4g17486
RchiOBHmChr2g0133421	2326.07	3915.64	-0.75135	5.2554e-05	0.00048133	RchiOBHmChr2g0133421	DCN1 4
RchiOBHmChr2g0133501	54.354	103.797	-0.93331	0.0048518	0.025216	RchiOBHmChr2g0133501	F-box LRR-repeat 2
RchiOBHmChr2g0133691	1495.14	897.677	0.73601	9.8839e-05	0.000838	RchiOBHmChr2g0133691	acetylornithine mitochondrial
RchiOBHmChr2g0133821	1490.36	1010.19	0.56104	0.0034269	0.018775	RchiOBHmChr2g0133821	3-isopropylmalate dehydrogenase chloroplastic-like
RchiOBHmChr2g0134261	158.644	88.1001	0.84857	0.0047701	0.024857	RchiOBHmChr2g0134261	hypothetical protein CISIN_1g033443mg
RchiOBHmChr2g0134281	2.26073	31.8755	-3.8176	1.2013e-05	0.00012828	RchiOBHmChr2g0134281	WUSCHEL
RchiOBHmChr2g0134291	339.949	213.312	0.67236	0.0044795	0.023574	RchiOBHmChr2g0134291	NUCLEAR FUSION DEFECTIVE 4
RchiOBHmChr2g0134301	89.6933	310.573	-1.7919	4.1298e-12	1.2486e-10	RchiOBHmChr2g0134301	Sterile alpha motif domain-containing
RchiOBHmChr2g0134371	9923.52	6822.89	0.54047	0.0026275	0.014918	RchiOBHmChr2g0134371	topless-related 1 isoform X1
RchiOBHmChr2g0134401	5072.99	2791.35	0.86187	1.9768e-06	2.4622e-05	RchiOBHmChr2g0134401	F-box LRR-repeat 14
RchiOBHmChr2g0134411	1389.37	2081.78	-0.58338	0.0031383	0.017397	RchiOBHmChr2g0134411	COBW domain-containing 1-like
RchiOBHmChr2g0134501	1902.77	3373.6	-0.82619	9.8999e-06	0.00010781	RchiOBHmChr2g0134501	NADH dehydrogenase [ubiquinone] flavo mitochondrial
RchiOBHmChr2g0134631	115.066	213.912	-0.89455	0.00069761	0.0047132	RchiOBHmChr2g0134631	disease resistance RGA3
RchiOBHmChr2g0134681	135.818	261.147	-0.94319	0.00017701	0.0013997	RchiOBHmChr2g0134681	---NA---
RchiOBHmChr2g0134721	1.59964	28.2651	-4.1432	4.1717e-05	0.00039122	RchiOBHmChr2g0134721	---NA---
RchiOBHmChr2g0134771	111.279	25.4291	2.1296	6.8478e-09	1.3047e-07	RchiOBHmChr2g0134771	VQ motif-containing 11
RchiOBHmChr2g0134861	105.122	22.7268	2.2096	5.7246e-09	1.1064e-07	RchiOBHmChr2g0134861	formamidopyrimidine-DNA glycosylase isoform X1
RchiOBHmChr2g0134911	57.0396	200.128	-1.8109	0.0053458	0.027378	RchiOBHmChr2g0134911	jacalin-related lectin 3
RchiOBHmChr2g0134941	24.8059	1.97286	3.6523	0.0010486	0.006731	RchiOBHmChr2g0134941	pentatricopeptide repeat-containing At3g15930
RchiOBHmChr2g0135001	25854.1	783.221	5.0448	2.8648e-85	7.4376e-82	RchiOBHmChr2g0135001	disease resistance RGA3
RchiOBHmChr2g0135011	56.8959	0.648504	6.4551	7.0221e-16	3.5059e-14	RchiOBHmChr2g0135011	WUSCHEL ortholog
RchiOBHmChr2g0135071	760.368	1334.57	-0.81161	7.4028e-05	0.0006493	RchiOBHmChr2g0135071	dnaJ homolog mitochondrial
RchiOBHmChr2g0135091	9.2725	29.4405	-1.6668	0.0071035	0.034731	RchiOBHmChr2g0135091	PREDICTED: uncharacterized protein LOC101293915
RchiOBHmChr2g0135211	5968.88	3874.86	0.62332	0.00068209	0.0046228	RchiOBHmChr2g0135211	pre-mRNA-processing-splicing factor 8
RchiOBHmChr2g0135501	0.308068	10.8164	-5.1338	0.0018383	0.010973	RchiOBHmChr2g0135501	WUSCHEL
RchiOBHmChr2g0135551	208.208	331.392	-0.67051	0.0047126	0.024621	-	-
RchiOBHmChr2g0135581	54.9069	12.8716	2.0928	2.3307e-05	0.00023149	RchiOBHmChr2g0135581	cucumber peeling cupredoxin-like
RchiOBHmChr2g0135711	305.242	1729.31	-2.5022	0.00060842	0.0041847	RchiOBHmChr2g0135711	lysine and serine-rich
RchiOBHmChr2g0135771	137.752	249.08	-0.85454	0.00076509	0.0051211	RchiOBHmChr2g0135771	kDa heat shock mitochondrial
RchiOBHmChr2g0135871	956.189	1492.26	-0.64213	0.00091428	0.005981	RchiOBHmChr2g0135871	---NA---
RchiOBHmChr2g0135911	0	13.5067	#NAME?	6.6063e-05	0.00058858	RchiOBHmChr2g0135911	WUSCHEL family
RchiOBHmChr2g0135921	2.6128	251.908	-6.5912	0.00014032	0.00114	RchiOBHmChr2g0135921	ethylene-responsive transcription factor WIN1-like
RchiOBHmChr2g0135961	257.708	512.988	-0.99319	6.3547e-06	7.2234e-05	RchiOBHmChr2g0135961	embryo-specific family
RchiOBHmChr2g0136021	229.844	572.844	-1.3175	2.9809e-09	6.0336e-08	RchiOBHmChr2g0136021	DCC family chloroplastic
RchiOBHmChr2g0136061	55.7462	3.39348	4.038	3.4485e-10	8.1048e-09	RchiOBHmChr2g0136061	pentatricopeptide repeat-containing At1g52620
RchiOBHmChr2g0136071	17.4725	3.18919	2.4538	0.0066527	0.03287	RchiOBHmChr2g0136071	SKP1 1A
RchiOBHmChr2g0136241	97.6927	15.9415	2.6155	0.0075479	0.036549	RchiOBHmChr2g0136241	---NA---
RchiOBHmChr2g0136261	200.41	318.885	-0.67008	0.0050249	0.025966	RchiOBHmChr2g0136261	O-fucosyltransferase family isoform 1
RchiOBHmChr2g0136351	34.0715	7.61463	2.1617	0.00049854	0.0035133	RchiOBHmChr2g0136351	pentatricopeptide repeat-containing mitochondrial
RchiOBHmChr2g0136381	509.592	176.898	1.5264	2.1908e-10	5.2899e-09	RchiOBHmChr2g0136381	Lactoylglutathione lyase glyoxalase I family
RchiOBHmChr2g0136391	657.358	275.039	1.257	0.00094668	0.0061598	RchiOBHmChr2g0136391	eukaryotic translation initiation factor 1A
RchiOBHmChr2g0136401	1842.71	209.712	3.1354	4.3422e-06	5.0749e-05	RchiOBHmChr2g0136401	DUF761 domain
RchiOBHmChr2g0136431	372.876	740.919	-0.99062	2.5229e-06	3.0789e-05	RchiOBHmChr2g0136431	peptide deformylase chloroplastic mitochondrial
RchiOBHmChr2g0136471	58.4344	5.64177	3.3726	1.0545e-09	2.3071e-08	RchiOBHmChr2g0136471	probable DNA replication complex GINS PSF1
RchiOBHmChr2g0136491	137.466	283.016	-1.0418	3.7359e-05	0.00035502	RchiOBHmChr2g0136491	UNUSUAL FLORAL ORGANS-like
RchiOBHmChr2g0136501	0.308068	13.2417	-5.4257	0.00028272	0.002125	RchiOBHmChr2g0136501	PREDICTED: uncharacterized protein LOC101305497
RchiOBHmChr2g0136511	299.971	616.785	-1.0399	0.00044161	0.0031535	RchiOBHmChr2g0136511	aspartate-glutamate racemase family
RchiOBHmChr2g0136531	42.1827	13.6503	1.6277	0.0015942	0.0096778	RchiOBHmChr2g0136531	zinc finger CCCH domain-containing 39-like
RchiOBHmChr2g0136541	557.978	931.026	-0.73861	0.00022834	0.0017581	RchiOBHmChr2g0136541	biotin carboxyl carrier of acetyl- carboxylase
RchiOBHmChr2g0136671	8352.12	4180.61	0.99843	3.8708e-08	6.5087e-07	RchiOBHmChr2g0136671	40S ribosomal S2-4
RchiOBHmChr2g0136721	10.2646	73.2256	-2.8347	0.001799	0.010773	RchiOBHmChr2g0136721	---NA---
RchiOBHmChr2g0136751	596.437	54.4403	3.4536	1.5702e-41	5.3171e-39	RchiOBHmChr2g0136751	periodic tryptophan 2 homolog
RchiOBHmChr2g0136821	85.6254	1082.71	-3.6605	1.7799e-43	7.0728e-41	RchiOBHmChr2g0136821	(6-4)DNA photolyase
RchiOBHmChr2g0136831	35.3095	481.71	-3.77	6.2271e-43	2.4495e-40	RchiOBHmChr2g0136831	PREDICTED: uncharacterized protein LOC101306247 isoform X1
RchiOBHmChr2g0136971	1.33653	14.848	-3.4737	0.0014064	0.0086798	RchiOBHmChr2g0136971	WUSCHEL ortholog
RchiOBHmChr2g0137001	536.747	794.701	-0.56617	0.005875	0.029621	RchiOBHmChr2g0137001	hydrolase family
RchiOBHmChr2g0137031	775.928	250.272	1.6324	0.0071524	0.034926	RchiOBHmChr2g0137031	probable S-adenosylmethionine-dependent methyltransferase At5g38100
RchiOBHmChr2g0137041	7277.65	4656.58	0.6442	0.0003999	0.0028909	RchiOBHmChr2g0137041	plastidic ATP ADP-transporter-like
RchiOBHmChr2g0137051	215.167	49.9207	2.1078	8.5604e-13	2.8838e-11	RchiOBHmChr2g0137051	root phototropism 3-like
RchiOBHmChr2g0137061	41.5503	1.37768	4.9145	1.6179e-10	3.9876e-09	RchiOBHmChr2g0137061	pentatricopeptide repeat-containing chloroplastic
RchiOBHmChr2g0137081	1620.25	1088.44	0.57397	0.0027738	0.015651	RchiOBHmChr2g0137081	molybdate transporter 2
RchiOBHmChr2g0137101	1338.01	252.903	2.4034	3.114e-30	4.9905e-28	RchiOBHmChr2g0137101	small subunit processome component 20 homolog
RchiOBHmChr2g0137231	0.33772	192.78	-9.1569	9.0614e-15	3.9783e-13	RchiOBHmChr2g0137231	gibberellin 3-beta-dioxygenase 1-like
RchiOBHmChr2g0137281	401.452	814.807	-1.0212	8.1384e-07	1.0925e-05	RchiOBHmChr2g0137281	D-glycerate 3- chloroplastic
RchiOBHmChr2g0137291	7.37339	158.736	-4.4282	1.5791e-14	6.6125e-13	RchiOBHmChr2g0137291	---NA---
RchiOBHmChr2g0137301	53.8337	294.69	-2.4526	2.3907e-18	1.4849e-16	RchiOBHmChr2g0137301	auxin-responsive IAA1
RchiOBHmChr2g0137311	1122.3	3474.25	-1.6302	0.00055424	0.003859	RchiOBHmChr2g0137311	Auxin-induced AUX22
RchiOBHmChr2g0137381	1039.65	1607.28	-0.62853	0.00094556	0.0061535	RchiOBHmChr2g0137381	E3 ubiquitin- ligase At1g63170
RchiOBHmChr2g0137721	1484.44	66.5128	4.4801	0.0036321	0.019706	RchiOBHmChr2g0137721	coatomer subunit beta -1-like
RchiOBHmChr2g0137741	38.0285	106.986	-1.4923	1.7128e-05	0.00017627	RchiOBHmChr2g0137741	probable sulfate transporter
RchiOBHmChr2g0138071	162.319	69.2992	1.2279	3.6466e-05	0.00034722	RchiOBHmChr2g0138071	G-type lectin S-receptor-like serine threonine- kinase CES101 isoform X2
RchiOBHmChr2g0138241	607.23	1457.29	-1.263	2.0484e-05	0.0002065	RchiOBHmChr2g0138241	mitochondrial arginine transporter BAC2
RchiOBHmChr2g0138311	620.277	2316.18	-1.9008	2.0092e-10	4.8902e-09	RchiOBHmChr2g0138311	ATP-dependent RNA helicase DDX11
RchiOBHmChr2g0138331	110.927	31.4667	1.8177	4.3392e-07	6.1471e-06	RchiOBHmChr2g0138331	probable ATP-dependent RNA helicase DDX11
RchiOBHmChr2g0138351	3301.52	1556.6	1.0847	5.8184e-09	1.1228e-07	RchiOBHmChr2g0138351	60S ribosomal L37-3
RchiOBHmChr2g0138361	1435.31	2712.33	-0.91817	1.0553e-06	1.388e-05	RchiOBHmChr2g0138361	Phox-associated domain,Phox-like,Sorting nexin isoform 1
RchiOBHmChr2g0138631	710.951	2966.04	-2.0607	1.2232e-18	7.8734e-17	RchiOBHmChr2g0138631	ARM repeat superfamily isoform 1
RchiOBHmChr2g0138641	1815.29	4126.87	-1.1849	2.6854e-10	6.4238e-09	RchiOBHmChr2g0138641	ras-related Rab7
RchiOBHmChr2g0138651	64.0206	20.2151	1.6631	0.00012195	0.0010066	RchiOBHmChr2g0138651	PREDICTED: uncharacterized protein LOC105349524
RchiOBHmChr2g0138691	184.108	62.8556	1.5504	0.00044288	0.0031605	RchiOBHmChr2g0138691	Sulfite exporter family
RchiOBHmChr2g0138711	24.4795	65.4603	-1.419	0.00063386	0.0043413	RchiOBHmChr2g0138711	dynein light chain cytoplasmic-like
RchiOBHmChr2g0138731	38.7604	151.212	-1.9639	0.0067419	0.033222	RchiOBHmChr2g0138731	PREDICTED: uncharacterized protein LOC101293317
RchiOBHmChr2g0138741	11.426	43.3221	-1.9228	0.0085604	0.04057	RchiOBHmChr2g0138741	PREDICTED: uncharacterized protein LOC101293317
RchiOBHmChr2g0138751	1237.01	863.257	0.519	0.0080892	0.038667	RchiOBHmChr2g0138751	disulfide isomerase-like 1-6
RchiOBHmChr2g0138801	651.693	1369.8	-1.0717	5.4248e-08	8.9251e-07	RchiOBHmChr2g0138801	glyoxylate hydroxypyruvate reductase A HPR2-like
RchiOBHmChr2g0138891	86.8981	227.585	-1.389	4.5714e-07	6.4525e-06	RchiOBHmChr2g0138891	glyoxylate hydroxypyruvate reductase A HPR2-like
RchiOBHmChr2g0138931	74.5586	19.2573	1.953	0.0059267	0.029827	RchiOBHmChr2g0138931	photosystem I reaction center subunit VI- chloroplastic-like
RchiOBHmChr2g0138941	337.26	197.608	0.77122	0.00091503	0.0059839	RchiOBHmChr2g0138941	30S ribosomal chloroplastic
RchiOBHmChr2g0139061	9.42841	189.367	-4.328	8.7454e-14	3.3719e-12	RchiOBHmChr2g0139061	---NA---
RchiOBHmChr2g0139101	47.501	7.12748	2.7365	9.8234e-07	1.3008e-05	RchiOBHmChr2g0139101	cytochrome c-type biogenesis -like mitochondrial
RchiOBHmChr2g0139151	20.9445	4.18861	2.322	0.0038583	0.020745	RchiOBHmChr2g0139151	cytochrome c-type biogenesis -like mitochondrial
RchiOBHmChr2g0139171	991.495	578.717	0.77675	0.00073418	0.0049372	RchiOBHmChr2g0139171	malonate-- ligase
RchiOBHmChr2g0139201	221.632	55.6635	1.9934	1.1898e-11	3.3819e-10	RchiOBHmChr2g0139201	Thioesterase superfamily
RchiOBHmChr2g0139211	36.8918	9.38097	1.9755	0.0051195	0.026368	RchiOBHmChr2g0139211	hevamine-A-like
RchiOBHmChr2g0139271	533.673	975.941	-0.87084	1.38e-05	0.00014505	RchiOBHmChr2g0139271	peroxisome biogenesis 2
RchiOBHmChr2g0139301	210.872	97.6542	1.1106	0.0068233	0.03355	RchiOBHmChr2g0139301	auxin-responsive IAA27-like
RchiOBHmChr2g0139491	2206.7	8037.18	-1.8648	1.7885e-05	0.00018302	RchiOBHmChr2g0139491	aquaporin TIP2-1
RchiOBHmChr2g0139581	558.389	214.033	1.3834	1.0285e-09	2.2553e-08	RchiOBHmChr2g0139581	zinc phosphodiesterase ELAC 2-like
RchiOBHmChr2g0139621	249.796	158.299	0.6581	0.0062995	0.031387	RchiOBHmChr2g0139621	cytochrome c oxidase assembly COX19-like
RchiOBHmChr2g0139701	787.077	97.6994	3.0101	2.2795e-37	6.0387e-35	RchiOBHmChr2g0139701	calmodulin-interacting 111 isoform X1
RchiOBHmChr2g0139741	347.902	183.753	0.92091	8.3764e-05	0.00072264	RchiOBHmChr2g0139741	PREDICTED: uncharacterized protein LOC101308885
RchiOBHmChr2g0139911	5.24091	169.911	-5.0188	6.2153e-17	3.3995e-15	RchiOBHmChr2g0139911	ankyrin repeat-containing At3g12360-like
RchiOBHmChr2g0140051	57.5562	406.23	-2.8193	6.0194e-09	1.1576e-07	RchiOBHmChr2g0140051	CASP 3A1
RchiOBHmChr2g0140061	540.875	262.921	1.0407	2.1662e-06	2.6789e-05	RchiOBHmChr2g0140061	nucleoporin NUP53
RchiOBHmChr2g0140341	8.11013	43.115	-2.4104	5.3808e-05	0.00049142	RchiOBHmChr2g0140341	1-aminocyclopropane-1-carboxylate oxidase
RchiOBHmChr2g0140461	178.604	287.75	-0.68805	0.0046205	0.024208	RchiOBHmChr2g0140461	transcription factor MYB1R1
RchiOBHmChr2g0140541	555.484	308.801	0.84707	8.4176e-05	0.00072604	RchiOBHmChr2g0140541	MMS19 nucleotide excision repair homolog
RchiOBHmChr2g0140681	452.002	129.738	1.8007	6.1086e-09	1.173e-07	RchiOBHmChr2g0140681	auxin-responsive IAA26-like
RchiOBHmChr2g0140711	109.861	676.685	-2.6228	5.6845e-08	9.3288e-07	RchiOBHmChr2g0140711	hexokinase-1-like isoform X3
RchiOBHmChr2g0140821	2.00432	13.7241	-2.7755	0.0079084	0.037989	RchiOBHmChr2g0140821	cysteine ase inhibitor 5-like
RchiOBHmChr2g0140911	2315.89	59.9092	5.2726	4.1989e-13	1.4692e-11	RchiOBHmChr2g0140911	suppressor SRP40-like
RchiOBHmChr2g0140921	2019.3	4415.29	-1.1287	0.00052161	0.0036554	RchiOBHmChr2g0140921	profilin 1
RchiOBHmChr2g0141031	393.873	205.913	0.93569	0.010737	0.04906	RchiOBHmChr2g0141031	28S ribosomal mitochondrial
RchiOBHmChr2g0141041	193.999	120.966	0.68145	0.010161	0.046817	RchiOBHmChr2g0141041	pentatricopeptide repeat-containing mitochondrial
RchiOBHmChr2g0141061	91.9347	179.297	-0.96367	0.00058539	0.0040492	RchiOBHmChr2g0141061	ATP-dependent 6-phosphofructokinase 3-like
RchiOBHmChr2g0141101	267.254	141.018	0.92233	0.00025205	0.0019212	RchiOBHmChr2g0141101	ATP-dependent peptidases,nucleotide binding,serine-type endopeptidases,DNA helicases,ATP binding,damaged DNA binding,nucleoside-triphosphatases isoform 1
RchiOBHmChr2g0141171	2148.32	8716.96	-2.0206	2.6222e-09	5.366e-08	RchiOBHmChr2g0141171	GDSL esterase lipase APG-like
RchiOBHmChr2g0141631	0	11.6123	#NAME?	0.0035636	0.019369	RchiOBHmChr2g0141631	probable LRR receptor-like serine threonine- kinase At1g05700
RchiOBHmChr2g0141681	0.308068	22.9788	-6.2209	3.8407e-07	5.4928e-06	RchiOBHmChr2g0141681	probable LRR receptor-like serine threonine- kinase At1g05700
RchiOBHmChr2g0141891	80.4705	903.058	-3.4883	7.1108e-49	4.1331e-46	RchiOBHmChr2g0141891	EARLY FLOWERING 3
RchiOBHmChr2g0142001	2318.99	1346.03	0.78478	7.2109e-05	0.0006346	RchiOBHmChr2g0142001	40S ribosomal S30
RchiOBHmChr2g0142101	198.033	19.053	3.3777	1.8147e-09	3.8263e-08	-	-
RchiOBHmChr2g0142201	1145.63	2435.38	-1.088	0.00079979	0.0053214	RchiOBHmChr2g0142201	disease resistance RGA3
RchiOBHmChr2g0142371	1557.29	2826.79	-0.86013	5.1057e-06	5.9e-05	RchiOBHmChr2g0142371	GTP-binding YPTM2
RchiOBHmChr2g0142381	3375.16	1422.19	1.2468	3.133e-11	8.5082e-10	RchiOBHmChr2g0142381	60S ribosomal L28-1-like
RchiOBHmChr2g0142541	179.812	59.2743	1.601	5.5344e-08	9.0939e-07	RchiOBHmChr2g0142541	dof zinc finger -like
RchiOBHmChr2g0142571	80.2293	650.139	-3.0185	1.6685e-17	9.612e-16	RchiOBHmChr2g0142571	inorganic pyrophosphatase 1-like
RchiOBHmChr2g0142611	28.5705	60.8246	-1.0901	0.01031	0.04739	RchiOBHmChr2g0142611	---NA---
RchiOBHmChr2g0142701	41.8735	98.8704	-1.2395	0.00042008	0.0030188	RchiOBHmChr2g0142701	PREDICTED: uncharacterized protein LOC104226160
RchiOBHmChr2g0142761	13.7576	42.9037	-1.6409	0.0018229	0.01089	RchiOBHmChr2g0142761	ABC transporter C family member 8-like
RchiOBHmChr2g0142771	6022.82	2024.27	1.573	2.1788e-06	2.6928e-05	RchiOBHmChr2g0142771	ABC transporter C family member 8
RchiOBHmChr2g0142801	682.311	2288.25	-1.7457	1.171e-09	2.5433e-08	RchiOBHmChr2g0142801	inactive kinase SELMODRAFT_444075
RchiOBHmChr2g0142811	601.902	865.35	-0.52375	0.010479	0.048026	RchiOBHmChr2g0142811	U2 small nuclear ribonucleo B isoform X1
RchiOBHmChr2g0142831	154.37	26.8491	2.5235	0.0029081	0.016299	RchiOBHmChr2g0142831	phospholipase D epsilon
RchiOBHmChr2g0142941	20.0872	949.639	-5.563	1.3222e-29	2.0433e-27	RchiOBHmChr2g0142941	Ubiquitin carboxyl-terminal hydrolase 12
RchiOBHmChr2g0142961	91298.4	14839.9	2.6211	6.1119e-08	9.9839e-07	RchiOBHmChr2g0142961	beta-galactosidase 1
RchiOBHmChr2g0142971	253.036	111.646	1.1804	5.6569e-06	6.5003e-05	RchiOBHmChr2g0142971	AT1G17665
RchiOBHmChr2g0143191	240.201	107.651	1.1579	1.0318e-05	0.00011196	RchiOBHmChr2g0143191	WD-40 repeat-containing MSI4-like
RchiOBHmChr2g0143221	469.831	731.667	-0.63905	0.0026606	0.015075	RchiOBHmChr2g0143221	HOTHEAD
RchiOBHmChr2g0143231	654.159	923.868	-0.49805	0.0108	0.049264	RchiOBHmChr2g0143231	receptor-like serine threonine- kinase ALE2
RchiOBHmChr2g0143341	655.318	135.712	2.2716	4.5971e-23	4.3243e-21	RchiOBHmChr2g0143341	chaperonin CPN60-like mitochondrial
RchiOBHmChr2g0143381	260.836	485.397	-0.89602	3.7041e-05	0.00035234	RchiOBHmChr2g0143381	1,4-dihydroxy-2-naphthoate chloroplastic
RchiOBHmChr2g0143451	1698.11	963.393	0.81774	2.4471e-05	0.00024194	RchiOBHmChr2g0143451	beta-galactosidase 17
RchiOBHmChr2g0143501	351.823	147.411	1.255	0.00016516	0.0013169	RchiOBHmChr2g0143501	beta- insoluble isoenzyme CWINV1
RchiOBHmChr2g0143521	873.604	1971.11	-1.174	1.5504e-06	1.9835e-05	RchiOBHmChr2g0143521	beta- insoluble isoenzyme CWINV1-like
RchiOBHmChr2g0143531	3775.46	2711.89	0.47735	0.0076433	0.036925	RchiOBHmChr2g0143531	nucleosome assembly 1 4 isoform X2
RchiOBHmChr2g0143581	1095.73	596.873	0.87639	1.138e-05	0.00012243	RchiOBHmChr2g0143581	heterogeneous nuclear ribonucleo 1
RchiOBHmChr2g0143671	209.998	85.1233	1.3027	3.1516e-06	3.7822e-05	RchiOBHmChr2g0143671	50S ribosomal L34
RchiOBHmChr2g0143791	0	27.1384	#NAME?	2.1873e-09	4.5429e-08	RchiOBHmChr2g0143791	gag-pol poly
RchiOBHmChr2g0143981	1249.03	1807.05	-0.53282	0.0046404	0.024295	RchiOBHmChr2g0143981	coatomer subunit zeta-1-like
RchiOBHmChr2g0144041	437.241	183.551	1.2522	5.6319e-08	9.2503e-07	RchiOBHmChr2g0144041	---NA---
RchiOBHmChr2g0144171	0	13.3029	#NAME?	0.00011003	0.00092016	RchiOBHmChr2g0144171	WUSCHEL
RchiOBHmChr2g0144191	11.759	90.029	-2.9366	2.1201e-11	5.843e-10	RchiOBHmChr2g0144191	casein kinase I isoform delta-like
RchiOBHmChr2g0144421	3732.98	1892.42	0.9801	1.1851e-07	1.8535e-06	RchiOBHmChr2g0144421	eukaryotic initiation factor 4A-8
RchiOBHmChr2g0144531	1923.42	859.612	1.1619	1.7594e-09	3.7137e-08	RchiOBHmChr2g0144531	DNA-directed RNA polymerase I subunit rpa49-like
RchiOBHmChr2g0144571	1088.64	268.16	2.0214	3.1944e-17	1.7873e-15	RchiOBHmChr2g0144571	aminopeptidase M1-like isoform X1
RchiOBHmChr2g0144611	2744.13	658.889	2.0582	5.6773e-26	6.9092e-24	RchiOBHmChr2g0144611	aminopeptidase M1-like
RchiOBHmChr2g0144641	2033.02	378.985	2.4234	1.5258e-32	2.8161e-30	RchiOBHmChr2g0144641	midasin isoform X1
RchiOBHmChr2g0144801	2261.48	1170.86	0.9497	5.1782e-07	7.2174e-06	RchiOBHmChr2g0144801	dentin sialophospho -like isoform X1
RchiOBHmChr2g0144821	4.64007	89.4917	-4.2695	7.447e-06	8.3192e-05	RchiOBHmChr2g0144821	GDSL esterase lipase 1-like
RchiOBHmChr2g0144851	3.36285	22.795	-2.761	0.0022154	0.012898	-	-
RchiOBHmChr2g0144861	1.01316	34.6751	-5.097	1.4937e-07	2.2937e-06	-	-
RchiOBHmChr2g0145061	0.953856	82.3217	-6.4314	9.4365e-13	3.1463e-11	RchiOBHmChr2g0145061	GDSL esterase lipase 1-like
RchiOBHmChr2g0145111	9.46101	50.8069	-2.425	5.5515e-06	6.383e-05	RchiOBHmChr2g0145111	PREDICTED: uncharacterized protein At2g37660, chloroplastic
RchiOBHmChr2g0145191	20.8861	1.7286	3.5949	0.00052608	0.003681	RchiOBHmChr2g0145191	transcription factor TT2-like
RchiOBHmChr2g0145531	677.026	1046.64	-0.62849	0.0014881	0.0091219	RchiOBHmChr2g0145531	replication A 70 kDa DNA-binding subunit-like
RchiOBHmChr2g0145691	940.652	75.1632	3.6456	6.2242e-14	2.441e-12	RchiOBHmChr2g0145691	monoacylglycerol lipase abhd6-B-like
RchiOBHmChr2g0145751	3498.9	2323.19	0.59079	0.0015936	0.0096772	RchiOBHmChr2g0145751	probable GTP diphosphokinase chloroplastic
RchiOBHmChr2g0145781	1125.91	748.798	0.58844	0.0031104	0.017257	RchiOBHmChr2g0145781	exportin-T isoform X1
RchiOBHmChr2g0145961	51.8455	126.929	-1.2917	0.0013096	0.0081532	RchiOBHmChr2g0145961	lipoxygenase
RchiOBHmChr2g0146191	346.554	218.592	0.66484	0.0033152	0.01823	RchiOBHmChr2g0146191	Sn1-specific diacylglycerol lipase alpha
RchiOBHmChr2g0146241	6.56214	195.696	-4.8983	2.4228e-34	5.0186e-32	RchiOBHmChr2g0146241	PREDICTED: uncharacterized protein LOC101312755
RchiOBHmChr2g0146451	856.915	1300.63	-0.60199	0.0019982	0.01179	RchiOBHmChr2g0146451	peroxisomal (S)-2-hydroxy-acid oxidase GLO4-like
RchiOBHmChr2g0146671	0	25.3127	#NAME?	8.4221e-09	1.5844e-07	RchiOBHmChr2g0146671	WUSCHEL
RchiOBHmChr2g0146691	1.99762	154.463	-6.2728	1.6311e-18	1.0312e-16	RchiOBHmChr2g0146691	---NA---
RchiOBHmChr2g0146741	12.6353	1.33475	3.2428	0.0054486	0.027816	RchiOBHmChr2g0146741	adrenodoxin mitochondrial isoform X1
RchiOBHmChr2g0146781	7025.56	2788.99	1.3329	1.2913e-05	0.00013684	RchiOBHmChr2g0146781	auxin-repressed kDa -like isoform X1
RchiOBHmChr2g0146881	18.2532	50.4011	-1.4653	0.0018462	0.01101	RchiOBHmChr2g0146881	WUSCHEL ortholog
[truncated: 5,994 more rows]

## Sheet: Eth vs Air
Table S1. List of DEGs in developmental senescence and ethylene induced process ( ethylene induced process)
gene_name	GO	KEGG	KO_ENTRY	EC	Description	FPKM.S2_E1	FPKM.S2_E2	FPKM.S2_E3	FPKM.S2_A1	FPKM.S2_A2	FPKM.S2_A3	fc	log2(fc)	pval	qval	regulation	significant
RchiOBHmChr4g0423901	GO:0004864(protein phosphatase inhibitor activity);GO:0004872(receptor activity);GO:0005634(nucleus);GO:0005737(cytoplasm);GO:0009738(abscisic acid-activated signaling pathway);GO:0010427(abscisic acid binding);GO:0080163(regulation of protein serine/threonine phosphatase activity)	NA	NA	NA	Putative START-like domain, Bet v I type allergen	7688.32	6169.79	5689.65	9.95917	6.19071	2.93001	1024.52	10.0007	3.44774e-48	1.97624e-44	up	yes
RchiOBHmChr6g0257021	GO:0008285(negative regulation of cell proliferation)	NA	NA	NA	Putative PLAC8 motif-containing protein	105.262	76.8475	46.0328	0	0	0	inf	inf	1.99941e-38	7.64042e-35	up	yes
RchiOBHmChr6g0279841	GO:0004568(chitinase activity);GO:0050832(defense response to fungus)	00520(Amino sugar and nucleotide sugar metabolism)	K01183	EC:3.2.1.14	Putative chitinase	317.211	287.845	217.526	1.32466	0.858607	2.48574	176.179	7.4609	1.72013e-33	4.38213e-30	up	yes
RchiOBHmChr2g0090731	GO:0004029(aldehyde dehydrogenase (NAD) activity);GO:0004029(aldehyde dehydrogenase (NAD) activity)	00940(Phenylpropanoid biosynthesis);00940(Phenylpropanoid biosynthesis)	K12355	EC:1.2.1.68	Putative aldehyde dehydrogenase (NAD(P)(+));Putative oxidoreductase	39.5401	34.4685	27.1471	0.558151	0.323471	0.371833	80.7014	6.33452	3.02408e-31	4.33351e-28	up	yes
RchiOBHmChr7g0219521	GO:0002230(positive regulation of defense response to virus by host);GO:0004806(triglyceride lipase activity);GO:0005515(protein binding);GO:0005634(nucleus);GO:0005737(cytoplasm);GO:0006629(lipid metabolic process);GO:0006952(defense response);GO:0007568(aging);GO:0009507(chloroplast);GO:0016021(integral component of membrane);GO:0016042(lipid catabolic process);GO:0016787(hydrolase activity);GO…	04626(Plant-pathogen interaction)	K18875	NA	Putative carboxylesterase	58.4766	66.7421	23.6576	0.257625	0.342068	0.339109	158.581	7.30908	1.40867e-30	1.89988e-27	up	yes
RchiOBHmChr4g0423881	GO:0004864(protein phosphatase inhibitor activity);GO:0004872(receptor activity);GO:0005634(nucleus);GO:0005737(cytoplasm);GO:0009738(abscisic acid-activated signaling pathway);GO:0010427(abscisic acid binding);GO:0080163(regulation of protein serine/threonine phosphatase activity)	NA	NA	NA	Putative START-like domain, Bet v I type allergen	2051.02	2458.95	2181.2	15.8422	3.16584	8.28758	245.137	7.93745	1.18231e-29	1.42674e-26	up	yes
RchiOBHmChr4g0426531	GO:0004650(polygalacturonase activity);GO:0005576(extracellular region);GO:0005618(cell wall);GO:0005975(carbohydrate metabolic process);GO:0071555(cell wall organization)	00040(Pentose and glucuronate interconversions);00500(Starch and sucrose metabolism)	K01213	EC:3.2.1.67	Putative polygalacturonase	0.0842557	0.0256219	0.241547	54.3869	51.9733	29.4404	0.0025878	-8.59406	1.36425e-27	1.4895e-24	down	yes
RchiOBHmChr4g0423941	GO:0004864(protein phosphatase inhibitor activity);GO:0004872(receptor activity);GO:0005634(nucleus);GO:0005737(cytoplasm);GO:0009738(abscisic acid-activated signaling pathway);GO:0010427(abscisic acid binding);GO:0080163(regulation of protein serine/threonine phosphatase activity)	NA	NA	NA	Putative START-like domain, Bet v I type allergen	2804.67	3965.58	3227.21	24.4578	37.2241	72.194	74.677	6.22259	5.5048e-27	5.25892e-24	up	yes
RchiOBHmChr2g0107911	GO:0005388(calcium-transporting ATPase activity);GO:0005887(integral component of plasma membrane);GO:0043231(intracellular membrane-bounded organelle);GO:0043231(intracellular membrane-bounded organelle)	04140(Regulation of autophagy);04140(Regulation of autophagy)	K08332	NA	Putative calcium-transporting ATPase	37.8076	33.9933	29.9534	0.566099	0.550057	0.962088	48.9617	5.61358	6.39193e-27	5.86217e-24	up	yes
RchiOBHmChr2g0105131	GO:0005829(cytosol);GO:0016787(hydrolase activity)	NA	NA	NA	Putative gamma-glutamyl-gamma-aminobutyrate hydrolase	6.69179	7.4277	4.51341	0	0	0	inf	inf	6.98394e-26	5.93066e-23	up	yes
RchiOBHmChr6g0282851	NA	NA	NA	NA	Putative bifunctional inhibitor/plant lipid transfer protein/seed storage helical	1.37271	0.735451	2.12614	114.345	97.9991	91.5461	0.0139336	-6.16528	5.23977e-25	4.00458e-22	down	yes
RchiOBHmChr2g0096111	GO:0009852(auxin catabolic process);GO:0051213(dioxygenase activity)	00904(Diterpenoid biosynthesis)	K04125	EC:1.14.11.13	Putative gibberellin 3-beta-dioxygenase	26.8411	22.4868	10.0009	0	0	0.039302	1509.56	10.5599	3.63392e-24	2.68769e-21	up	yes
RchiOBHmChr2g0118901	GO:0005737(cytoplasm);GO:0005773(vacuole);GO:0005811(lipid particle);GO:0019915(lipid storage);GO:0034389(lipid particle organization);GO:0045927(positive regulation of growth);GO:0080186(developmental vegetative growth);GO:1902584(positive regulation of response to water deprivation)	NA	NA	NA	Putative rubber elongation factor	8.09042	13.4176	4.60946	0	0.0169741	0	1538.66	10.5875	1.02228e-23	7.32461e-21	up	yes
RchiOBHmChr5g0012311	GO:0006636(unsaturated fatty acid biosynthetic process);GO:0009507(chloroplast);GO:0009579(thylakoid);GO:0009979(16:0 monogalactosyldiacylglycerol desaturase activity);GO:0010205(photoinhibition);GO:0016021(integral component of membrane);GO:0016491(oxidoreductase activity);GO:0016717(oxidoreductase activity, acting on paired donors, with oxidation of a pair of donors resulting in the reduction o…	01212(Fatty acid metabolism);01040(Biosynthesis of unsaturated fatty acids)	K00507	EC:1.14.19.1	Putative acyl-CoA desaturase	53.1664	22.1017	40.4123	0.264992	0.27747	0.0599155	192.04	7.58526	2.27292e-23	1.5792e-20	up	yes
RchiOBHmChr7g0185551	GO:0003677(DNA binding);GO:0003700(transcription factor activity, sequence-specific DNA binding);GO:0005515(protein binding);GO:0005634(nucleus);GO:0006351(transcription, DNA-templated);GO:0006355(regulation of transcription, DNA-templated);GO:0046983(protein dimerization activity)	04075(Plant hormone signal transduction);04712(Circadian rhythm - plant)	K12126	NA	Putative transcription factor bHLH family	132.769	128.288	173.109	3.65619	2.1691	4.70261	41.2396	5.36596	3.55138e-23	2.39489e-20	up	yes
RchiOBHmChr4g0403711	GO:0046593(mandelonitrile lyase activity);GO:0050660(flavin adenine dinucleotide binding);GO:0050898(nitrile metabolic process)	00460(Cyanoamino acid metabolism)	K08248	EC:4.1.2.10	Putative (R)-mandelonitrile lyase	11.3841	10.2173	11.7358	243.696	231.299	207.613	0.0488381	-4.35585	5.95591e-23	3.90163e-20	down	yes
RchiOBHmChr4g0389901	GO:0005634(nucleus);GO:0010088(phloem development);GO:0042803(protein homodimerization activity);GO:0043621(protein self-association)	NA	NA	NA	Putative thioredoxin-like, sieve element occlusion	4.59947	3.50779	5.53178	118.842	116.109	88.8097	0.0421269	-4.56912	3.10676e-22	1.82645e-19	down	yes
RchiOBHmChr1g0321181	NA	NA	NA	NA		12.3513	16.8353	15.0036	325.262	397.131	262.406	0.0448723	-4.47803	3.2243e-22	1.84817e-19	down	yes
RchiOBHmChr1g0356641	GO:0009836(fruit ripening, climacteric);GO:0050017(L-3-cyanoalanine synthase activity)	01200(Carbon metabolism);01230(Biosynthesis of amino acids);00920(Sulfur metabolism);00270(Cysteine and methionine metabolism);00460(Cyanoamino acid metabolism)	K13034	EC:2.5.1.47;EC:4.4.1.9	L-3-cyanoalanine synthase 1	119.721	127.577	151.425	7.71162	5.56241	5.83187	20.8691	4.3833	3.53417e-21	1.84162e-18	up	yes
RchiOBHmChr4g0394701	GO:0003677(DNA binding);GO:0005829(cytosol);GO:0008824(cyanate hydratase activity);GO:0009439(cyanate metabolic process);GO:0009440(cyanate catabolic process);GO:0009651(response to salt stress);GO:0042802(identical protein binding)	00910(Nitrogen metabolism)	K01725	EC:4.2.1.104	Putative cyanase transcription factor Lambda-DB family	301.631	298.823	183.831	10.7972	9.80817	12.8922	23.4132	4.54925	4.74704e-21	2.41867e-18	up	yes
RchiOBHmChr2g0097821	GO:0004568(chitinase activity);GO:0006040(amino sugar metabolic process);GO:0008061(chitin binding);GO:0008843(endochitinase activity);GO:0016231(beta-N-acetylglucosaminidase activity);GO:0050832(defense response to fungus)	00520(Amino sugar and nucleotide sugar metabolism)	K01183	EC:3.2.1.14	Putative chitinase	385.66	82.1812	152.993	1.77834	3.10654	2.33001	86.049	6.42709	5.92974e-21	2.8927e-18	up	yes
RchiOBHmChr5g0049951	GO:0005507(copper ion binding);GO:0016722(oxidoreductase activity, oxidizing metal ions)	00053(Ascorbate and aldarate metabolism)	K00423	EC:1.10.3.3	Putative L-ascorbate oxidase	0.631227	0.774386	0.577503	19.437	24.1285	21.5823	0.0304402	-5.03788	3.14283e-20	1.47059e-17	down	yes
RchiOBHmChr2g0104151	GO:0005524(ATP binding);GO:0005634(nucleus);GO:0006952(defense response);GO:0043531(ADP binding)	04075(Plant hormone signal transduction)	K13415	EC:2.7.10.1;EC:2.7.11.1	Putative powdery mildew resistance protein, RPW8	19.2402	18.6726	12.0524	0.368385	0.497699	0.414372	39.0215	5.2862	3.62592e-20	1.6627e-17	up	yes
RchiOBHmChr7g0202811	GO:0006869(lipid transport);GO:0008289(lipid binding)	03010(Ribosome)	K02883	NA	Putative bifunctional inhibitor/plant lipid transfer protein/seed storage helical	1.73647	1.22187	1.59856	34.194	57.9483	38.8143	0.034797	-4.84489	6.8707e-20	3.02945e-17	down	yes
RchiOBHmChr1g0383441	GO:0005575(cellular_component);GO:0008150(biological_process);GO:0016746(transferase activity, transferring acyl groups)	NA	NA	NA	Putative endopeptidase, NLPC/P60 domain, LRAT-like domain-containing protein	6.87739	8.17104	4.45428	0	0	0	inf	inf	1.34313e-19	5.40269e-17	up	yes
RchiOBHmChr2g0104121	GO:0005524(ATP binding);GO:0005634(nucleus);GO:0006952(defense response);GO:0043531(ADP binding)	04075(Plant hormone signal transduction)	K13415	EC:2.7.10.1;EC:2.7.11.1	Putative powdery mildew resistance protein, RPW8	12.8253	12.3323	8.72716	0.106908	0.269731	0.114401	69.006	6.10865	1.68428e-19	6.65814e-17	up	yes
RchiOBHmChr6g0289321	GO:0003333(amino acid transmembrane transport);GO:0005886(plasma membrane);GO:0015171(amino acid transmembrane transporter activity)	NA	NA	NA	Putative amino acid transporter, transmembrane domain-containing protein	2.83332	3.73708	2.39048	0	0.00738125	0.0198426	329.155	8.36262	2.66547e-18	8.25863e-16	up	yes
RchiOBHmChr5g0038821	GO:0009813(flavonoid biosynthetic process);GO:0043231(intracellular membrane-bounded organelle);GO:0052696(flavonoid glucuronidation);GO:0080043(quercetin 3-O-glucosyltransferase activity);GO:0080044(quercetin 7-O-glucosyltransferase activity)	00908(Zeatin biosynthesis)	NA	NA	Putative 7-deoxyloganetin glucosyltransferase	0.60281	0.284752	0.977116	33.0312	30.0385	25.5923	0.0210313	-5.57132	4.86318e-18	1.46715e-15	down	yes
RchiOBHmChr6g0283961	GO:0002230(positive regulation of defense response to virus by host);GO:0004806(triglyceride lipase activity);GO:0005515(protein binding);GO:0005634(nucleus);GO:0005737(cytoplasm);GO:0006629(lipid metabolic process);GO:0006952(defense response);GO:0007568(aging);GO:0009507(chloroplast);GO:0016021(integral component of membrane);GO:0016042(lipid catabolic process);GO:0016787(hydrolase activity);GO…	04626(Plant-pathogen interaction);04626(Plant-pathogen interaction)	K18875	NA	Putative carboxylesterase	7.53565	6.85339	3.53117	0.0395514	0.100057	0.0844927	79.9647	6.32129	1.79587e-17	5.08342e-15	up	yes
RchiOBHmChr2g0154151	GO:0009813(flavonoid biosynthetic process);GO:0043231(intracellular membrane-bounded organelle);GO:0052696(flavonoid glucuronidation);GO:0080043(quercetin 3-O-glucosyltransferase activity);GO:0080044(quercetin 7-O-glucosyltransferase activity)	00908(Zeatin biosynthesis)	NA	NA	Putative 7-deoxyloganetin glucosyltransferase	0.335829	0.231696	0.455077	8.09815	30.7257	23.7788	0.0163348	-5.93591	1.82698e-17	5.10842e-15	down	yes
RchiOBHmChr4g0437781	NA	NA	NA	NA		10.4075	8.96453	2.57942	0	0	0	inf	inf	2.71027e-17	7.31564e-15	up	yes
RchiOBHmChr6g0265391	GO:0005634(nucleus);GO:0005737(cytoplasm);GO:0009611(response to wounding);GO:0009694(jasmonic acid metabolic process);GO:0009695(jasmonic acid biosynthetic process);GO:0009867(jasmonic acid mediated signaling pathway);GO:0030795(jasmonate O-methyltransferase activity);GO:0031408(oxylipin biosynthetic process);GO:0032259(methylation)	00592(alpha-Linolenic acid metabolism)	K08241	EC:2.1.1.141	Putative salicylate carboxymethyltransferase	2.09831	2.06688	4.77638	61.8071	64.4654	89.6386	0.0414132	-4.59377	2.7121e-17	7.31564e-15	down	yes
RchiOBHmChr7g0231091	GO:0009813(flavonoid biosynthetic process);GO:0043231(intracellular membrane-bounded organelle);GO:0052696(flavonoid glucuronidation);GO:0080043(quercetin 3-O-glucosyltransferase activity);GO:0080044(quercetin 7-O-glucosyltransferase activity);GO:0080044(quercetin 7-O-glucosyltransferase activity)	00908(Zeatin biosynthesis);00908(Zeatin biosynthesis)	NA	NA	Putative 7-deoxyloganetin glucosyltransferase;Putative cyanohydrin beta-glucosyltransferase	86.0805	65.8943	76.5791	768.814	867.816	842.279	0.0921994	-3.4391	4.52802e-17	1.17976e-14	down	yes
RchiOBHmChr5g0061891	GO:0005507(copper ion binding);GO:0009809(lignin biosynthetic process);GO:0016722(oxidoreductase activity, oxidizing metal ions);GO:0016722(oxidoreductase activity, oxidizing metal ions)	00053(Ascorbate and aldarate metabolism);00053(Ascorbate and aldarate metabolism)	K00423	EC:1.10.3.3	Putative laccase	0.0628624	0.0834982	0.0697395	2.19686	5.30477	6.15586	0.0158228	-5.98185	9.73219e-17	2.42543e-14	down	yes
RchiOBHmChr2g0167701	GO:0005576(extracellular region);GO:0005618(cell wall);GO:0006949(syncytium formation);GO:0009664(plant-type cell wall organization);GO:0009826(unidimensional cell growth);GO:0009828(plant-type cell wall loosening);GO:0009831(plant-type cell wall modification involved in multidimensional cell growth);GO:0016020(membrane)	NA	NA	NA	Putative expansin/Lol pI	1.04617	0.395239	2.48873	65.6066	78.1166	53.1168	0.0199662	-5.6463	1.62151e-16	3.91347e-14	down	yes
RchiOBHmChr4g0435491	GO:0005737(cytoplasm);GO:0006979(response to oxidative stress);GO:0015031(protein transport)	04144(Endocytosis)	K19476	NA	Putative vacuolar protein sorting-associated protein Ist1	16.7078	18.6264	12.1815	0.302282	0.381767	0.592831	37.2124	5.21771	2.28125e-16	5.39223e-14	up	yes
RchiOBHmChr5g0020981	GO:0005385(zinc ion transmembrane transporter activity);GO:0005886(plasma membrane);GO:0071577(zinc II ion transmembrane transport)	NA	NA	NA	Putative zinc/iron permease	9.10442	10.5694	12.8597	0.26857	0.309439	0.265766	38.5571	5.26892	3.50134e-16	8.1917e-14	up	yes
RchiOBHmChr5g0012271	GO:0004674(protein serine/threonine kinase activity);GO:0005886(plasma membrane)	00520(Amino sugar and nucleotide sugar metabolism)	K01183	EC:3.2.1.14	Putative protein kinase RLK-Pelle-DLSV family	47.0674	49.1547	48.392	3.51115	3.0994	4.41178	13.1201	3.71371	4.27745e-16	9.80734e-14	up	yes
RchiOBHmChr1g0382431	GO:0003700(transcription factor activity, sequence-specific DNA binding);GO:0005634(nucleus);GO:0006351(transcription, DNA-templated);GO:0006355(regulation of transcription, DNA-templated);GO:0009414(response to water deprivation);GO:0009737(response to abscisic acid);GO:0009738(abscisic acid-activated signaling pathway);GO:0043565(sequence-specific DNA binding);GO:0045893(positive regulation of …	00750(Vitamin B6 metabolism)	K05275	EC:1.1.1.65	Putative transcription factor Homobox-WOX family	100.828	106.818	123.937	3.75597	6.90508	8.8237	17.0175	4.08895	5.29628e-16	1.19052e-13	up	yes
RchiOBHmChr3g0467121	GO:0016491(oxidoreductase activity);GO:0055114(oxidation-reduction process)	00860(Porphyrin and chlorophyll metabolism)	K00218	EC:1.3.1.33	Putative very-long-chain 3-oxoacyl-CoA reductase	3.00918	5.00168	3.31813	63.3163	110.8	44.0367	0.0519314	-4.26725	6.56492e-16	1.46136e-13	down	yes
RchiOBHmChr1g0382681	GO:0005524(ATP binding);GO:0005634(nucleus);GO:0006351(transcription, DNA-templated);GO:0006355(regulation of transcription, DNA-templated);GO:0010114(response to red light);GO:0010218(response to far red light);GO:0048366(leaf development);GO:0080167(response to karrikin)	NA	NA	NA	Putative transcription factor interactor and regulator C3H-WRC/GRF family	18.3477	15.2013	12.4123	0.314656	0.61983	0.662821	28.7742	4.84671	7.06131e-16	1.55675e-13	up	yes
RchiOBHmChr2g0133211	GO:0005887(integral component of plasma membrane);GO:0009992(cellular water homeostasis);GO:0015250(water channel activity);GO:0015254(glycerol channel activity);GO:0034220(ion transmembrane transport)	NA	NA	NA	Putative major intrinsic protein	0.756511	0.583974	0.70918	17.0245	17.5004	13.834	0.0423844	-4.56032	7.5569e-16	1.65014e-13	down	yes
RchiOBHmChr6g0245161	GO:0005576(extracellular region);GO:0005618(cell wall)	NA	NA	NA	hypothetical protein	17.9069	11.3699	14.368	164.521	186.82	150.19	0.0870231	-3.52246	9.91653e-16	2.12492e-13	down	yes
RchiOBHmChr5g0007481	NA	NA	NA	NA	hypothetical protein	2.84643	1.69988	6.13563	117.916	87.6194	77.5289	0.0377368	-4.72789	1.08929e-15	2.31252e-13	down	yes
RchiOBHmChr4g0423581	GO:0003677(DNA binding);GO:0003700(transcription factor activity, sequence-specific DNA binding);GO:0005515(protein binding);GO:0005634(nucleus);GO:0005737(cytoplasm);GO:0005886(plasma membrane);GO:0006351(transcription, DNA-templated);GO:0006355(regulation of transcription, DNA-templated);GO:0008219(cell death);GO:0009723(response to ethylene);GO:0009735(response to cytokinin);GO:0009753(respons…	04075(Plant hormone signal transduction)	K14517	NA	Putative transcription factor AP2-EREBP family	14.3005	7.35926	14.293	0.267452	0.135182	0.296821	51.4011	5.68373	2.1705e-15	4.48336e-13	up	yes
RchiOBHmChr2g0087601	GO:0006869(lipid transport);GO:0008289(lipid binding);GO:0009506(plasmodesma);GO:0009507(chloroplast);GO:0009535(chloroplast thylakoid membrane);GO:0016020(membrane);GO:0048046(apoplast)	NA	NA	NA	hypothetical protein	140.901	202.956	126.112	1547.27	1481.69	2178.8	0.0902438	-3.47003	2.23317e-15	4.57161e-13	down	yes
RchiOBHmChr7g0243731	GO:0009813(flavonoid biosynthetic process);GO:0043231(intracellular membrane-bounded organelle);GO:0052696(flavonoid glucuronidation);GO:0080043(quercetin 3-O-glucosyltransferase activity);GO:0080044(quercetin 7-O-glucosyltransferase activity)	00908(Zeatin biosynthesis)	NA	NA	Putative cyanohydrin beta-glucosyltransferase	102.737	125.414	175.728	5.86789	4.56619	10.9691	18.8701	4.23803	3.4308e-15	6.90012e-13	up	yes
RchiOBHmChr5g0033361	GO:0004674(protein serine/threonine kinase activity);GO:0005886(plasma membrane);GO:0006468(protein phosphorylation);GO:0009506(plasmodesma);GO:0042742(defense response to bacterium)	00520(Amino sugar and nucleotide sugar metabolism)	K01183	EC:3.2.1.14	Putative protein kinase RLK-Pelle-DLSV family	13.3914	11.0698	15.8151	0.254534	0.579851	0.660381	26.9449	4.75194	4.41823e-15	8.65822e-13	up	yes
RchiOBHmChr2g0104441	GO:0005524(ATP binding);GO:0005634(nucleus);GO:0006952(defense response);GO:0043531(ADP binding)	04075(Plant hormone signal transduction)	K13415	EC:2.7.10.1;EC:2.7.11.1	Putative powdery mildew resistance protein, RPW8	8.23639	7.78259	5.48474	0.0272984	0.171943	0.120369	67.2812	6.07213	7.37613e-15	1.40933e-12	up	yes
RchiOBHmChr1g0380521	GO:0005516(calmodulin binding);GO:0005634(nucleus)	NA	NA	NA	Putative IQ motif, EF-hand binding protein	4.32092	2.58233	6.56545	78.5534	79.8434	52.9032	0.0637421	-3.97161	9.63239e-15	1.79554e-12	down	yes
RchiOBHmChr3g0467911	GO:0003674(molecular_function);GO:0005634(nucleus);GO:0005886(plasma membrane);GO:0008150(biological_process);GO:0009506(plasmodesma)	NA	NA	NA	hypothetical protein	2.05539	1.57369	1.00599	0	0	0	inf	inf	1.03877e-14	1.92071e-12	up	yes
RchiOBHmChr6g0294491	GO:0005783(endoplasmic reticulum);GO:0010105(negative regulation of ethylene-activated signaling pathway)	04075(Plant hormone signal transduction)	K14509	EC:2.7.13.-	Putative histidine kinase	35.1284	35.1978	27.2734	3.12577	2.70198	2.17825	12.1908	3.60772	1.41228e-14	2.52975e-12	up	yes
RchiOBHmChr7g0207991	GO:0004857(enzyme inhibitor activity)	00040(Pentose and glucuronate interconversions);00500(Starch and sucrose metabolism)	K01051	EC:3.1.1.11	Putative pectinesterase	43.1772	19.8815	43.3451	432.906	477.002	424.768	0.0797226	-3.64887	1.62672e-14	2.86903e-12	down	yes
RchiOBHmChr6g0295271	GO:0004674(protein serine/threonine kinase activity);GO:0005886(plasma membrane);GO:0006468(protein phosphorylation)	00260(Glycine, serine and threonine metabolism);00350(Tyrosine metabolism);00360(Phenylalanine metabolism);00410(beta-Alanine metabolism);00950(Isoquinoline alkaloid biosynthesis);00960(Tropane, piperidine and pyridine alkaloid biosynthesis)	K00276	EC:1.4.3.21	Putative protein kinase RLK-Pelle-SD-2b family	5.57936	4.22355	3.43891	0.155192	0.138649	0.066624	36.7354	5.1991	1.70408e-14	2.98253e-12	up	yes
RchiOBHmChr1g0355771	GO:0005215(transporter activity);GO:0005515(protein binding);GO:0005773(vacuole);GO:0005886(plasma membrane);GO:0005887(integral component of plasma membrane);GO:0006810(transport);GO:0006833(water transport);GO:0009414(response to water deprivation);GO:0009506(plasmodesma);GO:0009507(chloroplast);GO:0009992(cellular water homeostasis);GO:0015250(water channel activity);GO:0015254(glycerol channe…	00531(Glycosaminoglycan degradation)	K10532	EC:2.3.1.78	Putative major intrinsic protein	76.1932	88.2392	181.295	1866.76	1503.95	1334.16	0.0734828	-3.76645	1.89835e-14	3.29737e-12	down	yes
RchiOBHmChr4g0404081	GO:0004970(ionotropic glutamate receptor activity);GO:0005217(intracellular ligand-gated ion channel activity);GO:0005515(protein binding);GO:0005634(nucleus);GO:0006874(cellular calcium ion homeostasis);GO:0009416(response to light stimulus);GO:0016021(integral component of membrane);GO:0005773(vacuole);GO:0016021(integral component of membrane)	NA	NA	NA	Putative periplasmic binding protein-like I	1.22886	2.10426	0.68442	0	0	0.0156396	256.882	8.00496	2.4817e-14	4.27823e-12	up	yes
RchiOBHmChr1g0344331	GO:0004197(cysteine-type endopeptidase activity);GO:0005515(protein binding);GO:0006508(proteolysis);GO:0006952(defense response);GO:0043068(positive regulation of programmed cell death)	NA	NA	NA	Putative Caspase-like domain-containing protein	2.1072	3.1024	2.3124	0	0.025781	0	291.765	8.18866	2.73139e-14	4.6389e-12	up	yes
RchiOBHmChr7g0227861	GO:0005215(transporter activity);GO:0005886(plasma membrane);GO:0006857(oligopeptide transport);GO:0015706(nitrate transport);GO:0016020(membrane);GO:0016021(integral component of membrane);GO:0042936(dipeptide transporter activity);GO:0042938(dipeptide transport)	NA	NA	NA	Putative proton-dependent oligopeptide transporter family, major facilitator superfamily	14.9065	12.1218	8.88676	0.692182	0.700132	0.619571	17.8514	4.15797	3.34213e-14	5.59331e-12	up	yes
RchiOBHmChr2g0165151	GO:0004497(monooxygenase activity);GO:0007275(multicellular organism development);GO:0010268(brassinosteroid homeostasis);GO:0016125(sterol metabolic process);GO:0016132(brassinosteroid biosynthetic process)	00905(Brassinosteroid biosynthesis)	K12640	EC:1.14.-.-	Putative cytochrome P450	0.9788	0.822475	1.63327	35.0437	23.3529	19.013	0.0443684	-4.49432	3.39672e-14	5.64348e-12	down	yes
RchiOBHmChr4g0403761	NA	NA	NA	NA		0.146184	0.111387	0.0915625	4.32353	3.99773	3.65277	0.0291575	-5.09999	7.90051e-14	1.2407e-11	down	yes
RchiOBHmChr1g0337121	GO:0004629(phospholipase C activity);GO:0005886(plasma membrane);GO:0009395(phospholipid catabolic process);GO:0016788(hydrolase activity, acting on ester bonds);GO:0034480(phosphatidylcholine phospholipase C activity)	00562(Inositol phosphate metabolism);00564(Glycerophospholipid metabolism);00565(Ether lipid metabolism)	K01114	EC:3.1.4.3	Putative phospholipase C	4.55889	14.4854	5.04423	0.065993	0	0.078891	166.261	7.3773	1.21366e-13	1.81874e-11	up	yes
RchiOBHmChr6g0302551	GO:0003700(transcription factor activity, sequence-specific DNA binding);GO:0005515(protein binding);GO:0005634(nucleus);GO:0006351(transcription, DNA-templated);GO:0006355(regulation of transcription, DNA-templated);GO:0009733(response to auxin);GO:0009734(auxin-activated signaling pathway);GO:0009793(embryo development ending in seed dormancy);GO:0009908(flower development);GO:0009942(longitudi…	04075(Plant hormone signal transduction)	K14486	NA	Putative transcription factor ARF family	5.65945	5.04517	4.84372	0.076166	0.253539	0.131622	33.7035	5.07483	1.25059e-13	1.83804e-11	up	yes
RchiOBHmChr5g0055131	GO:0005886(plasma membrane);GO:0016021(integral component of membrane);GO:0042626(ATPase activity, coupled to transmembrane movement of substances);GO:0042626(ATPase activity, coupled to transmembrane movement of substances)	02010(ABC transporters);02010(ABC transporters)	K05681	NA	Putative iron-chelate-transporting ATPase;Putative xenobiotic-transporting ATPase	55.2744	68.3559	54.5293	6.46304	7.17302	7.18152	8.55813	3.0973	1.27177e-13	1.85728e-11	up	yes
RchiOBHmChr7g0240251	GO:0005507(copper ion binding);GO:0005829(cytosol);GO:0008483(transaminase activity);GO:0009089(lysine biosynthetic process via diaminopimelate);GO:0009507(chloroplast);GO:0009570(chloroplast stroma);GO:0009735(response to cytokinin);GO:0009862(systemic acquired resistance, salicylic acid mediated signaling pathway);GO:0010285(L,L-diaminopimelate aminotransferase activity);GO:0030170(pyridoxal ph…	01230(Biosynthesis of amino acids);00300(Lysine biosynthesis)	K10206	EC:2.6.1.83	Putative LL-diaminopimelate aminotransferase	1.74406	2.18501	2.57495	0	0.00925832	0.0466339	116.367	6.86254	1.44155e-13	2.04527e-11	up	yes
RchiOBHmChr4g0431401	GO:0005385(zinc ion transmembrane transporter activity);GO:0005886(plasma membrane);GO:0071577(zinc II ion transmembrane transport)	NA	NA	NA	Putative zinc/iron permease	0.184442	0.065215	0.0994176	3.85185	5.28469	4.05414	0.0264637	-5.23984	1.61697e-13	2.24691e-11	down	yes
RchiOBHmChr1g0341501	GO:0005215(transporter activity);GO:0005886(plasma membrane);GO:0006857(oligopeptide transport);GO:0010150(leaf senescence);GO:0010167(response to nitrate);GO:0015112(nitrate transmembrane transporter activity);GO:0015293(symporter activity);GO:0015706(nitrate transport);GO:0016020(membrane);GO:0016021(integral component of membrane);GO:0042128(nitrate assimilation);GO:0055075(potassium ion homeo…	NA	NA	NA	Putative proton-dependent oligopeptide transporter family, major facilitator superfamily	0.559475	1.10439	0.725261	0	0	0	inf	inf	1.64048e-13	2.26583e-11	up	yes
RchiOBHmChr5g0013131	GO:0003700(transcription factor activity, sequence-specific DNA binding);GO:0005634(nucleus);GO:0006351(transcription, DNA-templated);GO:0006355(regulation of transcription, DNA-templated);GO:0043565(sequence-specific DNA binding)	04626(Plant-pathogen interaction)	K13424	NA	Putative transcription factor WRKY family	3.0296	3.28212	2.09126	0.0283	0.014328	0.081795	67.5355	6.07757	1.8057e-13	2.44977e-11	up	yes
RchiOBHmChr7g0187351	GO:0004553(hydrolase activity, hydrolyzing O-glycosyl compounds);GO:0005576(extracellular region);GO:0007389(pattern specification process);GO:0008810(cellulase activity);GO:0009624(response to nematode);GO:0030245(cellulose catabolic process);GO:0071555(cell wall organization)	00500(Starch and sucrose metabolism)	K01179	EC:3.2.1.4	Putative cellulase	3.80757	2.14957	2.38464	0.066687	0.015367	0.050534	62.9151	5.97533	2.60476e-13	3.45214e-11	up	yes
RchiOBHmChr6g0292241	GO:0005515(protein binding);GO:0005634(nucleus);GO:0008152(metabolic process);GO:0009739(response to gibberellin);GO:0009740(gibberellic acid mediated signaling pathway);GO:0009939(positive regulation of gibberellic acid mediated signaling pathway);GO:0010325(raffinose family oligosaccharide biosynthetic process);GO:0010476(gibberellin mediated signaling pathway);GO:0016787(hydrolase activity);GO…	04075(Plant hormone signal transduction)	K14493	EC:3.-.-.-	Putative carboxylesterase	299.092	373.128	193.233	25.5801	26.0326	34.0434	10.1038	3.33683	2.7126e-13	3.5744e-11	up	yes
RchiOBHmChr5g0002711	GO:0005507(copper ion binding);GO:0009505(plant-type cell wall);GO:0009506(plasmodesma);GO:0016722(oxidoreductase activity, oxidizing metal ions)	00053(Ascorbate and aldarate metabolism)	K00423	EC:1.10.3.3	Putative L-ascorbate oxidase	0.523248	0.322882	0.275196	7.22464	10.0232	7.32035	0.0456414	-4.45351	2.90235e-13	3.80258e-11	down	yes
RchiOBHmChr3g0455121	GO:0016165(linoleate 13S-lipoxygenase activity)	00591(Linoleic acid metabolism)	K15718	EC:1.13.11.58	Putative linoleate 9S-lipoxygenase	149.355	163.455	89.7628	10.4106	12.4649	14.9841	10.6333	3.41052	4.21628e-13	5.46164e-11	up	yes
RchiOBHmChr3g0474671	NA	NA	NA	NA		11.6049	7.83764	5.15054	0.036299	0	0.159468	125.624	6.97297	4.59868e-13	5.85769e-11	up	yes
RchiOBHmChr4g0420411	GO:0005829(cytosol);GO:0006152(purine nucleoside catabolic process);GO:0008477(purine nucleosidase activity);GO:0008477(purine nucleosidase activity)	NA	NA	NA	Putative hydrolase	43.5759	46.6963	53.0039	3.79936	2.51636	5.59861	12.0255	3.58803	4.77138e-13	6.0441e-11	up	yes
RchiOBHmChr4g0423711	NA	NA	NA	NA		67.7281	82.7131	70.6051	2.13962	3.63116	5.01691	20.4906	4.35689	5.69254e-13	7.0934e-11	up	yes
RchiOBHmChr4g0403401	GO:0006855(drug transmembrane transport);GO:0015238(drug transmembrane transporter activity);GO:0015238(drug transmembrane transporter activity)	NA	NA	NA	Putative multi antimicrobial extrusion protein;hypothetical protein	4.1596	4.15146	4.09168	0	0.0334416	0.0844241	105.228	6.71737	5.72757e-13	7.09847e-11	up	yes
RchiOBHmChr2g0159461	GO:0006636(unsaturated fatty acid biosynthetic process);GO:0009507(chloroplast);GO:0009579(thylakoid);GO:0009979(16:0 monogalactosyldiacylglycerol desaturase activity);GO:0010205(photoinhibition);GO:0016021(integral component of membrane);GO:0016491(oxidoreductase activity);GO:0016717(oxidoreductase activity, acting on paired donors, with oxidation of a pair of donors resulting in the reduction o…	01212(Fatty acid metabolism);01040(Biosynthesis of unsaturated fatty acids);01040(Biosynthesis of unsaturated fatty acids)	K00507	EC:1.14.19.1	Putative acyl-CoA desaturase	1.98234	1.26135	1.73665	0.0293902	0	0	169.455	7.40476	7.91038e-13	9.6473e-11	up	yes
RchiOBHmChr2g0100261	NA	NA	NA	NA		10.0307	7.46961	3.24507	0.092712	0	0	223.761	7.80582	8.78508e-13	1.06574e-10	up	yes
RchiOBHmChr6g0305191	GO:0000139(Golgi membrane);GO:0005634(nucleus);GO:0005794(Golgi apparatus);GO:0016021(integral component of membrane);GO:0016757(transferase activity, transferring glycosyl groups);GO:0016759(cellulose synthase activity);GO:0071555(cell wall organization)	NA	NA	NA	Putative glycosyltransferase	3.73633	4.04164	3.81504	36.8764	32.9142	27.6163	0.119016	-3.07077	1.02293e-12	1.22155e-10	down	yes
RchiOBHmChr5g0036441	GO:0004674(protein serine/threonine kinase activity);GO:0005886(plasma membrane);GO:0006468(protein phosphorylation);GO:0006952(defense response);GO:0009506(plasmodesma);GO:0031625(ubiquitin protein ligase binding);GO:0009506(plasmodesma)	00520(Amino sugar and nucleotide sugar metabolism);00500(Starch and sucrose metabolism);00460(Cyanoamino acid metabolism);00940(Phenylpropanoid biosynthesis)	K01183;K05349	EC:3.2.1.14;EC:3.2.1.21	Putative protein kinase RLK-Pelle-DLSV family	1.31114	0.882846	1.08959	13.609	11.9638	9.3625	0.09399	-3.41135	1.08322e-12	1.28685e-10	down	yes
RchiOBHmChr4g0403511	GO:0003674(molecular_function);GO:0005576(extracellular region);GO:0008150(biological_process)	04075(Plant hormone signal transduction);04626(Plant-pathogen interaction)	K13449	NA	hypothetical protein	5.85477	5.00559	7.00823	75.6311	56.9651	51.1883	0.0972257	-3.36252	1.18137e-12	1.38197e-10	down	yes
RchiOBHmChr2g0170671	GO:0004252(serine-type endopeptidase activity);GO:0005730(nucleolus);GO:0005739(mitochondrion);GO:0006508(proteolysis);GO:0008236(serine-type peptidase activity);GO:0009507(chloroplast)	NA	NA	NA	Putative peptidase Do	12.9696	15.1215	6.53049	0.626979	0.298918	0.458866	25.0018	4.64396	1.30086e-12	1.4988e-10	up	yes
RchiOBHmChr1g0372181	GO:0009507(chloroplast);GO:0009813(flavonoid biosynthetic process);GO:0045430(chalcone isomerase activity);GO:0080167(response to karrikin)	00941(Flavonoid biosynthesis)	K01859	EC:5.5.1.6	hypothetical protein	8.8243	13.2355	9.55267	123.157	97.2994	71.4514	0.108296	-3.20694	1.45814e-12	1.66329e-10	down	yes
RchiOBHmChr7g0218961	GO:0016020(membrane);GO:0016709(oxidoreductase activity, acting on paired donors, with incorporation or reduction of molecular oxygen, NAD(P)H as one donor, and incorporation of one atom of oxygen);GO:0044550(secondary metabolite biosynthetic process)	00591(Linoleic acid metabolism);00380(Tryptophan metabolism);00232(Caffeine metabolism)	K07409	EC:1.14.14.1	Putative geraniol 8-hydroxylase	23.8606	34.3181	9.95942	0.260815	0.502312	0.99077	38.8495	5.27982	1.79708e-12	2.02973e-10	up	yes
RchiOBHmChr6g0279731	GO:0003333(amino acid transmembrane transport);GO:0015171(amino acid transmembrane transporter activity)	04144(Endocytosis)	K19476	NA	Putative amino acid transporter, transmembrane domain-containing protein	55.0571	54.2539	42.0533	1.24104	1.61635	4.67906	20.0843	4.328	1.8962e-12	2.13118e-10	up	yes
RchiOBHmChr7g0227881	GO:0005215(transporter activity);GO:0005886(plasma membrane);GO:0006857(oligopeptide transport);GO:0015706(nitrate transport);GO:0016020(membrane);GO:0016021(integral component of membrane);GO:0042936(dipeptide transporter activity);GO:0042938(dipeptide transport)	NA	NA	NA	Putative proton-dependent oligopeptide transporter family, major facilitator superfamily	5.34974	5.73643	5.41397	0.113807	0.071593	0	88.9975	6.47569	2.2188e-12	2.45762e-10	up	yes
RchiOBHmChr1g0324071	GO:0005215(transporter activity);GO:0005886(plasma membrane);GO:0006857(oligopeptide transport);GO:0016020(membrane);GO:0016021(integral component of membrane)	NA	NA	NA	Putative proton-dependent oligopeptide transporter family, major facilitator superfamily	70.3119	58.8227	61.3154	8.53649	7.40305	5.58275	8.84897	3.14551	2.39148e-12	2.63615e-10	up	yes
RchiOBHmChr7g0208221	GO:0005737(cytoplasm);GO:0006952(defense response);GO:0007165(signal transduction);GO:0016021(integral component of membrane);GO:0043531(ADP binding)	03040(Spliceosome);04141(Protein processing in endoplasmic reticulum);04144(Endocytosis)	K03283	NA	Putative toll-like receptor, P-loop containing nucleoside triphosphate hydrolase	8.64674	6.99298	4.69389	0.243748	0.477438	0.394269	18.229	4.18816	2.69884e-12	2.94662e-10	up	yes
RchiOBHmChr2g0152311	GO:0004364(glutathione transferase activity);GO:0005737(cytoplasm);GO:0006749(glutathione metabolic process)	00480(Glutathione metabolism)	K00799	EC:2.5.1.18	Putative glutathione transferase	80.7005	73.9099	71.4853	9.17687	8.63244	10.058	8.11329	3.02029	3.10943e-12	3.33145e-10	up	yes
RchiOBHmChr3g0455651	GO:0005737(cytoplasm);GO:0030001(metal ion transport);GO:0046914(transition metal ion binding);GO:0046916(cellular transition metal ion homeostasis)	NA	NA	NA	Putative heavy metal-associated domain, HMA	6.05423	5.0035	4.99209	43.0345	45.1559	36.8761	0.12833	-2.96207	4.3703e-12	4.63899e-10	down	yes
RchiOBHmChr4g0406231	GO:0000272(polysaccharide catabolic process);GO:0004568(chitinase activity);GO:0005576(extracellular region);GO:0005618(cell wall);GO:0006032(chitin catabolic process);GO:0006952(defense response);GO:0008061(chitin binding);GO:0009611(response to wounding);GO:0009617(response to bacterium);GO:0009626(plant-type hypersensitive response);GO:0010262(somatic embryogenesis);GO:0016998(cell wall macrom…	00520(Amino sugar and nucleotide sugar metabolism);00520(Amino sugar and nucleotide sugar metabolism)	K01183	EC:3.2.1.14	Putative chitinase	56.7409	102.064	66.4836	0.375752	1.37292	3.83165	40.3719	5.33528	4.58204e-12	4.84133e-10	up	yes
RchiOBHmChr5g0067291	GO:0004672(protein kinase activity);GO:0005524(ATP binding);GO:0005886(plasma membrane);GO:0006468(protein phosphorylation);GO:0009506(plasmodesma)	04075(Plant hormone signal transduction)	K14500	EC:2.7.11.1	Putative transferase, protein kinase RLK-Pelle-RLCK-XII-1 family	23.0951	27.9578	12.7665	0.293398	0.490827	1.25456	31.3026	4.96821	4.66565e-12	4.90278e-10	up	yes
RchiOBHmChr6g0309931	GO:0003674(molecular_function);GO:0005634(nucleus);GO:0008150(biological_process)	00500(Starch and sucrose metabolism)	K01194	EC:3.2.1.28	hypothetical protein	0	0	0	2.53152	1.95777	2.1918	-inf	-inf	4.70319e-12	4.90278e-10	down	yes
RchiOBHmChr5g0007461	GO:0003674(molecular_function);GO:0005634(nucleus);GO:0008150(biological_process);GO:0016021(integral component of membrane)	NA	NA	NA	hypothetical protein	0.090685	0	0.243639	10.9051	10.7009	9.32638	0.0108082	-6.53173	5.21527e-12	5.38629e-10	down	yes
RchiOBHmChr7g0182871	GO:0005515(protein binding);GO:0005524(ATP binding);GO:0005634(nucleus);GO:0005737(cytoplasm);GO:0005829(cytosol);GO:0009408(response to heat);GO:0009570(chloroplast stroma);GO:0009644(response to high light intensity);GO:0009941(chloroplast envelope);GO:0016887(ATPase activity);GO:0019538(protein metabolic process);GO:0042542(response to hydrogen peroxide);GO:0043335(protein unfolding);GO:004572…	NA	NA	NA	Putative ClpA/B family, P-loop containing nucleoside triphosphate hydrolase	2.43307	2.39006	6.3967	42.544	42.2158	43.2867	0.087623	-3.51255	5.47727e-12	5.60638e-10	down	yes
RchiOBHmChr4g0423721	GO:0004864(protein phosphatase inhibitor activity);GO:0004872(receptor activity);GO:0005634(nucleus);GO:0005737(cytoplasm);GO:0009738(abscisic acid-activated signaling pathway);GO:0010427(abscisic acid binding);GO:0080163(regulation of protein serine/threonine phosphatase activity);GO:0080163(regulation of protein serine/threonine phosphatase activity)	NA	NA	NA	Putative START-like domain, Bet v I type allergen	54.8337	60.9064	53.9974	4.17386	5.33709	8.47186	9.43887	3.23861	5.72396e-12	5.83285e-10	up	yes
RchiOBHmChr2g0088011	GO:0046658(anchored component of plasma membrane)	NA	NA	NA	Putative Blue (type 1) copper binding protein	230.604	309.042	333.263	23.9971	20.0613	41.5643	10.1948	3.34977	5.81685e-12	5.90128e-10	up	yes
RchiOBHmChr7g0196791	GO:0004650(polygalacturonase activity);GO:0005576(extracellular region);GO:0005618(cell wall);GO:0005975(carbohydrate metabolic process);GO:0071555(cell wall organization)	00040(Pentose and glucuronate interconversions);00500(Starch and sucrose metabolism)	K01184	EC:3.2.1.15	Putative galacturan 1,4-alpha-galacturonidase	8.00209	11.8388	18.2706	109.066	124.797	101.763	0.113553	-3.13856	7.35463e-12	7.39592e-10	down	yes
RchiOBHmChr1g0376601	GO:0003674(molecular_function);GO:0005886(plasma membrane);GO:0008150(biological_process);GO:0016021(integral component of membrane)	NA	NA	NA	hypothetical protein	4.85306	6.08252	7.17537	45.2719	48.3714	48.5944	0.127329	-2.97337	7.67983e-12	7.65579e-10	down	yes
RchiOBHmChr4g0432981	GO:0003674(molecular_function);GO:0005634(nucleus);GO:0008150(biological_process)	NA	NA	NA	Putative PB1 domain-containing protein	54.0661	100.243	55.8263	0.889736	4.43057	0.646378	35.2181	5.13825	7.92753e-12	7.8685e-10	up	yes
RchiOBHmChr5g0054931	GO:0004674(protein serine/threonine kinase activity);GO:0005886(plasma membrane);GO:0007166(cell surface receptor signaling pathway);GO:0007166(cell surface receptor signaling pathway)	04626(Plant-pathogen interaction)	K13430	EC:2.7.11.1	Putative transferase, protein kinase RLK-Pelle-WAK family;Putative EGF-like domain, wall-associated receptor kinase	5.70435	4.86723	1.35257	0.0898847	0.0287811	0.0991903	54.7341	5.77437	1.15561e-11	1.11327e-09	up	yes
RchiOBHmChr4g0397571	NA	NA	NA	NA		0	0	0	0.854397	1.12005	1.43781	-inf	-inf	1.27297e-11	1.21611e-09	down	yes
RchiOBHmChr2g0104621	GO:0004674(protein serine/threonine kinase activity);GO:0005524(ATP binding);GO:0005886(plasma membrane);GO:0006468(protein phosphorylation);GO:0009507(chloroplast);GO:0016301(kinase activity)	04626(Plant-pathogen interaction)	K13430	EC:2.7.11.1	Putative transferase, protein kinase RLK-Pelle-RLCK-VIIa-2 family	2.09166	2.49153	1.29568	0.106905	0.0893107	0.123226	18.4036	4.20192	1.49628e-11	1.4118e-09	up	yes
RchiOBHmChr7g0202791	GO:0006869(lipid transport);GO:0008289(lipid binding)	03010(Ribosome)	K02883	NA	Putative bifunctional inhibitor/plant lipid transfer protein/seed storage helical	84.63	72.1919	77.6283	455.113	478.957	571.88	0.155683	-2.68332	1.89106e-11	1.76253e-09	down	yes
RchiOBHmChr5g0055121	NA	NA	NA	NA		12.7918	2.17287	15.0636	0.0769766	0	0	390.095	8.60768	2.01694e-11	1.85721e-09	up	yes
RchiOBHmChr3g0469031	GO:0003674(molecular_function);GO:0005576(extracellular region);GO:0008150(biological_process)	NA	NA	NA	hypothetical protein	17.2458	19.9292	23.8561	126.736	134.397	133.21	0.154766	-2.69184	3.07397e-11	2.76392e-09	down	yes
RchiOBHmChr7g0186101	GO:0000139(Golgi membrane);GO:0000271(polysaccharide biosynthetic process);GO:0005886(plasma membrane);GO:0016021(integral component of membrane);GO:0016740(transferase activity);GO:0016757(transferase activity, transferring glycosyl groups);GO:0016759(cellulose synthase activity);GO:0016760(cellulose synthase (UDP-forming) activity);GO:0030244(cellulose biosynthetic process);GO:0071555(cell wall…	00500(Starch and sucrose metabolism);00520(Amino sugar and nucleotide sugar metabolism)	K00770	EC:2.4.2.24	Putative cellulose synthase (UDP-forming)	3.47502	3.01661	1.86693	0.04408	0.166452	0.063347	30.5192	4.93164	3.17102e-11	2.81803e-09	up	yes
RchiOBHmChr7g0196461	GO:0003674(molecular_function);GO:0005886(plasma membrane);GO:0008150(biological_process);GO:0016021(integral component of membrane)	NA	NA	NA	Putative Late embryogenesis abundant protein, LEA-14	530.08	624.994	513.198	19.8256	42.4698	74.7475	12.1734	3.60566	3.21077e-11	2.8314e-09	up	yes
RchiOBHmChr2g0167461	GO:0003677(DNA binding);GO:0003700(transcription factor activity, sequence-specific DNA binding);GO:0005634(nucleus);GO:0006351(transcription, DNA-templated);GO:0006355(regulation of transcription, DNA-templated);GO:0007275(multicellular organism development)	03018(RNA degradation)	K12581	NA	Putative transcription factor NAM family	57.7091	20.1592	43.1486	1.32842	2.85	3.17475	16.4578	4.0407	3.32364e-11	2.91971e-09	up	yes
RchiOBHmChr7g0226461	GO:0000166(nucleotide binding);GO:0000796(condensin complex);GO:0005515(protein binding);GO:0005524(ATP binding);GO:0005634(nucleus);GO:0005654(nucleoplasm);GO:0005694(chromosome);GO:0005737(cytoplasm);GO:0007049(cell cycle);GO:0007067(mitotic nuclear division);GO:0007076(mitotic chromosome condensation);GO:0010032(meiotic chromosome condensation);GO:0030261(chromosome condensation);GO:0045132(me…	NA	NA	NA	Putative P-loop containing nucleoside triphosphate hydrolase	0	0	0	0.339865	0.310642	0.219171	-inf	-inf	3.37844e-11	2.95652e-09	down	yes
RchiOBHmChr2g0158051	GO:0006636(unsaturated fatty acid biosynthetic process);GO:0009507(chloroplast);GO:0009579(thylakoid);GO:0009979(16:0 monogalactosyldiacylglycerol desaturase activity);GO:0010205(photoinhibition);GO:0016021(integral component of membrane);GO:0016491(oxidoreductase activity);GO:0016717(oxidoreductase activity, acting on paired donors, with oxidation of a pair of donors resulting in the reduction o…	01212(Fatty acid metabolism);01040(Biosynthesis of unsaturated fatty acids)	K00507	EC:1.14.19.1	Putative acyl-CoA desaturase	4.93626	2.27792	3.38317	32.6986	39.3389	42.2039	0.0927627	-3.43031	3.52963e-11	3.07709e-09	down	yes
RchiOBHmChr7g0220271	GO:0008270(zinc ion binding);GO:0009451(RNA modification);GO:0009507(chloroplast)	00500(Starch and sucrose metabolism)	K01176	EC:3.2.1.1	Putative tetratricopeptide-like helical domain, DYW domain-containing protein	0	0	0	3.06441	4.73514	2.46367	-inf	-inf	4.30018e-11	3.72055e-09	down	yes
RchiOBHmChr5g0024811	GO:0003690(double-stranded DNA binding);GO:0005739(mitochondrion);GO:0006355(regulation of transcription, DNA-templated)	NA	NA	NA	Putative transcription regulator mTERF family	0	0	0	0.632633	0.733913	0.698517	-inf	-inf	4.8299e-11	4.09249e-09	down	yes
RchiOBHmChr1g0350871	GO:0005886(plasma membrane);GO:0031225(anchored component of membrane);GO:0046658(anchored component of plasma membrane)	03015(mRNA surveillance pathway)	K03456	NA	Putative fasciclin-like arabinogalactan protein	4.9879	4.1591	4.99267	30.0963	31.3259	42.7513	0.135732	-2.88117	5.24971e-11	4.4252e-09	down	yes
RchiOBHmChr1g0334381	GO:0003333(amino acid transmembrane transport);GO:0015171(amino acid transmembrane transporter activity)	04075(Plant hormone signal transduction)	K13946	NA	Putative amino acid transporter, transmembrane domain-containing protein	2.86873	3.91502	1.80504	0.152563	0.0460304	0.0948549	29.2685	4.87128	6.7727e-11	5.62625e-09	up	yes
RchiOBHmChr7g0178651	GO:0003674(molecular_function);GO:0005886(plasma membrane);GO:0008150(biological_process);GO:0031225(anchored component of membrane)	NA	NA	NA	hypothetical protein	0.669206	0.577681	0.570727	6.16014	10.9112	10.5959	0.0656955	-3.92806	7.11788e-11	5.87046e-09	down	yes
RchiOBHmChr4g0436231	GO:0005886(plasma membrane);GO:0016021(integral component of membrane);GO:0042626(ATPase activity, coupled to transmembrane movement of substances)	02010(ABC transporters)	K05681	NA	Putative molybdate-transporting ATPase	42.8247	43.7152	23.8112	1.01806	2.82432	3.91307	14.2288	3.83075	7.24935e-11	5.95746e-09	up	yes
RchiOBHmChr2g0124651	GO:0003674(molecular_function);GO:0005576(extracellular region);GO:0009739(response to gibberellin);GO:0009740(gibberellic acid mediated signaling pathway);GO:0009744(response to sucrose);GO:0009749(response to glucose);GO:0009750(response to fructose);GO:0080167(response to karrikin)	00563(Glycosylphosphatidylinositol(GPI)-anchor biosynthesis)	K03860	NA	Putative gibberellin regulated protein	7.52993	9.79419	9.43247	67.5824	74.5759	65.3954	0.128914	-2.95552	8.02339e-11	6.52342e-09	down	yes
RchiOBHmChr7g0197781	GO:0005887(integral component of plasma membrane);GO:0043231(intracellular membrane-bounded organelle);GO:0043682(copper-transporting ATPase activity)	NA	NA	NA	Putative cu(2+)-exporting ATPase	7.63332	8.3438	7.3838	0.649534	0.813112	0.725197	10.6776	3.41652	8.14003e-11	6.59486e-09	up	yes
RchiOBHmChr6g0272741	GO:0005515(protein binding)	03040(Spliceosome);04141(Protein processing in endoplasmic reticulum);04144(Endocytosis)	K03283	NA	Putative TIR domain, P-loop containing nucleoside triphosphate hydrolase	4.90658	4.15362	5.56207	0.464144	0.396338	0.319005	12.3971	3.63194	8.31326e-11	6.71149e-09	up	yes
RchiOBHmChr7g0184611	NA	NA	NA	NA		3.87961	6.16351	6.99535	0.176996	0.249411	0.385441	20.9873	4.39144	8.825e-11	7.09963e-09	up	yes
RchiOBHmChr5g0014901	GO:0005737(cytoplasm)	NA	NA	NA	Putative DnaJ domain-containing protein	0.260532	0.0693588	0.28361	4.60045	4.2556	4.90392	0.0445859	-4.48727	9.13349e-11	7.29661e-09	down	yes
RchiOBHmChr4g0403741	GO:0046593(mandelonitrile lyase activity);GO:0050660(flavin adenine dinucleotide binding);GO:0050898(nitrile metabolic process)	00460(Cyanoamino acid metabolism)	K08248	EC:4.1.2.10	Putative (R)-mandelonitrile lyase	0.0500793	0.03338	0.161755	2.18305	3.15844	2.56837	0.0310011	-5.01154	1.00884e-10	7.97606e-09	down	yes
RchiOBHmChr4g0392071	GO:0051213(dioxygenase activity)	00402(Benzoxazinoid biosynthesis)	K13229	EC:1.14.20.2	Putative deacetoxyvindoline 4-hydroxylase	6.65744	7.60882	7.56276	0.504006	0.584676	0.444637	14.2365	3.83152	1.23774e-10	9.68561e-09	up	yes
RchiOBHmChr2g0104291	GO:0005524(ATP binding);GO:0005634(nucleus);GO:0006952(defense response);GO:0043531(ADP binding)	04075(Plant hormone signal transduction)	K13415	EC:2.7.10.1;EC:2.7.11.1	Putative powdery mildew resistance protein, RPW8	3.86817	5.88462	4.50908	0.428281	0.428457	0.430088	11.083	3.47027	1.60893e-10	1.24207e-08	up	yes
RchiOBHmChr2g0104391	GO:0005524(ATP binding);GO:0005634(nucleus);GO:0006952(defense response);GO:0043531(ADP binding);GO:0043531(ADP binding)	04075(Plant hormone signal transduction);04075(Plant hormone signal transduction)	K13415	EC:2.7.10.1;EC:2.7.11.1	Putative powdery mildew resistance protein, RPW8	2.12606	2.43679	1.53004	0.067323	0.111571	0.165808	17.6758	4.1437	1.84523e-10	1.41025e-08	up	yes
RchiOBHmChr6g0251541	GO:0003674(molecular_function);GO:0005739(mitochondrion);GO:0009507(chloroplast);GO:0009658(chloroplast organization)	NA	NA	NA	Putative staygreen protein	0.611009	0.652821	1.69083	15.6113	16.0976	17.8853	0.0595766	-4.06911	1.8766e-10	1.42549e-08	down	yes
RchiOBHmChr2g0104831	GO:0004702(receptor signaling protein serine/threonine kinase activity);GO:0005737(cytoplasm)	04626(Plant-pathogen interaction)	K13414	EC:2.7.11.25	Putative mitogen-activated protein kinase kinase kinase STE-STE11 family	4.07501	5.09747	2.18044	0.149293	0.212608	0.179243	20.9795	4.39091	1.98474e-10	1.49691e-08	up	yes
RchiOBHmChr3g0480411	GO:0005576(extracellular region);GO:0005618(cell wall);GO:0005794(Golgi apparatus);GO:0005829(cytosol);GO:0006952(defense response);GO:0007165(signal transduction);GO:0009505(plant-type cell wall);GO:0009506(plasmodesma);GO:0016020(membrane);GO:0090353(polygalacturonase inhibitor activity)	NA	NA	NA	Putative leucine-rich repeat-containing, plant-type, leucine-rich repeat domain, L	13.4457	32.191	7.38379	0.235577	0.223999	0	115.368	6.8501	2.40251e-10	1.77693e-08	up	yes
RchiOBHmChr5g0062781	GO:0003674(molecular_function);GO:0005739(mitochondrion);GO:0008150(biological_process)	NA	NA	NA	hypothetical protein	17.3917	14.6507	3.08419	0.478222	0.456907	0.4799	24.8239	4.63366	2.54062e-10	1.85514e-08	up	yes
RchiOBHmChr6g0296091	GO:0005634(nucleus)	04075(Plant hormone signal transduction)	K14492	NA	Putative response regulator and transcription factor RR-A-type family	0.053754	0.047967	0.023642	1.33781	2.10204	1.98089	0.0231266	-5.4343	2.81658e-10	2.03877e-08	down	yes
RchiOBHmChr3g0449301	GO:0001944(vasculature development);GO:0004672(protein kinase activity);GO:0004674(protein serine/threonine kinase activity);GO:0005515(protein binding);GO:0005524(ATP binding);GO:0005886(plasma membrane);GO:0006468(protein phosphorylation);GO:0007169(transmembrane receptor protein tyrosine kinase signaling pathway);GO:0010067(procambium histogenesis);GO:0010183(pollen tube guidance);GO:0016021(i…	04075(Plant hormone signal transduction)	K13415	EC:2.7.10.1;EC:2.7.11.1	Putative protein kinase RLK-Pelle-LRR-XI-1 family	0.404206	0.057721	0.32694	3.88675	10.9971	9.33773	0.0325687	-4.94037	2.9839e-10	2.13797e-08	down	yes
RchiOBHmChr5g0009981	NA	NA	NA	NA		2.16053	1.3606	2.45526	29.4149	28.5763	21.257	0.0754136	-3.72903	3.2831e-10	2.33773e-08	down	yes
RchiOBHmChr3g0460081	GO:0005634(nucleus);GO:0005753(mitochondrial proton-transporting ATP synthase complex);GO:0005773(vacuole);GO:0005774(vacuolar membrane);GO:0008553(hydrogen-exporting ATPase activity, phosphorylative mechanism);GO:0015986(ATP synthesis coupled proton transport);GO:0015991(ATP hydrolysis coupled proton transport);GO:0033178(proton-transporting two-sector ATPase complex, catalytic domain);GO:004696…	00190(Oxidative phosphorylation);04145(Phagosome)	K02150	NA	Putative H(+)-transporting two-sector ATPase	3.22612	2.94181	2.7529	0.113921	0.112671	0.169368	22.5296	4.49375	3.3047e-10	2.34583e-08	up	yes
RchiOBHmChr5g0033391	GO:0004674(protein serine/threonine kinase activity);GO:0005886(plasma membrane);GO:0006468(protein phosphorylation);GO:0009506(plasmodesma);GO:0042742(defense response to bacterium);GO:0006952(defense response);GO:0009506(plasmodesma)	00520(Amino sugar and nucleotide sugar metabolism)	K01183	EC:3.2.1.14	Putative protein kinase RLK-Pelle-DLSV family;Putative Gnk2-like domain-containing protein	2.58738	2.88274	2.50554	0.15465	0.110894	0.227038	16.1915	4.01717	3.84739e-10	2.69765e-08	up	yes
RchiOBHmChr5g0028821	GO:0004497(monooxygenase activity)	00905(Brassinosteroid biosynthesis)	K15639	EC:1.14.-.-	Putative secologanin synthase	11.8423	9.70953	7.81277	0.590207	0.678542	1.05001	12.6639	3.66265	4.58827e-10	3.1497e-08	up	yes
RchiOBHmChr2g0163451	GO:0000139(Golgi membrane);GO:0005576(extracellular region);GO:0005789(endoplasmic reticulum membrane);GO:0008152(metabolic process);GO:0009737(response to abscisic acid);GO:0016021(integral component of membrane);GO:0052689(carboxylic ester hydrolase activity)	00900(Terpenoid backbone biosynthesis)	K15889	EC:3.1.1.-	Putative alpha/Beta hydrolase	1.31566	1.01486	2.00025	13.909	13.5397	11.3155	0.111721	-3.16203	5.30208e-10	3.61804e-08	down	yes
RchiOBHmChr7g0224751	GO:0005737(cytoplasm);GO:0009505(plant-type cell wall);GO:0016491(oxidoreductase activity);GO:0016491(oxidoreductase activity)	00902(Monoterpenoid biosynthesis);00902(Monoterpenoid biosynthesis)	K15095	EC:1.1.1.208	Putative oxidoreductase	15.8038	31.1172	17.8645	2.3715	2.65448	3.1165	7.95649	2.99213	5.50419e-10	3.73373e-08	up	yes
RchiOBHmChr2g0147301	GO:0016412(serine O-acyltransferase activity)	00561(Glycerolipid metabolism)	K00679	EC:2.3.1.158	Putative SGNH hydrolase-type esterase domain-containing protein	4.55758	6.6297	3.09518	0.093644	0.257432	0.298247	21.9959	4.45916	5.74185e-10	3.86361e-08	up	yes
RchiOBHmChr7g0180441	GO:0005215(transporter activity);GO:0005886(plasma membrane);GO:0006857(oligopeptide transport);GO:0009506(plasmodesma);GO:0016020(membrane);GO:0016021(integral component of membrane);GO:0080167(response to karrikin);GO:0090448(glucosinolate:proton symporter activity);GO:0090449(phloem glucosinolate loading);GO:1901349(glucosinolate transport)	NA	NA	NA	Putative proton-dependent oligopeptide transporter family, major facilitator superfamily	1.32799	2.39003	1.33404	0.065628	0.079479	0.075619	22.8884	4.51654	5.74436e-10	3.86361e-08	up	yes
RchiOBHmChr4g0433521	GO:0004674(protein serine/threonine kinase activity);GO:0005886(plasma membrane);GO:0006468(protein phosphorylation);GO:0006952(defense response);GO:0009506(plasmodesma)	00520(Amino sugar and nucleotide sugar metabolism)	K01183	EC:3.2.1.14	Putative protein kinase RLK-Pelle-DLSV family	6.7163	5.47387	5.72672	0.167523	0.315183	0.545047	17.4331	4.12376	7.23817e-10	4.78262e-08	up	yes
RchiOBHmChr1g0314821	NA	NA	NA	NA		1.60783	1.36854	1.35007	0.032407	0.050388	0	52.2548	5.70749	7.35091e-10	4.84315e-08	up	yes
RchiOBHmChr6g0283981	GO:0002230(positive regulation of defense response to virus by host);GO:0004806(triglyceride lipase activity);GO:0005515(protein binding);GO:0005634(nucleus);GO:0005737(cytoplasm);GO:0006629(lipid metabolic process);GO:0006952(defense response);GO:0007568(aging);GO:0009507(chloroplast);GO:0016021(integral component of membrane);GO:0016042(lipid catabolic process);GO:0016787(hydrolase activity);GO…	04626(Plant-pathogen interaction)	K18875	NA	Putative carboxylesterase	3.58944	3.2905	1.90747	0.210564	0.192654	0.165585	15.4489	3.94943	9.24948e-10	6.04194e-08	up	yes
RchiOBHmChr2g0105011	GO:0003674(molecular_function);GO:0005634(nucleus);GO:0008150(biological_process)	NA	NA	NA	Putative ternary complex factor MIP1, leucine-zipper	19.3378	15.557	17.4463	91.3744	113.843	84.22	0.180838	-2.46723	9.28519e-10	6.04803e-08	down	yes
RchiOBHmChr2g0153971	GO:0009813(flavonoid biosynthetic process);GO:0043231(intracellular membrane-bounded organelle);GO:0052696(flavonoid glucuronidation);GO:0080043(quercetin 3-O-glucosyltransferase activity);GO:0080044(quercetin 7-O-glucosyltransferase activity)	00908(Zeatin biosynthesis)	NA	NA	Putative 7-deoxyloganetin glucosyltransferase	0.084757	0.075633	0.345976	4.44854	4.02576	3.51243	0.0422438	-4.56512	1.13401e-09	7.26274e-08	down	yes
RchiOBHmChr1g0343481	GO:0006636(unsaturated fatty acid biosynthetic process);GO:0009507(chloroplast);GO:0009579(thylakoid);GO:0009979(16:0 monogalactosyldiacylglycerol desaturase activity);GO:0010205(photoinhibition);GO:0016021(integral component of membrane);GO:0016491(oxidoreductase activity);GO:0016717(oxidoreductase activity, acting on paired donors, with oxidation of a pair of donors resulting in the reduction o…	01212(Fatty acid metabolism);01040(Biosynthesis of unsaturated fatty acids);01040(Biosynthesis of unsaturated fatty acids)	K00507	EC:1.14.19.1	Putative acyl-CoA desaturase	60.6233	49.0462	57.9694	339.877	274.415	270.884	0.189385	-2.40061	1.33249e-09	8.29301e-08	down	yes
RchiOBHmChr3g0467181	GO:0003674(molecular_function);GO:0005886(plasma membrane);GO:0008150(biological_process);GO:0016021(integral component of membrane)	NA	NA	NA	Putative Ion channel regulatory protein, UNC-93	13.5951	7.73392	9.97531	0.510964	0.090054	0.589727	26.2897	4.71643	1.49449e-09	9.236e-08	up	yes
RchiOBHmChr6g0307971	GO:0003674(molecular_function);GO:0005634(nucleus);GO:0009409(response to cold);GO:0080167(response to karrikin)	NA	NA	NA	hypothetical protein	34.419	33.0217	2.75936	0.290298	0.542669	0.809138	42.7501	5.41785	1.53853e-09	9.45723e-08	up	yes
RchiOBHmChr4g0403781	GO:0046593(mandelonitrile lyase activity);GO:0050660(flavin adenine dinucleotide binding);GO:0050898(nitrile metabolic process)	00460(Cyanoamino acid metabolism)	K08248	EC:4.1.2.10	Putative (R)-mandelonitrile lyase	0.116234	0.088904	0.54774	7.02286	6.76172	7.45285	0.0354505	-4.81805	1.70796e-09	1.03325e-07	down	yes
RchiOBHmChr6g0299501	GO:0002237(response to molecule of bacterial origin);GO:0003700(transcription factor activity, sequence-specific DNA binding);GO:0005515(protein binding);GO:0005634(nucleus);GO:0006351(transcription, DNA-templated);GO:0006355(regulation of transcription, DNA-templated);GO:0009611(response to wounding);GO:0009751(response to salicylic acid);GO:0010200(response to chitin);GO:0031347(regulation of d…	04626(Plant-pathogen interaction)	K13424	NA	Putative transcription factor WRKY family	8.12324	21.2691	14.2177	0.161026	0.499087	1.07056	25.1983	4.65526	1.88611e-09	1.13206e-07	up	yes
RchiOBHmChr2g0154211	GO:0003676(nucleic acid binding);GO:0003677(DNA binding);GO:0003917(DNA topoisomerase type I activity);GO:0005575(cellular_component);GO:0006265(DNA topological change);GO:0008270(zinc ion binding)	03410(Base excision repair)	K10569	NA	Putative DNA topoisomerase transcription factor interactor and regulator CCHC(Zn) family	0.0170289	0.0607839	0.132063	3.22881	2.38799	1.08934	0.031296	-4.99788	2.0207e-09	1.20653e-07	down	yes
RchiOBHmChr3g0482741	GO:0003677(DNA binding);GO:0003700(transcription factor activity, sequence-specific DNA binding);GO:0005634(nucleus);GO:0005737(cytoplasm);GO:0006351(transcription, DNA-templated);GO:0006355(regulation of transcription, DNA-templated);GO:0043565(sequence-specific DNA binding);GO:0046686(response to cadmium ion)	NA	NA	NA	Putative transcription factor HSF-type-DNA-binding family	8.52137	0.593769	4.66578	0.046583	0.047012	0.089458	75.2838	6.23427	2.08765e-09	1.24004e-07	up	yes
RchiOBHmChr4g0433531	GO:0004674(protein serine/threonine kinase activity);GO:0005886(plasma membrane);GO:0006468(protein phosphorylation);GO:0006952(defense response);GO:0009506(plasmodesma)	00520(Amino sugar and nucleotide sugar metabolism)	K01183	EC:3.2.1.14	Putative protein kinase RLK-Pelle-DLSV family	33.2138	32.2074	29.0799	4.43798	5.55858	5.5656	6.07249	2.60229	2.10417e-09	1.24663e-07	up	yes
RchiOBHmChr6g0264131	GO:0004553(hydrolase activity, hydrolyzing O-glycosyl compounds);GO:0030247(polysaccharide binding);GO:0046658(anchored component of plasma membrane)	00500(Starch and sucrose metabolism)	K19891	EC:3.2.1.39	Putative glucan endo-1,3-beta-D-glucosidase	31.1128	36.5087	29.9004	5.31575	4.06949	4.33881	7.10592	2.82902	2.30373e-09	1.35436e-07	up	yes
RchiOBHmChr2g0156561	GO:0005887(integral component of plasma membrane);GO:0008553(hydrogen-exporting ATPase activity, phosphorylative mechanism);GO:0043231(intracellular membrane-bounded organelle)	NA	NA	NA	Putative calcium-transporting ATPase	1.70379	2.62168	1.93854	0	0.059611	0	105.081	6.71536	2.52015e-09	1.47403e-07	up	yes
RchiOBHmChr2g0126321	GO:0004842(ubiquitin-protein transferase activity);GO:0005515(protein binding);GO:0005789(endoplasmic reticulum membrane);GO:0006970(response to osmotic stress);GO:0009409(response to cold);GO:0009414(response to water deprivation);GO:0009611(response to wounding);GO:0009723(response to ethylene);GO:0016567(protein ubiquitination);GO:0043161(proteasome-mediated ubiquitin-dependent protein catabol…	04141(Protein processing in endoplasmic reticulum)	K10666	EC:2.3.2.27	Putative transcription factor C2H2 family	12.8227	11.0692	13.2693	0.835609	1.11989	1.31897	11.3488	3.50447	2.56079e-09	1.49399e-07	up	yes
RchiOBHmChr7g0197251	GO:0016709(oxidoreductase activity, acting on paired donors, with incorporation or reduction of molecular oxygen, NAD(P)H as one donor, and incorporation of one atom of oxygen);GO:0035336(long-chain fatty-acyl-CoA metabolic process)	00073(Cutin, suberine and wax biosynthesis)	K15398	EC:1.14.-.-	Putative cytochrome P450	0	0	0	131.746	0	91.3149	-inf	-inf	2.99732e-09	1.73542e-07	down	yes
RchiOBHmChr5g0028701	GO:0004497(monooxygenase activity)	00905(Brassinosteroid biosynthesis)	K15639	EC:1.14.-.-	Putative secologanin synthase	5.09029	11.4873	5.32739	0.298826	0.36023	0.682818	16.3241	4.02893	3.20032e-09	1.84364e-07	up	yes
RchiOBHmChr1g0331461	GO:0004672(protein kinase activity);GO:0004674(protein serine/threonine kinase activity);GO:0005524(ATP binding);GO:0005886(plasma membrane);GO:0006468(protein phosphorylation);GO:0007169(transmembrane receptor protein tyrosine kinase signaling pathway);GO:0016021(integral component of membrane)	04075(Plant hormone signal transduction)	K13415	EC:2.7.10.1;EC:2.7.11.1	Putative protein kinase RLK-Pelle-LRR-VI-1 family	0.276748	0.31102	0.305984	3.33994	3.6213	2.81331	0.0914367	-3.45108	3.30811e-09	1.89621e-07	down	yes
RchiOBHmChr5g0031011	GO:0005618(cell wall);GO:0005794(Golgi apparatus);GO:0005829(cytosol);GO:0005886(plasma membrane);GO:0009505(plant-type cell wall);GO:0009506(plasmodesma);GO:0009735(response to cytokinin);GO:0030246(carbohydrate binding);GO:0048046(apoplast)	00040(Pentose and glucuronate interconversions);00053(Ascorbate and aldarate metabolism);00520(Amino sugar and nucleotide sugar metabolism)	K16190	EC:2.7.1.43	Putative glycine cleavage system H-protein/Simiate	31.7043	8.45921	68.3019	1.62274	1.95393	2.8285	16.934	4.08186	3.43443e-09	1.95882e-07	up	yes
RchiOBHmChr7g0191921	GO:0005576(extracellular region);GO:0016829(lyase activity);GO:0030570(pectate lyase activity);GO:0045490(pectin catabolic process);GO:0046872(metal ion binding)	00040(Pentose and glucuronate interconversions)	K01728	EC:4.2.2.2	Putative pectate lyase	11.0954	8.36661	18.2046	234.405	121.721	54.1735	0.0918028	-3.44532	4.21554e-09	2.35741e-07	down	yes
RchiOBHmChr4g0426181	GO:0003677(DNA binding);GO:0003700(transcription factor activity, sequence-specific DNA binding);GO:0005634(nucleus);GO:0006351(transcription, DNA-templated);GO:0006355(regulation of transcription, DNA-templated);GO:0006952(defense response);GO:0009620(response to fungus);GO:0009651(response to salt stress);GO:0009723(response to ethylene);GO:0009737(response to abscisic acid);GO:0009753(response…	00190(Oxidative phosphorylation);00860(Porphyrin and chlorophyll metabolism)	K02259	NA	Putative transcription factor MYB-HB-like family	66.786	77.4095	93.1149	6.32413	6.38562	15.3703	8.4512	3.07916	4.25145e-09	2.36595e-07	up	yes
RchiOBHmChr4g0396351	GO:0004364(glutathione transferase activity);GO:0005737(cytoplasm);GO:0006749(glutathione metabolic process);GO:0009407(toxin catabolic process)	00480(Glutathione metabolism)	K00799	EC:2.5.1.18	Putative glutathione transferase	9.88034	12.2239	10.5516	0.606508	0.788348	1.23956	12.3959	3.63179	4.38348e-09	2.42765e-07	up	yes
RchiOBHmChr5g0055441	GO:0000139(Golgi membrane);GO:0005794(Golgi apparatus);GO:0010192(mucilage biosynthetic process);GO:0016021(integral component of membrane);GO:0016757(transferase activity, transferring glycosyl groups);GO:0047259(glucomannan 4-beta-mannosyltransferase activity);GO:0048359(mucilage metabolic process involved in seed coat development);GO:0051753(mannan synthase activity);GO:0071555(cell wall organ…	NA	NA	NA	Putative glucomannan 4-beta-mannosyltransferase	0.542826	0.152228	0.301003	4.66179	6.12965	3.81682	0.0681845	-3.87441	4.62571e-09	2.54336e-07	down	yes
RchiOBHmChr2g0152501	GO:0004033(aldo-keto reductase (NADP) activity);GO:0005737(cytoplasm);GO:0009507(chloroplast);GO:0009535(chloroplast thylakoid membrane);GO:0009941(chloroplast envelope);GO:0010287(plastoglobule);GO:0016491(oxidoreductase activity);GO:0055114(oxidation-reduction process)	00750(Vitamin B6 metabolism)	K05275	EC:1.1.1.65	Putative pyridoxine 4-dehydrogenase	20.0524	18.7378	26.014	103.941	118.756	117.663	0.190399	-2.3929	4.71232e-09	2.58331e-07	down	yes
RchiOBHmChr5g0041811	NA	NA	NA	NA	hypothetical protein	1017.33	1658.93	1018.79	45.5242	139.957	192.18	9.78404	3.29043	4.92677e-09	2.6881e-07	up	yes
RchiOBHmChr1g0317061	GO:0003674(molecular_function);GO:0005618(cell wall);GO:0005886(plasma membrane);GO:0008150(biological_process);GO:0009507(chloroplast)	NA	NA	NA	Putative Galactose-binding domain-containing protein	14.9012	18.1319	31.8217	2.43407	1.40575	2.20693	10.7256	3.42298	4.93584e-09	2.6881e-07	up	yes
RchiOBHmChr3g0460591	GO:0005516(calmodulin binding);GO:0005576(extracellular region);GO:0005886(plasma membrane);GO:0006869(lipid transport);GO:0008289(lipid binding);GO:0009505(plant-type cell wall);GO:0009534(chloroplast thylakoid);GO:0048046(apoplast);GO:0071555(cell wall organization);GO:0071555(cell wall organization)	NA	NA	NA	Putative plant lipid transfer protein/Par allergen	50.3234	69.2895	98.4438	676.915	435.281	323.94	0.151836	-2.71942	5.19437e-09	2.81552e-07	down	yes
RchiOBHmChr4g0403411	GO:0006855(drug transmembrane transport);GO:0015238(drug transmembrane transporter activity)	NA	NA	NA	Putative multi antimicrobial extrusion protein	10.1981	11.5656	5.63375	0.480699	0.733842	0.942344	12.7023	3.66702	5.72507e-09	3.07411e-07	up	yes
RchiOBHmChr3g0459001	GO:0005618(cell wall);GO:0009506(plasmodesma);GO:0010497(plasmodesmata-mediated intercellular transport);GO:0033609(oxalate metabolic process);GO:0046564(oxalate decarboxylase activity);GO:2000280(regulation of root development)	04144(Endocytosis)	K19476	NA	Putative germin	18.4788	24.9311	21.3637	1.55367	1.38415	2.99354	10.9205	3.44897	5.85507e-09	3.13656e-07	up	yes
RchiOBHmChr2g0158351	GO:0005215(transporter activity);GO:0005886(plasma membrane);GO:0006857(oligopeptide transport);GO:0015293(symporter activity);GO:0016020(membrane);GO:0016021(integral component of membrane);GO:0042128(nitrate assimilation)	NA	NA	NA	Putative nitrate-transporting ATPase	0.604718	0.646477	1.15822	7.46432	10.0799	6.69827	0.0993879	-3.33079	6.38854e-09	3.38283e-07	down	yes
RchiOBHmChr4g0442021	GO:0005794(Golgi apparatus);GO:0016413(O-acetyltransferase activity);GO:0071554(cell wall organization or biogenesis)	NA	NA	NA	Putative PMR5 domain, PC-Esterase, protein trichome birefringence-like 2	0.328126	0.401729	0.555194	1.22972	24.8076	24.4206	0.0254678	-5.29518	6.76035e-09	3.53078e-07	down	yes
RchiOBHmChr5g0029911	GO:0004674(protein serine/threonine kinase activity);GO:0005886(plasma membrane)	00520(Amino sugar and nucleotide sugar metabolism)	K01183	EC:3.2.1.14	Putative protein kinase RLK-Pelle-DLSV family	5.0949	6.11362	3.15351	0.277011	0.573409	0.316532	12.3073	3.62144	7.29185e-09	3.7911e-07	up	yes
RchiOBHmChr2g0111661	GO:0003735(structural constituent of ribosome);GO:0006412(translation)	NA	NA	NA	Putative mitochondrial brown fat uncoupling protein	0	52.6393	79.266	0	0	0	inf	inf	8.03229e-09	4.14784e-07	up	yes
RchiOBHmChr5g0023001	GO:0004190(aspartic-type endopeptidase activity);GO:0006508(proteolysis);GO:0030163(protein catabolic process)	NA	NA	NA	Putative nepenthesin	2.73375	0.800809	6.16408	0.134636	0.095404	0.051919	34.3973	5.10422	8.11233e-09	4.17976e-07	up	yes
RchiOBHmChr4g0423961	GO:0004864(protein phosphatase inhibitor activity);GO:0004872(receptor activity);GO:0005634(nucleus);GO:0005737(cytoplasm);GO:0009738(abscisic acid-activated signaling pathway);GO:0010427(abscisic acid binding);GO:0080163(regulation of protein serine/threonine phosphatase activity);GO:0080163(regulation of protein serine/threonine phosphatase activity)	04075(Plant hormone signal transduction)	K14496	NA	Putative START-like domain, Bet v I type allergen	22.1596	29.827	217.327	1.22579	4.56252	1.62063	36.3498	5.18388	8.38795e-09	4.30244e-07	up	yes
RchiOBHmChr4g0444321	GO:0006952(defense response);GO:0009507(chloroplast);GO:0009607(response to biotic stimulus);GO:0016020(membrane)	NA	NA	NA	Putative START-like domain, Bet v I type allergen	33.8112	22.732	43.7142	234.989	198.061	160.99	0.168772	-2.56685	8.54994e-09	4.37574e-07	down	yes
RchiOBHmChr1g0357771	GO:0003674(molecular_function);GO:0005829(cytosol);GO:0009269(response to desiccation);GO:0009611(response to wounding);GO:0009644(response to high light intensity);GO:0009793(embryo development ending in seed dormancy);GO:0050832(defense response to fungus)	NA	NA	NA	Putative Late embryogenesis abundant protein, LEA-14	154.82	108.279	125.407	593.194	612.243	676.734	0.206414	-2.27639	8.92748e-09	4.54691e-07	down	yes
RchiOBHmChr3g0458781	GO:0005215(transporter activity);GO:0005886(plasma membrane);GO:0006810(transport);GO:0016021(integral component of membrane)	NA	NA	NA	Putative proton-dependent oligopeptide transporter family, major facilitator superfamily	11.0923	15.0072	9.71615	1.5647	0.877422	1.12706	10.0347	3.32692	9.11357e-09	4.60484e-07	up	yes
RchiOBHmChr4g0391281	GO:0000155(phosphorelay sensor kinase activity);GO:0004673(protein histidine kinase activity);GO:0004674(protein serine/threonine kinase activity);GO:0004872(receptor activity);GO:0005515(protein binding);GO:0005524(ATP binding);GO:0005783(endoplasmic reticulum);GO:0005789(endoplasmic reticulum membrane);GO:0009873(ethylene-activated signaling pathway);GO:0010105(negative regulation of ethylene-a…	04075(Plant hormone signal transduction)	K14509	EC:2.7.13.-	Putative non-specific serine/threonine protein kinase	35.9557	37.7262	40.6804	8.30505	5.85831	6.03164	5.6629	2.50154	9.11809e-09	4.60484e-07	up	yes
RchiOBHmChr1g0340871	GO:0009813(flavonoid biosynthetic process);GO:0043231(intracellular membrane-bounded organelle);GO:0052696(flavonoid glucuronidation);GO:0080043(quercetin 3-O-glucosyltransferase activity);GO:0080044(quercetin 7-O-glucosyltransferase activity)	00908(Zeatin biosynthesis)	NA	NA	Putative 7-deoxyloganetin glucosyltransferase	0	0.033286	0.098765	2.61091	1.86392	1.33681	0.0227218	-5.45978	9.45113e-09	4.71639e-07	down	yes
RchiOBHmChr7g0205101	NA	NA	NA	NA	hypothetical protein	0.106833	0.0486389	0.144321	3.29833	1.53076	2.12255	0.0431254	-4.53532	9.4624e-09	4.71639e-07	down	yes
RchiOBHmChr6g0297741	GO:0006869(lipid transport);GO:0008289(lipid binding)	03010(Ribosome)	K02883	NA	Putative bifunctional inhibitor/plant lipid transfer protein/seed storage helical	48.4743	56.3201	54.2131	265.522	272.807	244.075	0.203229	-2.29882	9.92107e-09	4.93428e-07	down	yes
RchiOBHmChr2g0129071	GO:0005794(Golgi apparatus);GO:0016413(O-acetyltransferase activity);GO:0071554(cell wall organization or biogenesis)	NA	NA	NA	Putative PMR5 domain, PC-Esterase	629.18	1080.61	1080.31	132.603	161.89	190.577	5.75195	2.52405	9.99681e-09	4.95011e-07	up	yes
RchiOBHmChr6g0307951	GO:0007275(multicellular organism development);GO:0010268(brassinosteroid homeostasis);GO:0010295((+)-abscisic acid 8'-hydroxylase activity);GO:0016125(sterol metabolic process);GO:0016132(brassinosteroid biosynthetic process)	00906(Carotenoid biosynthesis)	K09843	EC:1.14.13.93	Putative (+)-abscisic acid 8'-hydroxylase	17.2595	18.965	13.5239	2.08886	1.05285	1.93225	9.80467	3.29347	1.16152e-08	5.71486e-07	up	yes
RchiOBHmChr2g0126271	NA	NA	NA	NA		34.216	18.3353	15.2698	0.972695	2.68712	1.38479	13.4443	3.74892	1.17308e-08	5.75938e-07	up	yes
RchiOBHmChr1g0375081	GO:0003755(peptidyl-prolyl cis-trans isomerase activity);GO:0005528(FK506 binding);GO:0005789(endoplasmic reticulum membrane);GO:0061077(chaperone-mediated protein folding)	03030(DNA replication);03420(Nucleotide excision repair);03430(Mismatch repair);03440(Homologous recombination)	K07466	NA	Putative peptidylprolyl isomerase	15.8899	19.0194	11.5348	1.16868	1.60349	2.14558	9.44418	3.23943	1.22112e-08	5.98245e-07	up	yes
RchiOBHmChr6g0278971	GO:0000159(protein phosphatase type 2A complex);GO:0005634(nucleus);GO:0007165(signal transduction);GO:0008601(protein phosphatase type 2A regulator activity)	03015(mRNA surveillance pathway)	K11584	NA	Putative protein phosphatase 2A, regulatory B subunit, B56	0.197913	0.064865	0.088022	1.95888	2.01631	1.64081	0.0624644	-4.00082	1.23282e-08	6.02688e-07	down	yes
RchiOBHmChr3g0464511	GO:0005737(cytoplasm);GO:0005886(plasma membrane);GO:0006950(response to stress);GO:0006979(response to oxidative stress);GO:0009408(response to heat);GO:0009409(response to cold);GO:0009506(plasmodesma);GO:0016787(hydrolase activity);GO:0061077(chaperone-mediated protein folding)	00051(Fructose and mannose metabolism);00500(Starch and sucrose metabolism);00520(Amino sugar and nucleotide sugar metabolism)	K00847	EC:2.7.1.4	Putative universal stress protein A	76.4971	84.9741	36.4057	2.19997	6.72338	9.38797	10.8063	3.4338	1.27301e-08	6.21011e-07	up	yes
RchiOBHmChr4g0409951	GO:0003674(molecular_function);GO:0005634(nucleus);GO:0005731(nucleolus organizer region);GO:0008150(biological_process);GO:0044030(regulation of DNA methylation);GO:2000232(regulation of rRNA processing)	NA	NA	NA	Putative NF-kappa-B-activating protein/UPF0396	0	0	0	33.727	34.969	0	-inf	-inf	1.28885e-08	6.27402e-07	down	yes
RchiOBHmChr6g0271771	GO:0004197(cysteine-type endopeptidase activity);GO:0005515(protein binding);GO:0006508(proteolysis);GO:0006952(defense response);GO:0043068(positive regulation of programmed cell death)	NA	NA	NA	Putative Caspase-like domain-containing protein	3.03701	3.20834	2.98141	0.227253	0.049521	0.223118	18.4575	4.20613	1.29414e-08	6.28645e-07	up	yes
RchiOBHmChr1g0376241	GO:0003674(molecular_function);GO:0005634(nucleus);GO:0008150(biological_process)	NA	NA	NA	hypothetical protein	0.113573	0.100896	0.27081	2.28551	2.23308	1.94016	0.0751352	-3.73437	1.33148e-08	6.45417e-07	down	yes
RchiOBHmChr2g0108771	GO:0009507(chloroplast);GO:0009570(chloroplast stroma)	NA	NA	NA	Putative thioredoxin-like, peroxiredoxin-like FAM213/AAED1	0.429209	0.412453	0.783896	6.92839	7.01167	4.89791	0.0862915	-3.53464	1.3786e-08	6.66845e-07	down	yes
RchiOBHmChr1g0378951	GO:0005886(plasma membrane);GO:0016021(integral component of membrane);GO:0042626(ATPase activity, coupled to transmembrane movement of substances)	02010(ABC transporters)	K05681	NA	Putative ABC transporter, G1, P-loop containing nucleoside triphosphate hydrolase	2.46827	1.19514	1.59659	13.649	15.6743	13.7961	0.121987	-3.0352	1.41041e-08	6.80797e-07	down	yes
RchiOBHmChr6g0304811	GO:0003677(DNA binding);GO:0003700(transcription factor activity, sequence-specific DNA binding);GO:0005634(nucleus);GO:0006351(transcription, DNA-templated);GO:0006355(regulation of transcription, DNA-templated);GO:0009611(response to wounding);GO:0009651(response to salt stress);GO:0009737(response to abscisic acid);GO:0009751(response to salicylic acid);GO:0009800(cinnamic acid biosynthetic pr…	04712(Circadian rhythm - plant)	K16166	NA	Putative transcription factor MYB-HB-like family	0.615891	0.571533	0.635945	6.5412	5.86169	5.5068	0.101809	-3.29606	1.69491e-08	7.97966e-07	down	yes
RchiOBHmChr1g0373621	GO:0001944(vasculature development);GO:0003677(DNA binding);GO:0003700(transcription factor activity, sequence-specific DNA binding);GO:0005634(nucleus);GO:0005643(nuclear pore);GO:0006351(transcription, DNA-templated);GO:0006355(regulation of transcription, DNA-templated);GO:0006952(defense response);GO:0009873(ethylene-activated signaling pathway);GO:0010200(response to chitin);GO:0045893(posit…	04626(Plant-pathogen interaction)	K13432	NA	Putative transcription factor AP2-EREBP family	54.9524	50.9425	0	0	0	0	inf	inf	1.87046e-08	8.6638e-07	up	yes
RchiOBHmChr7g0181391	GO:0003674(molecular_function);GO:0005576(extracellular region);GO:0009739(response to gibberellin);GO:0009740(gibberellic acid mediated signaling pathway);GO:0009744(response to sucrose);GO:0009749(response to glucose);GO:0009750(response to fructose);GO:0080167(response to karrikin)	00563(Glycosylphosphatidylinositol(GPI)-anchor biosynthesis)	K03860	NA	Putative gibberellin regulated protein	426.897	232.822	341.308	1622.3	3731.34	1376.3	0.148742	-2.74911	1.96174e-08	9.01379e-07	down	yes
RchiOBHmChr5g0077951	GO:0008422(beta-glucosidase activity);GO:0009651(response to salt stress);GO:0009725(response to hormone);GO:0019762(glucosinolate catabolic process)	00500(Starch and sucrose metabolism);00460(Cyanoamino acid metabolism);00940(Phenylpropanoid biosynthesis)	K01188	EC:3.2.1.21	Putative glycosidase	0.0831972	0.0246639	0.17068	2.26061	1.75685	1.69104	0.048794	-4.35715	1.97445e-08	9.05404e-07	down	yes
RchiOBHmChr7g0181511	GO:0010189(vitamin E biosynthetic process);GO:0015995(chlorophyll biosynthetic process);GO:0033385(geranylgeranyl diphosphate metabolic process);GO:0033521(phytyl diphosphate biosynthetic process);GO:0045550(geranylgeranyl reductase activity)	00860(Porphyrin and chlorophyll metabolism);00900(Terpenoid backbone biosynthesis)	K10960	EC:1.3.1.83	Putative geranylgeranyl diphosphate reductase	17.9302	18.3625	28.8544	115.628	114.628	106.906	0.193222	-2.37167	2.00767e-08	9.18799e-07	down	yes
RchiOBHmChr6g0311681	GO:0003677(DNA binding);GO:0003700(transcription factor activity, sequence-specific DNA binding);GO:0005634(nucleus);GO:0006355(regulation of transcription, DNA-templated);GO:0009651(response to salt stress);GO:0009751(response to salicylic acid);GO:1900384(regulation of flavonol biosynthetic process)	00190(Oxidative phosphorylation);00860(Porphyrin and chlorophyll metabolism)	K02259	NA	Putative transcription factor MYB-HB-like family	0.648518	1.77323	0.953098	0	0	0.023417	144.12	7.17112	2.06696e-08	9.42171e-07	up	yes
RchiOBHmChr1g0369271	GO:0003993(acid phosphatase activity);GO:0016021(integral component of membrane);GO:0046686(response to cadmium ion)	03010(Ribosome)	K02866	NA	Putative Acid phosphatase	7.17255	8.52205	2.01998	0.157745	0.458756	0.134172	23.5982	4.56061	2.07346e-08	9.4326e-07	up	yes
RchiOBHmChr6g0278401	GO:0005515(protein binding);GO:0005634(nucleus);GO:0005773(vacuole);GO:0005886(plasma membrane);GO:0005887(integral component of plasma membrane);GO:0006810(transport);GO:0006833(water transport);GO:0009506(plasmodesma);GO:0009737(response to abscisic acid);GO:0009992(cellular water homeostasis);GO:0015250(water channel activity);GO:0015254(glycerol channel activity);GO:0016020(membrane);GO:00342…	00531(Glycosaminoglycan degradation)	K10532	EC:2.3.1.78	Putative major intrinsic protein	625.766	692.899	877.004	3734.85	3549.31	2911.69	0.215349	-2.21525	2.08644e-08	9.45414e-07	down	yes
RchiOBHmChr4g0408901	GO:0005515(protein binding);GO:0005524(ATP binding);GO:0005576(extracellular region);GO:0006952(defense response);GO:0043531(ADP binding)	03040(Spliceosome)	K12818	EC:3.6.4.13	Putative P-loop containing nucleoside triphosphate hydrolase, leucine-rich repeat domain, L	10.0967	15.5733	11.5517	0.10003	0.513869	0.88116	24.8964	4.63787	2.11112e-08	9.5471e-07	up	yes
RchiOBHmChr2g0135581	GO:0046658(anchored component of plasma membrane)	NA	NA	NA	Putative Blue (type 1) copper binding protein	17.0074	20.0014	10.0712	0.514308	1.09613	1.76096	13.9645	3.8037	2.19223e-08	9.87495e-07	up	yes
RchiOBHmChr7g0192961	GO:0047274(galactinol-sucrose galactosyltransferase activity)	00052(Galactose metabolism)	K06617	EC:2.4.1.82	Putative galactinol--sucrose galactosyltransferase	0.907603	1.59853	1.58102	0.113647	0.08212	0.089421	14.3315	3.84111	2.38661e-08	1.0616e-06	up	yes
RchiOBHmChr5g0012281	NA	NA	NA	NA		24.8394	24.7937	30.3898	3.62959	1.45641	1.74254	11.7189	3.55076	2.4877e-08	1.08851e-06	up	yes
RchiOBHmChr6g0254921	GO:0005524(ATP binding);GO:0005829(cytosol);GO:0016310(phosphorylation);GO:0019509(L-methionine biosynthetic process from methylthioadenosine);GO:0042802(identical protein binding);GO:0046522(S-methyl-5-thioribose kinase activity);GO:0071281(cellular response to iron ion);GO:0071369(cellular response to ethylene stimulus);GO:0071732(cellular response to nitric oxide);GO:0071732(cellular response …	00270(Cysteine and methionine metabolism);00270(Cysteine and methionine metabolism)	K00899	EC:2.7.1.100	Putative S-methyl-5-thioribose kinase	16.4979	17.5631	18.5867	3.60882	2.8369	3.24282	5.43403	2.44202	2.58099e-08	1.12504e-06	up	yes
RchiOBHmChr6g0307131	GO:0004185(serine-type carboxypeptidase activity);GO:0051603(proteolysis involved in cellular protein catabolic process)	00460(Cyanoamino acid metabolism)	K08249	EC:4.1.2.11	Putative carboxypeptidase D	0.426257	0.169115	0.369729	3.22739	3.65485	3.97917	0.0888559	-3.49239	2.59421e-08	1.12669e-06	down	yes
RchiOBHmChr2g0164801	GO:0003674(molecular_function);GO:0008150(biological_process);GO:0016021(integral component of membrane)	00900(Terpenoid backbone biosynthesis)	K15889	EC:3.1.1.-	hypothetical protein	0.037254	0.139732	0.015015	1.53878	2.07196	1.40958	0.0382448	-4.70859	2.66823e-08	1.15647e-06	down	yes
RchiOBHmChr2g0088191	GO:0005337(nucleoside transmembrane transporter activity);GO:0005886(plasma membrane);GO:0016021(integral component of membrane)	NA	NA	NA	Putative equilibrative nucleoside transporter	8.27822	6.83342	5.99943	0.541922	0.618605	0.848876	10.5061	3.39316	2.93921e-08	1.26436e-06	up	yes
RchiOBHmChr6g0294351	GO:0004553(hydrolase activity, hydrolyzing O-glycosyl compounds);GO:0005576(extracellular region);GO:0008810(cellulase activity);GO:0030245(cellulose catabolic process);GO:0071555(cell wall organization)	00500(Starch and sucrose metabolism)	K01179	EC:3.2.1.4	Putative cellulase	0.022539	0	0.057754	1.3485	0.874695	0.714511	0.0273319	-5.19327	3.08512e-08	1.32464e-06	down	yes
RchiOBHmChr7g0202031	GO:0003677(DNA binding);GO:0003700(transcription factor activity, sequence-specific DNA binding);GO:0005634(nucleus);GO:0006355(regulation of transcription, DNA-templated);GO:0045893(positive regulation of transcription, DNA-templated);GO:2000652(regulation of secondary cell wall biogenesis)	00190(Oxidative phosphorylation);00860(Porphyrin and chlorophyll metabolism)	K02259	NA	Putative transcription factor MYB-HB-like family	0.243644	0.181885	0.215876	1.96251	3.08609	2.28283	0.087487	-3.51479	3.27403e-08	1.39013e-06	down	yes
RchiOBHmChr7g0179871	GO:0000304(response to singlet oxygen);GO:0001666(response to hypoxia);GO:0004806(triglyceride lipase activity);GO:0004871(signal transducer activity);GO:0005515(protein binding);GO:0005634(nucleus);GO:0005737(cytoplasm);GO:0005783(endoplasmic reticulum);GO:0006629(lipid metabolic process);GO:0006952(defense response);GO:0009507(chloroplast);GO:0009626(plant-type hypersensitive response);GO:00096…	04626(Plant-pathogen interaction)	K18875	NA	Putative carboxylesterase	107.885	134.668	57.8551	12.653	15.2605	19.6311	6.31844	2.65957	3.3951e-08	1.43357e-06	up	yes
RchiOBHmChr7g0186151	GO:0003674(molecular_function);GO:0005737(cytoplasm);GO:0010090(trichome morphogenesis);GO:0015630(microtubule cytoskeleton);GO:0048364(root development)	NA	NA	NA	Putative ABI family protein	2.97802	1.94298	2.31853	16.7451	15.828	18.8132	0.140885	-2.82741	3.57183e-08	1.49717e-06	down	yes
RchiOBHmChr5g0073421	GO:0005887(integral component of plasma membrane);GO:0008519(ammonium transmembrane transporter activity);GO:0015695(organic cation transport);GO:0019740(nitrogen utilization);GO:0072488(ammonium transmembrane transport)	03018(RNA degradation)	K07573	NA	Putative ammonium/urea transporter	0.217546	0.188248	0.168984	3.0718	2.56088	1.87958	0.0765121	-3.70817	3.71221e-08	1.54752e-06	down	yes
RchiOBHmChr1g0362311	GO:0009507(chloroplast)	NA	NA	NA	Putative AAA domain-containing protein, R3H	5.43553	4.84054	8.6762	49.2917	33.3186	28.9084	0.169947	-2.55684	3.8889e-08	1.61286e-06	down	yes
RchiOBHmChr6g0299771	GO:0003677(DNA binding);GO:0003700(transcription factor activity, sequence-specific DNA binding);GO:0005622(intracellular);GO:0005634(nucleus);GO:0006351(transcription, DNA-templated);GO:0006355(regulation of transcription, DNA-templated);GO:0009873(ethylene-activated signaling pathway)	04626(Plant-pathogen interaction)	K13434	NA	Putative transcription factor AP2-EREBP family	12.2879	148.755	205.591	5.44541	1.22143	4.76966	32.0582	5.00262	3.89005e-08	1.61286e-06	up	yes
RchiOBHmChr2g0174431	GO:0003333(amino acid transmembrane transport);GO:0005886(plasma membrane);GO:0015171(amino acid transmembrane transporter activity)	NA	NA	NA	Putative amino acid transporter, transmembrane domain-containing protein	32.268	30.8071	14.4698	1.04785	2.7406	3.60701	10.4855	3.39032	3.96631e-08	1.64151e-06	up	yes
RchiOBHmChr4g0435331	GO:0005515(protein binding);GO:0005634(nucleus);GO:0008150(biological_process)	NA	NA	NA	hypothetical protein	0	0	0	0	40.3687	37.9517	-inf	-inf	4.30557e-08	1.77551e-06	down	yes
RchiOBHmChr7g0182961	GO:0016020(membrane);GO:0016709(oxidoreductase activity, acting on paired donors, with incorporation or reduction of molecular oxygen, NAD(P)H as one donor, and incorporation of one atom of oxygen);GO:0044550(secondary metabolite biosynthetic process)	00941(Flavonoid biosynthesis);00944(Flavone and flavonol biosynthesis)	K05280	EC:1.14.13.21	Putative flavonoid 3'-monooxygenase	9.98927	13.6992	9.36525	71.7787	54.7406	45.4366	0.192222	-2.37915	5.01214e-08	2.03395e-06	down	yes
RchiOBHmChr7g0179091	GO:0004364(glutathione transferase activity);GO:0005737(cytoplasm);GO:0006749(glutathione metabolic process);GO:0009407(toxin catabolic process)	00480(Glutathione metabolism)	K00799	EC:2.5.1.18	Putative glutathione transferase	26.4505	57.5497	25.2523	1.26542	1.40807	4.79135	14.6356	3.87141	5.17983e-08	2.08722e-06	up	yes
RchiOBHmChr7g0209431	GO:0003674(molecular_function);GO:0008150(biological_process);GO:0009507(chloroplast);GO:0016021(integral component of membrane)	00970(Aminoacyl-tRNA biosynthesis)	K01883	EC:6.1.1.16	Putative CAAX amino terminal protease	36.7751	63.3234	40.6783	6.50139	5.70989	9.43906	6.50229	2.70095	5.45534e-08	2.1829e-06	up	yes
RchiOBHmChr7g0240211	NA	NA	NA	NA	hypothetical protein	27.0536	28.9757	16.2436	1.68468	1.50168	3.34154	11.0714	3.46877	5.98857e-08	2.37143e-06	up	yes
RchiOBHmChr1g0314871	GO:0016020(membrane);GO:0016709(oxidoreductase activity, acting on paired donors, with incorporation or reduction of molecular oxygen, NAD(P)H as one donor, and incorporation of one atom of oxygen);GO:0044550(secondary metabolite biosynthetic process)	00380(Tryptophan metabolism)	K07408	EC:1.14.14.1	Putative cytochrome P450	1.75925	4.14253	2.35443	0.125867	0.21912	0.269008	13.4467	3.74918	6.59363e-08	2.59757e-06	up	yes
RchiOBHmChr2g0148981	GO:0019745(pentacyclic triterpenoid biosynthetic process);GO:0042300(beta-amyrin synthase activity)	00909(Sesquiterpenoid and triterpenoid biosynthesis)	K15813	EC:5.4.99.39	Putative alpha-amyrin synthase	79.0313	101.176	43.451	8.2581	11.2061	15.7687	6.34799	2.6663	6.62257e-08	2.6045e-06	up	yes
RchiOBHmChr7g0204981	GO:0005575(cellular_component);GO:0016740(transferase activity);GO:0016747(transferase activity, transferring acyl groups other than amino-acyl groups)	00940(Phenylpropanoid biosynthesis);00945(Stilbenoid, diarylheptanoid and gingerol biosynthesis);00941(Flavonoid biosynthesis)	K13065	EC:2.3.1.133	Putative shikimate O-hydroxycinnamoyltransferase	1.26989	2.00382	2.21833	14.8606	11.9035	15.5472	0.129801	-2.94563	6.64064e-08	2.60676e-06	down	yes
RchiOBHmChr7g0194991	GO:0004553(hydrolase activity, hydrolyzing O-glycosyl compounds);GO:0005576(extracellular region);GO:0008810(cellulase activity);GO:0030245(cellulose catabolic process);GO:0030246(carbohydrate binding);GO:0071555(cell wall organization)	00500(Starch and sucrose metabolism)	K01179	EC:3.2.1.4	Putative cellulase	37.8232	20.4992	28.275	209.451	164.16	105.373	0.180794	-2.46758	6.96025e-08	2.70942e-06	down	yes
RchiOBHmChr3g0452361	GO:0004124(cysteine synthase activity);GO:0005737(cytoplasm);GO:0006535(cysteine biosynthetic process from serine);GO:0030170(pyridoxal phosphate binding);GO:0030170(pyridoxal phosphate binding)	01200(Carbon metabolism);01230(Biosynthesis of amino acids);00920(Sulfur metabolism);00270(Cysteine and methionine metabolism);00270(Cysteine and methionine metabolism)	K01738	EC:2.5.1.47	Putative cysteine synthase	7.16669	6.89656	10.245	1.23201	0.782273	0.544584	9.49962	3.24787	7.08059e-08	2.74693e-06	up	yes
RchiOBHmChr7g0217081	GO:0009672(auxin:proton symporter activity);GO:0009926(auxin polar transport);GO:0016021(integral component of membrane);GO:0055085(transmembrane transport)	01200(Carbon metabolism);01230(Biosynthesis of amino acids);00030(Pentose phosphate pathway);00710(Carbon fixation in photosynthetic organisms)	K01807	EC:5.3.1.6	Putative membrane transport protein	0.04348	0.096123	0.189708	1.26617	2.92679	1.57768	0.0570666	-4.13121	7.7212e-08	2.9604e-06	down	yes
RchiOBHmChr4g0395321	GO:0047036(codeinone reductase (NADPH) activity)	00941(Flavonoid biosynthesis)	K08243	NA	Putative oxidoreductase	0	0	0	16.579	14.1236	0	-inf	-inf	8.24432e-08	3.13475e-06	down	yes
RchiOBHmChr7g0186361	GO:0004555(alpha,alpha-trehalase activity);GO:0005993(trehalose catabolic process)	00500(Starch and sucrose metabolism)	K01194	EC:3.2.1.28	Putative alpha,alpha-trehalase	25.3327	19.3126	22.5451	2.76285	4.16774	3.78605	6.26973	2.6484	8.34338e-08	3.16717e-06	up	yes
RchiOBHmChr7g0198601	GO:0004004(ATP-dependent RNA helicase activity);GO:0010501(RNA secondary structure unwinding)	03040(Spliceosome)	K12823	EC:3.6.4.13	Putative RNA helicase	3.21071	3.05522	1.68873	0.279756	0.0633331	0.185579	15.0466	3.91137	8.94374e-08	3.37985e-06	up	yes
RchiOBHmChr6g0302821	GO:0003674(molecular_function);GO:0005576(extracellular region);GO:0005618(cell wall);GO:0009505(plant-type cell wall);GO:0009737(response to abscisic acid);GO:0009739(response to gibberellin);GO:0009740(gibberellic acid mediated signaling pathway);GO:0009741(response to brassinosteroid);GO:0009826(unidimensional cell growth)	00563(Glycosylphosphatidylinositol(GPI)-anchor biosynthesis)	K03860	NA	Putative gibberellin regulated protein	2011.71	2920.05	3874.02	405.632	410.325	733.829	5.68193	2.50638	9.23507e-08	3.48259e-06	up	yes
RchiOBHmChr3g0473841	GO:0004089(carbonate dehydratase activity);GO:0005737(cytoplasm);GO:0005783(endoplasmic reticulum);GO:0006730(one-carbon metabolic process);GO:0008270(zinc ion binding);GO:0009570(chloroplast stroma)	00910(Nitrogen metabolism)	K01674	EC:4.2.1.1	Putative carbonic anhydrase	0.146939	0.131639	0.545171	2.87695	5.04227	5.07774	0.0633801	-3.97983	9.35746e-08	3.52295e-06	down	yes
RchiOBHmChr5g0083751	NA	NA	NA	NA	hypothetical protein	420.838	412.348	807.417	2500.16	2672.68	2869.49	0.203996	-2.29339	9.53501e-08	3.57311e-06	down	yes
RchiOBHmChr2g0132281	GO:0004190(aspartic-type endopeptidase activity);GO:0006508(proteolysis);GO:0030163(protein catabolic process)	NA	NA	NA	Putative nepenthesin	50.9755	48.825	68.9143	283.487	248.841	216.926	0.225177	-2.15087	9.71115e-08	3.63226e-06	down	yes
RchiOBHmChr1g0377291	GO:0005737(cytoplasm);GO:0009506(plasmodesma)	NA	NA	NA	hypothetical protein	0.670566	0.813511	1.74467	7.79211	9.39233	9.76994	0.119786	-3.06147	1.03889e-07	3.86684e-06	down	yes
RchiOBHmChr5g0068321	GO:0005737(cytoplasm);GO:0005980(glycogen catabolic process);GO:0008184(glycogen phosphorylase activity);GO:0030170(pyridoxal phosphate binding)	NA	NA	NA	Putative glycogen phosphorylase	3.06937	3.08339	1.28703	13.1676	22.379	16.9399	0.141747	-2.81861	1.05014e-07	3.90203e-06	down	yes
RchiOBHmChr5g0076311	GO:0005737(cytoplasm);GO:0006857(oligopeptide transport);GO:0015031(protein transport);GO:0015198(oligopeptide transporter activity);GO:0015833(peptide transport);GO:0016020(membrane);GO:0016021(integral component of membrane);GO:0055085(transmembrane transport)	NA	NA	NA	Putative oligopeptide transporter, OPT superfamily	6.39739	8.78972	14.7045	55.295	48.7488	58.4097	0.184001	-2.44221	1.05556e-07	3.90355e-06	down	yes
RchiOBHmChr3g0447601	GO:0005509(calcium ion binding);GO:0005783(endoplasmic reticulum);GO:0005788(endoplasmic reticulum lumen);GO:0005789(endoplasmic reticulum membrane);GO:0006457(protein folding);GO:0009507(chloroplast);GO:0009626(plant-type hypersensitive response);GO:0010204(defense response signaling pathway, resistance gene-independent);GO:0030246(carbohydrate binding);GO:0042742(defense response to bacterium);…	04141(Protein processing in endoplasmic reticulum);04145(Phagosome)	K08057	NA	Putative calreticulin/calnexin, concanavalin A-like lectin/glucanase domain-containing protein	300.696	456.834	198.38	58.3658	61.3319	57.1207	5.40617	2.43461	1.06241e-07	3.91622e-06	up	yes
RchiOBHmChr2g0168911	GO:0004034(aldose 1-epimerase activity);GO:0005737(cytoplasm);GO:0006012(galactose metabolic process);GO:0019318(hexose metabolic process);GO:0030246(carbohydrate binding)	00010(Glycolysis / Gluconeogenesis);00052(Galactose metabolism)	K01785	EC:5.1.3.3	Putative aldose 1-epimerase	0.626364	1.63074	0.065384	0	0	0	inf	inf	1.08761e-07	3.98986e-06	up	yes
RchiOBHmChr6g0265431	GO:0002237(response to molecule of bacterial origin);GO:0005524(ATP binding);GO:0005739(mitochondrion);GO:0005740(mitochondrial envelope);GO:0005741(mitochondrial outer membrane);GO:0005886(plasma membrane);GO:0008219(cell death);GO:0009411(response to UV);GO:0009617(response to bacterium);GO:0009626(plant-type hypersensitive response);GO:0009863(salicylic acid mediated signaling pathway);GO:0016…	03050(Proteasome)	K03066	NA	Putative ATPase, AAA-type, core, AAA-type ATPase domain-containing protein	3.32338	3.21433	1.81257	0.303455	0.258002	0.138021	11.9379	3.57747	1.09261e-07	4.00182e-06	up	yes
RchiOBHmChr4g0446971	GO:0003674(molecular_function);GO:0005575(cellular_component);GO:0008150(biological_process)	04141(Protein processing in endoplasmic reticulum);04120(Ubiquitin mediated proteolysis);03420(Nucleotide excision repair)	K03868	NA	Putative GRAM domain, PH domain-containing protein	0.94956	0.625997	1.1043	4.46254	11.3431	13.1507	0.0925483	-3.43365	1.12041e-07	4.0971e-06	down	yes
RchiOBHmChr3g0447461	GO:0005829(cytosol);GO:0016311(dephosphorylation);GO:0016791(phosphatase activity)	01200(Carbon metabolism);00630(Glyoxylate and dicarboxylate metabolism)	K19269	EC:3.1.3.18;EC:3.1.3.48	Putative phosphoglycolate phosphatase	26.9721	32.2724	26.677	126.63	126.258	112.99	0.234836	-2.09028	1.13561e-07	4.13181e-06	down	yes
RchiOBHmChr2g0160241	GO:0003735(structural constituent of ribosome);GO:0006412(translation);GO:0022625(cytosolic large ribosomal subunit)	03010(Ribosome)	K02903	NA	Putative ribosomal protein L28e	31.187	0	33.4393	0	0	0	inf	inf	1.19227e-07	4.30495e-06	up	yes
RchiOBHmChr4g0386051	GO:0005737(cytoplasm);GO:0008757(S-adenosylmethionine-dependent methyltransferase activity);GO:0032259(methylation)	00100(Steroid biosynthesis)	K08242	EC:2.1.1.143	Putative methyltransferase	5.51906	4.22924	4.05372	27.9506	26.6791	24.7326	0.173911	-2.52358	1.22345e-07	4.40366e-06	down	yes
RchiOBHmChr2g0093671	GO:0042802(identical protein binding)	NA	NA	NA	Putative transcription factor HSF-type-DNA-binding family	0.650612	0.455239	0.27332	3.21023	6.47535	4.3676	0.0981394	-3.34902	1.28181e-07	4.59209e-06	down	yes
RchiOBHmChr5g0046181	GO:0004674(protein serine/threonine kinase activity);GO:0005886(plasma membrane);GO:0006468(protein phosphorylation);GO:0006952(defense response);GO:0009506(plasmodesma)	00520(Amino sugar and nucleotide sugar metabolism)	K01183	EC:3.2.1.14	Putative protein kinase RLK-Pelle-DLSV family	1.48132	1.13263	0.696508	0.0472542	0.0381244	0.066366	21.816	4.44731	1.31223e-07	4.68643e-06	up	yes
RchiOBHmChr5g0008961	NA	NA	NA	NA		9.61753	11.7371	8.73776	0	0	0.293329	102.589	6.68074	1.3497e-07	4.81273e-06	up	yes
RchiOBHmChr7g0208781	GO:0000287(magnesium ion binding);GO:0004749(ribose phosphate diphosphokinase activity);GO:0005524(ATP binding);GO:0009116(nucleoside metabolic process);GO:0009156(ribonucleoside monophosphate biosynthetic process);GO:0009165(nucleotide biosynthetic process);GO:0009507(chloroplast);GO:0016301(kinase activity);GO:0016310(phosphorylation)	01200(Carbon metabolism);01230(Biosynthesis of amino acids);00030(Pentose phosphate pathway);00230(Purine metabolism)	K00948	EC:2.7.6.1	Putative ribose-phosphate diphosphokinase	4.74602	4.8228	3.14055	0.396071	0.574528	0.413324	9.18358	3.19906	1.37463e-07	4.89403e-06	up	yes
RchiOBHmChr6g0290771	GO:0005634(nucleus);GO:0008150(biological_process)	NA	NA	NA	hypothetical protein	31.0053	29.006	32.0769	4.18	4.30948	6.57669	6.11225	2.6117	1.43293e-07	5.0858e-06	up	yes
RchiOBHmChr2g0160591	GO:0008152(metabolic process);GO:0009570(chloroplast stroma);GO:0009611(response to wounding);GO:0010333(terpene synthase activity);GO:0080027(response to herbivore)	00900(Terpenoid backbone biosynthesis)	K12742	EC:4.2.3.27	Putative lyase	12.603	10.982	16.7282	2.32858	2.24229	1.38578	6.76777	2.75868	1.49265e-07	5.25706e-06	up	yes
RchiOBHmChr7g0186071	GO:0004312(fatty acid synthase activity);GO:0004315(3-oxoacyl-[acyl-carrier-protein] synthase activity);GO:0006633(fatty acid biosynthetic process);GO:0006636(unsaturated fatty acid biosynthetic process);GO:0009507(chloroplast);GO:0009536(plastid);GO:0009570(chloroplast stroma);GO:0009631(cold acclimation);GO:0009793(embryo development ending in seed dormancy)	01212(Fatty acid metabolism);00061(Fatty acid biosynthesis);00780(Biotin metabolism)	K09458	EC:2.3.1.179	Putative 3-oxoacyl-[acyl-carrier-protein] synthase 2	9.1096	9.50881	10.1998	56.0879	43.5757	35.0684	0.213893	-2.22504	1.5691e-07	5.47374e-06	down	yes
RchiOBHmChr6g0311931	GO:0001558(regulation of cell growth);GO:0001944(vasculature development);GO:0005524(ATP binding);GO:0005576(extracellular region);GO:0005739(mitochondrion);GO:0005886(plasma membrane);GO:0006468(protein phosphorylation);GO:0009664(plant-type cell wall organization);GO:0009944(polarity specification of adaxial/abaxial axis);GO:0009965(leaf morphogenesis);GO:0010103(stomatal complex morphogenesis)…	04075(Plant hormone signal transduction)	K13415	EC:2.7.10.1;EC:2.7.11.1	Putative protein kinase RLK-Pelle-LRR-XIIIb family	9.86808	7.3338	7.95182	42.0675	36.7677	32.137	0.226667	-2.14136	1.58212e-07	5.50452e-06	down	yes
RchiOBHmChr1g0343791	GO:0003824(catalytic activity);GO:0005506(iron ion binding);GO:0005739(mitochondrion);GO:0006633(fatty acid biosynthetic process);GO:0016021(integral component of membrane);GO:0016491(oxidoreductase activity);GO:0055114(oxidation-reduction process)	00073(Cutin, suberine and wax biosynthesis)	K15404	EC:4.1.99.5	Putative aldehyde oxygenase (deformylating)	81.9034	64.5643	70.4572	335.124	306.141	252.773	0.242635	-2.04314	1.62519e-07	5.62875e-06	down	yes
RchiOBHmChr4g0418311	GO:0005737(cytoplasm);GO:0030001(metal ion transport);GO:0046914(transition metal ion binding);GO:0046916(cellular transition metal ion homeostasis)	NA	NA	NA	Putative heavy metal-associated domain, HMA	13.4509	7.76563	7.4452	48.2331	46.574	42.2713	0.20909	-2.2578	1.63671e-07	5.65903e-06	down	yes
RchiOBHmChr5g0062081	GO:0005871(kinesin complex);GO:0007018(microtubule-based movement);GO:0008574(ATP-dependent microtubule motor activity, plus-end-directed)	04144(Endocytosis)	K10396	NA	Putative plus-end-directed kinesin ATPase	2.79671	2.41389	2.44676	14.1232	14.5563	11.4246	0.190937	-2.38883	1.70505e-07	5.86987e-06	down	yes
RchiOBHmChr3g0487811	GO:0004674(protein serine/threonine kinase activity);GO:0005886(plasma membrane)	04075(Plant hormone signal transduction);04626(Plant-pathogen interaction)	K13416	EC:2.7.10.1;EC:2.7.11.1	Putative protein kinase RLK-Pelle-DLSV family	5.14988	5.63204	5.42277	0.328893	0.358846	0.881714	10.3251	3.36808	1.72218e-07	5.91995e-06	up	yes
RchiOBHmChr4g0415251	NA	NA	NA	NA		3.49663	4.7075	6.67812	0.0527945	0.220026	0.488034	19.5599	4.28983	1.76434e-07	6.03774e-06	up	yes
RchiOBHmChr7g0224561	GO:0005886(plasma membrane);GO:0006810(transport);GO:0022857(transmembrane transporter activity)	01200(Carbon metabolism);01230(Biosynthesis of amino acids);00010(Glycolysis / Gluconeogenesis);00030(Pentose phosphate pathway);00051(Fructose and mannose metabolism);00710(Carbon fixation in photosynthetic organisms)	K01623	EC:4.1.2.13	Putative EamA domain-containing protein	9.23421	9.16845	5.72837	0.410865	0.397918	1.21778	11.9074	3.57379	1.86859e-07	6.35655e-06	up	yes
RchiOBHmChr4g0384991	GO:0004497(monooxygenase activity);GO:0007275(multicellular organism development);GO:0010268(brassinosteroid homeostasis);GO:0016125(sterol metabolic process);GO:0016132(brassinosteroid biosynthetic process);GO:0016132(brassinosteroid biosynthetic process)	00906(Carotenoid biosynthesis);00906(Carotenoid biosynthesis)	K09843	EC:1.14.13.93	Putative cytochrome P450	66.1138	79.3117	46.2916	10.0467	12.9473	14.6969	5.08656	2.34669	1.95506e-07	6.63102e-06	up	yes
RchiOBHmChr3g0494731	GO:0000023(maltose metabolic process);GO:0000025(maltose catabolic process);GO:0004134(4-alpha-glucanotransferase activity);GO:0005829(cytosol);GO:0005976(polysaccharide metabolic process);GO:0005983(starch catabolic process);GO:0009507(chloroplast);GO:0010297(heteropolysaccharide binding);GO:2001070(starch binding)	00500(Starch and sucrose metabolism)	K00705	EC:2.4.1.25	Putative 4-alpha-glucanotransferase	19.8281	16.667	12.599	61.4872	86.6779	64.6831	0.230653	-2.1162	2.10095e-07	7.09434e-06	down	yes
RchiOBHmChr6g0285791	GO:0004364(glutathione transferase activity);GO:0005737(cytoplasm);GO:0006749(glutathione metabolic process);GO:0009407(toxin catabolic process);GO:0009407(toxin catabolic process)	00480(Glutathione metabolism);00480(Glutathione metabolism)	K00799	EC:2.5.1.18	Putative glutathione transferase	8.92474	12.1242	8.53446	1.35383	1.91328	1.62466	6.0476	2.59636	2.15504e-07	7.23437e-06	up	yes
RchiOBHmChr3g0450761	GO:0000325(plant-type vacuole);GO:0004540(ribonuclease activity);GO:0004568(chitinase activity);GO:0005576(extracellular region);GO:0008061(chitin binding);GO:0009615(response to virus);GO:0009627(systemic acquired resistance);GO:0009651(response to salt stress);GO:0009723(response to ethylene);GO:0009817(defense response to fungus, incompatible interaction);GO:0031640(killing of cells of other o…	NA	NA	NA	Putative rlpA-like protein, double-psi beta-barrel	46.0209	105.996	35.7556	0	0.942587	1.97401	64.3807	6.00856	2.16891e-07	7.27027e-06	up	yes
RchiOBHmChr3g0479361	GO:0003677(DNA binding);GO:0003700(transcription factor activity, sequence-specific DNA binding);GO:0005634(nucleus);GO:0006351(transcription, DNA-templated);GO:0006355(regulation of transcription, DNA-templated);GO:0043565(sequence-specific DNA binding)	00750(Vitamin B6 metabolism)	K05275	EC:1.1.1.65	Putative transcription factor HD-ZIP family	4.83033	5.7197	5.17274	0.347164	0.560205	0.781895	9.30747	3.21839	2.31338e-07	7.69828e-06	up	yes
RchiOBHmChr2g0124451	GO:0003674(molecular_function);GO:0005886(plasma membrane);GO:0009409(response to cold);GO:0009507(chloroplast);GO:0009733(response to auxin)	04075(Plant hormone signal transduction)	K14488	NA	Putative small auxin-up RNA	0	7.27405	22.0956	0	0	0	inf	inf	2.36698e-07	7.86522e-06	up	yes
RchiOBHmChr4g0433181	GO:0003674(molecular_function);GO:0005634(nucleus);GO:0008150(biological_process);GO:0009506(plasmodesma)	NA	NA	NA	hypothetical protein	2.74199	2.01014	2.87838	17.5928	14.8321	14.5757	0.162349	-2.62283	2.37543e-07	7.88098e-06	down	yes
RchiOBHmChr4g0446271	GO:0051213(dioxygenase activity)	00904(Diterpenoid biosynthesis)	K04125	EC:1.14.11.13	Putative gibberellin 2-beta-dioxygenase	2.58525	2.06819	2.35534	0.15701	0.280723	0.232218	10.4616	3.38704	2.43345e-07	8.0395e-06	up	yes
RchiOBHmChr0c20g0500281	GO:0005524(ATP binding);GO:0005774(vacuolar membrane);GO:0008559(xenobiotic-transporting ATPase activity);GO:0009506(plasmodesma);GO:0016021(integral component of membrane);GO:0042626(ATPase activity, coupled to transmembrane movement of substances);GO:0000325(plant-type vacuole);GO:0005773(vacuole);GO:0005886(plasma membrane);GO:0010290(chlorophyll catabolite transmembrane transporter activity);…	02010(ABC transporters);02010(ABC transporters)	K05665	NA	Putative xenobiotic-transporting ATPase	3.12353	3.1801	2.70403	0.371031	0.492442	0.265422	7.97918	2.99624	2.5083e-07	8.25111e-06	up	yes
RchiOBHmChr6g0248441	GO:0005739(mitochondrion);GO:0006508(proteolysis);GO:0008237(metallopeptidase activity);GO:0009408(response to heat);GO:0009644(response to high light intensity);GO:0016021(integral component of membrane);GO:0031969(chloroplast membrane);GO:0042542(response to hydrogen peroxide)	NA	NA	NA	hypothetical protein	0.897546	0.558382	1.03146	7.82216	4.8996	7.12571	0.125325	-2.99625	2.68961e-07	8.74713e-06	down	yes
RchiOBHmChr7g0219781	GO:0005509(calcium ion binding);GO:0005829(cytosol);GO:0005886(plasma membrane)	04144(Endocytosis)	K12472	NA	Putative EF-hand domain pair protein	5.36615	6.68899	2.09246	0.379672	0.675974	0.375856	9.88305	3.30496	2.70926e-07	8.79858e-06	up	yes
RchiOBHmChr3g0467991	GO:0005886(plasma membrane);GO:0016021(integral component of membrane);GO:0042626(ATPase activity, coupled to transmembrane movement of substances)	02010(ABC transporters)	K05681	NA	Putative polar-amino-acid-transporting ATPase	0	0	0	0.682193	0.06368	0.438667	-inf	-inf	2.75073e-07	8.90802e-06	down	yes
RchiOBHmChr1g0384031	GO:0005507(copper ion binding);GO:0009809(lignin biosynthetic process);GO:0016722(oxidoreductase activity, oxidizing metal ions)	00053(Ascorbate and aldarate metabolism)	K00423	EC:1.10.3.3	Putative laccase	420.431	504.942	724.91	142.456	76.1464	105.899	5.08559	2.34642	2.76066e-07	8.92755e-06	up	yes
RchiOBHmChr4g0431051	GO:0003677(DNA binding);GO:0005634(nucleus);GO:0005886(plasma membrane);GO:0008150(biological_process)	NA	NA	NA	Putative remorin	1.25269	0.725023	1.60141	8.76205	9.15042	8.00907	0.138075	-2.85647	2.80351e-07	9.02795e-06	down	yes
RchiOBHmChr3g0461811	GO:0000302(response to reactive oxygen species);GO:0004322(ferroxidase activity);GO:0005506(iron ion binding);GO:0005739(mitochondrion);GO:0006826(iron ion transport);GO:0006879(cellular iron ion homeostasis);GO:0008199(ferric iron binding);GO:0009409(response to cold);GO:0009507(chloroplast);GO:0009535(chloroplast thylakoid membrane);GO:0009570(chloroplast stroma);GO:0009579(thylakoid);GO:000961…	NA	NA	NA	Putative ferroxidase	174.474	171.749	415.241	25.9259	30.8024	57.1423	6.68709	2.74138	2.89517e-07	9.29699e-06	up	yes
RchiOBHmChr2g0172611	GO:0004674(protein serine/threonine kinase activity);GO:0005886(plasma membrane);GO:0006468(protein phosphorylation);GO:0006952(defense response);GO:0009506(plasmodesma)	00520(Amino sugar and nucleotide sugar metabolism)	K01183	EC:3.2.1.14	Putative protein kinase RLK-Pelle-DLSV family	0.437695	0.319687	0.331819	2.62053	2.73082	2.36964	0.14107	-2.82551	2.95574e-07	9.46498e-06	down	yes
RchiOBHmChr1g0360311	GO:0003677(DNA binding);GO:0003700(transcription factor activity, sequence-specific DNA binding);GO:0005634(nucleus);GO:0006351(transcription, DNA-templated);GO:0006355(regulation of transcription, DNA-templated);GO:0009611(response to wounding);GO:0009651(response to salt stress);GO:0009737(response to abscisic acid);GO:0009751(response to salicylic acid);GO:0009800(cinnamic acid biosynthetic pr…	00190(Oxidative phosphorylation);00860(Porphyrin and chlorophyll metabolism)	K02259	NA	Putative transcription factor MYB-HB-like family	4.26018	4.47149	7.96784	32.7842	32.4755	34.7681	0.166949	-2.58252	2.96722e-07	9.48847e-06	down	yes
RchiOBHmChr2g0150431	GO:0004674(protein serine/threonine kinase activity);GO:0005886(plasma membrane)	04075(Plant hormone signal transduction);04626(Plant-pathogen interaction)	K13416	EC:2.7.10.1;EC:2.7.11.1	Putative protein kinase RLK-Pelle-DLSV family	5.72475	5.08179	6.30413	0.638218	0.687071	1.04163	7.2291	2.85382	2.99368e-07	9.55976e-06	up	yes
RchiOBHmChr6g0266681	GO:0003993(acid phosphatase activity);GO:0005615(extracellular space);GO:0030145(manganese ion binding);GO:0046872(metal ion binding)	03015(mRNA surveillance pathway)	K14407	NA	Putative Acid phosphatase	32.9194	40.5451	28.8611	5.63516	8.81822	6.59098	4.86238	2.28166	3.05413e-07	9.73182e-06	up	yes
RchiOBHmChr5g0047121	NA	NA	NA	NA		10.3216	8.30997	5.81776	1.28183	1.16673	0.884405	7.3356	2.87491	3.28252e-07	1.03839e-05	up	yes
RchiOBHmChr7g0189281	GO:0003677(DNA binding);GO:0003700(transcription factor activity, sequence-specific DNA binding);GO:0005515(protein binding);GO:0005634(nucleus);GO:0006351(transcription, DNA-templated);GO:0007275(multicellular organism development);GO:0009651(response to salt stress);GO:0009737(response to abscisic acid);GO:0010089(xylem development);GO:0010150(leaf senescence);GO:0016032(viral process);GO:00458…	01200(Carbon metabolism);00010(Glycolysis / Gluconeogenesis);00020(Citrate cycle (TCA cycle));00620(Pyruvate metabolism)	K00162	EC:1.2.4.1	Putative transcription factor NAM family	0.24231	0.291668	0.338867	2.36564	3.61101	2.59545	0.101824	-3.29585	3.87104e-07	1.20756e-05	down	yes
RchiOBHmChr2g0122851	NA	NA	NA	NA		0.288072	0.244531	0.465674	2.09112	3.80148	2.62669	0.117179	-3.09322	3.99091e-07	1.23989e-05	down	yes
RchiOBHmChr2g0084281	GO:0005886(plasma membrane);GO:0006952(defense response)	NA	NA	NA	hypothetical protein	1.19052	2.16448	1.26291	0	0.074522	0.099137	26.5918	4.73291	4.29827e-07	1.32997e-05	up	yes
RchiOBHmChr2g0133001	GO:0002237(response to molecule of bacterial origin);GO:0003700(transcription factor activity, sequence-specific DNA binding);GO:0005515(protein binding);GO:0005634(nucleus);GO:0006351(transcription, DNA-templated);GO:0006355(regulation of transcription, DNA-templated);GO:0009611(response to wounding);GO:0009751(response to salicylic acid);GO:0010200(response to chitin);GO:0031347(regulation of d…	04626(Plant-pathogen interaction)	K18834	NA	Putative transcription factor WRKY family	43.0761	38.5989	39.737	2.69064	4.22678	9.40938	7.43636	2.8946	4.34934e-07	1.34396e-05	up	yes
RchiOBHmChr1g0365911	GO:0006904(vesicle docking involved in exocytosis);GO:0009306(protein secretion)	04144(Endocytosis)	K07901	NA	Putative small monomeric GTPase	34.2828	33.8178	24.8696	6.20066	5.52913	4.11786	5.8665	2.5525	4.40882e-07	1.35833e-05	up	yes
RchiOBHmChr1g0361871	GO:0003824(catalytic activity);GO:0005576(extracellular region);GO:0009116(nucleoside metabolic process);GO:0009505(plant-type cell wall);GO:0009611(response to wounding);GO:0045735(nutrient reservoir activity)	NA	NA	NA	Putative adenosylhomocysteine nucleosidase	2.86905	3.27569	2.38664	0.206823	0.242175	0.366683	10.4592	3.3867	4.55556e-07	1.39452e-05	up	yes
RchiOBHmChr7g0230661	GO:0007165(signal transduction);GO:0016020(membrane)	NA	NA	NA	Putative ankyrin repeat-containing domain, PGG domain-containing protein	0.558105	0.454852	0.42361	0.0197941	0.0143711	0.0460168	17.9163	4.1632	4.7143e-07	1.44119e-05	up	yes
RchiOBHmChr3g0468951	GO:0004004(ATP-dependent RNA helicase activity);GO:0006364(rRNA processing);GO:0010501(RNA secondary structure unwinding)	03040(Spliceosome)	K12835	EC:3.6.4.13	Putative RNA helicase	6.32472	5.25517	2.25071	0.466306	0.57196	0.481634	9.09968	3.18582	4.79111e-07	1.46273e-05	up	yes
RchiOBHmChr5g0049181	GO:0003674(molecular_function);GO:0005576(extracellular region);GO:0005773(vacuole);GO:0007155(cell adhesion)	NA	NA	NA	Putative FAS1 domain-containing protein	5.18094	6.53568	8.26028	18.3194	52.2216	42.2669	0.177088	-2.49746	5.05805e-07	1.54012e-05	down	yes
RchiOBHmChr5g0029121	NA	NA	NA	NA		0.0940189	0.384099	0.51634	5.21982	3.61078	3.39749	0.0813257	-3.62014	5.17122e-07	1.57041e-05	down	yes
RchiOBHmChr2g0084361	NA	NA	NA	NA	hypothetical protein	77.5399	70.1856	81.9623	20.7779	13.5483	14.9756	4.65882	2.21996	5.32092e-07	1.6116e-05	up	yes
RchiOBHmChr6g0308231	GO:0004674(protein serine/threonine kinase activity);GO:0005524(ATP binding);GO:0005886(plasma membrane);GO:0007623(circadian rhythm);GO:0016021(integral component of membrane);GO:0016301(kinase activity);GO:0046777(protein autophosphorylation)	04626(Plant-pathogen interaction)	K13430	EC:2.7.11.1	Putative protein kinase RLK-Pelle-RLCK-V family	8.01165	8.6368	9.6082	42.65	39.689	29.7656	0.234216	-2.09409	5.33092e-07	1.6125e-05	down	yes
RchiOBHmChr4g0396151	GO:0005634(nucleus);GO:0005829(cytosol);GO:0005983(starch catabolic process);GO:0009414(response to water deprivation);GO:0009507(chloroplast);GO:0016161(beta-amylase activity)	00500(Starch and sucrose metabolism)	K01177	EC:3.2.1.2	Putative beta-amylase	125.877	138.447	237.413	696.504	663.733	783.157	0.234085	-2.09489	5.35801e-07	1.61856e-05	down	yes
RchiOBHmChr6g0291361	GO:0003824(catalytic activity);GO:0005634(nucleus);GO:0005829(cytosol);GO:0009058(biosynthetic process);GO:0009058(biosynthetic process)	NA	NA	NA	Putative trans-2,3-dihydro-3-hydroxyanthranilate isomerase;Putative phenazine biosynthesis PhzF protein	7.15289	7.01457	5.5978	1.04273	1.11514	0.962795	6.33367	2.66304	5.99561e-07	1.80403e-05	up	yes
RchiOBHmChr7g0211101	GO:0003674(molecular_function);GO:0005886(plasma membrane);GO:0009409(response to cold);GO:0009507(chloroplast);GO:0009733(response to auxin)	04075(Plant hormone signal transduction)	K14488	NA	hypothetical protein	1.61913	1.59012	2.66845	13.013	12.0778	11.1307	0.162271	-2.62352	6.21336e-07	1.85979e-05	down	yes
RchiOBHmChr1g0340111	GO:0000325(plant-type vacuole);GO:0005524(ATP binding);GO:0005773(vacuole);GO:0005774(vacuolar membrane);GO:0005886(plasma membrane);GO:0008559(xenobiotic-transporting ATPase activity);GO:0009506(plasmodesma);GO:0010290(chlorophyll catabolite transmembrane transporter activity);GO:0015431(glutathione S-conjugate-exporting ATPase activity);GO:0016021(integral component of membrane);GO:0042626(ATPa…	02010(ABC transporters)	K05665	NA	Putative xenobiotic-transporting ATPase	3.62175	3.68704	3.08573	0.538212	0.529189	0.450469	6.84809	2.7757	6.29814e-07	1.88026e-05	up	yes
RchiOBHmChr3g0496681	GO:0008422(beta-glucosidase activity);GO:0009251(glucan catabolic process)	00500(Starch and sucrose metabolism);00460(Cyanoamino acid metabolism);00940(Phenylpropanoid biosynthesis)	K05349	EC:3.2.1.21	Putative glucan 1,3-beta-glucosidase	11.3083	17.1479	9.99512	2.04804	1.77879	2.04721	6.54599	2.71061	6.40316e-07	1.90289e-05	up	yes
RchiOBHmChr3g0484861	GO:0006952(defense response);GO:0007165(signal transduction);GO:0043531(ADP binding);GO:0004674(protein serine/threonine kinase activity);GO:0005886(plasma membrane);GO:0006468(protein phosphorylation);GO:0009506(plasmodesma)	03040(Spliceosome);04141(Protein processing in endoplasmic reticulum);04144(Endocytosis);04626(Plant-pathogen interaction)	K03283;K13430	EC:2.7.11.1	Putative TIR domain, winged helix-turn-helix DNA-binding domain-containing protein;hypothetical protein	1.2809	1.6245	0.867105	0.093861	0.192063	0.147425	8.70549	3.12193	6.44273e-07	1.91098e-05	up	yes
RchiOBHmChr2g0154221	GO:0009813(flavonoid biosynthetic process);GO:0043231(intracellular membrane-bounded organelle);GO:0052696(flavonoid glucuronidation);GO:0080043(quercetin 3-O-glucosyltransferase activity);GO:0080044(quercetin 7-O-glucosyltransferase activity)	00908(Zeatin biosynthesis)	NA	NA	Putative 7-deoxyloganetin glucosyltransferase	0.162734	0.171785	0.221946	0.766225	3.3414	2.74734	0.0811769	-3.62279	6.52736e-07	1.93109e-05	down	yes
RchiOBHmChr6g0301421	GO:0005515(protein binding);GO:0009718(anthocyanin-containing compound biosynthetic process);GO:0042406(extrinsic component of endoplasmic reticulum membrane);GO:0045552(dihydrokaempferol 4-reductase activity);GO:0050662(coenzyme binding);GO:0055114(oxidation-reduction process)	00941(Flavonoid biosynthesis)	K13082	EC:1.1.1.219;EC:1.1.1.234	Bifunctional dihydroflavonol 4-reductase/flavanone 4-reductase	53.7041	47.977	39.8653	239.467	176.056	157.997	0.246804	-2.01856	6.59659e-07	1.94877e-05	down	yes
RchiOBHmChr5g0018551	GO:0004497(monooxygenase activity);GO:0007275(multicellular organism development);GO:0010268(brassinosteroid homeostasis);GO:0016125(sterol metabolic process);GO:0016132(brassinosteroid biosynthetic process)	00906(Carotenoid biosynthesis)	K09843	EC:1.14.13.93	Putative cytochrome P450	3.39466	4.18196	2.73013	0.500174	0.32379	0.432234	8.20472	3.03645	6.85676e-07	2.01812e-05	up	yes
RchiOBHmChr7g0203911	GO:0003677(DNA binding);GO:0003700(transcription factor activity, sequence-specific DNA binding);GO:0005515(protein binding);GO:0005524(ATP binding);GO:0005634(nucleus);GO:0006351(transcription, DNA-templated);GO:0006355(regulation of transcription, DNA-templated);GO:0006633(fatty acid biosynthetic process);GO:0006970(response to osmotic stress);GO:0009813(flavonoid biosynthetic process);GO:00100…	04712(Circadian rhythm - plant)	K16166	NA	Putative transcription factor MYB-HB-like family	0.521626	0.859643	0.737422	5.13437	6.03038	4.66788	0.133818	-2.90166	6.91709e-07	2.03327e-05	down	yes
RchiOBHmChr4g0426761	GO:0003674(molecular_function);GO:0005634(nucleus);GO:0008150(biological_process);GO:0008150(biological_process)	04120(Ubiquitin mediated proteolysis);04120(Ubiquitin mediated proteolysis)	K10608	EC:2.3.2.27	Putative ubiquitinyl hydrolase 1	0.0391055	0.0318713	0.0813147	0.610668	0.608115	0.618519	0.0828886	-3.59268	7.25522e-07	2.12449e-05	down	yes
RchiOBHmChr4g0443411	GO:0003674(molecular_function);GO:0005737(cytoplasm);GO:0005886(plasma membrane);GO:0006979(response to oxidative stress);GO:0016021(integral component of membrane);GO:0016021(integral component of membrane)	NA	NA	NA	Putative PLAC8 motif-containing protein	9.7348	12.9001	10.0395	1.55074	2.09083	1.77184	6.03581	2.59355	7.33481e-07	2.14232e-05	up	yes
RchiOBHmChr3g0478731	GO:0003674(molecular_function);GO:0005634(nucleus);GO:0008150(biological_process)	NA	NA	NA	hypothetical protein	0	0	0.035052	0.583798	0.584854	0.465142	0.0214544	-5.54259	7.66067e-07	2.22573e-05	down	yes
RchiOBHmChr2g0122601	GO:0005887(integral component of plasma membrane);GO:0015179(L-amino acid transmembrane transporter activity);GO:0015297(antiporter activity)	NA	NA	NA	Putative amino acid/polyamine transporter I	6.31945	6.15123	5.09615	0.722347	0.857674	0.978964	6.86477	2.77921	7.66892e-07	2.22573e-05	up	yes
RchiOBHmChr2g0150131	GO:0000139(Golgi membrane);GO:0005634(nucleus);GO:0005794(Golgi apparatus);GO:0016021(integral component of membrane);GO:0016757(transferase activity, transferring glycosyl groups);GO:0016759(cellulose synthase activity);GO:0071555(cell wall organization)	NA	NA	NA	Putative glycosyltransferase	1.51508	3.1686	4.82956	19.4233	23.1021	15.8562	0.162949	-2.6175	8.01605e-07	2.31673e-05	down	yes
RchiOBHmChr6g0300721	GO:0003676(nucleic acid binding);GO:0003700(transcription factor activity, sequence-specific DNA binding);GO:0005515(protein binding);GO:0005634(nucleus);GO:0006351(transcription, DNA-templated);GO:0006355(regulation of transcription, DNA-templated);GO:0008270(zinc ion binding);GO:0009937(regulation of gibberellic acid mediated signaling pathway);GO:0010029(regulation of seed germination);GO:0010…	00052(Galactose metabolism);00600(Sphingolipid metabolism);00531(Glycosaminoglycan degradation);00604(Glycosphingolipid biosynthesis - ganglio series);00511(Other glycan degradation)	K12309	EC:3.2.1.23	Putative transcription factor C2H2 family	23.5485	24.6989	26.3883	5.85796	4.45441	5.64982	4.67578	2.22521	8.13818e-07	2.34707e-05	up	yes
RchiOBHmChr3g0476321	GO:0000149(SNARE binding);GO:0005484(SNAP receptor activity);GO:0005886(plasma membrane);GO:0006886(intracellular protein transport);GO:0006887(exocytosis);GO:0006906(vesicle fusion);GO:0012505(endomembrane system);GO:0016021(integral component of membrane);GO:0031201(SNARE complex);GO:0048278(vesicle docking)	04130(SNARE interactions in vesicular transport)	K08486	NA	hypothetical protein	26.2856	23.5169	31.9393	2.25342	2.17811	6.46019	7.50494	2.90784	8.55173e-07	2.44177e-05	up	yes
RchiOBHmChr7g0202261	GO:0004222(metalloendopeptidase activity);GO:0008270(zinc ion binding);GO:0016485(protein processing)	NA	NA	NA	Putative insulysin	9.26778	9.17351	7.38374	1.53027	1.35873	1.48649	5.90222	2.56126	8.60808e-07	2.45175e-05	up	yes
RchiOBHmChr1g0360301	GO:0005789(endoplasmic reticulum membrane);GO:0006636(unsaturated fatty acid biosynthetic process);GO:0016021(integral component of membrane);GO:0016491(oxidoreductase activity);GO:0016717(oxidoreductase activity, acting on paired donors, with oxidation of a pair of donors resulting in the reduction of molecular oxygen to two molecules of water);GO:0042761(very long-chain fatty acid biosynthetic …	01212(Fatty acid metabolism);01040(Biosynthesis of unsaturated fatty acids)	K00507	EC:1.14.19.1	Putative acyl-CoA desaturase	250.137	114.152	80.4152	726.962	854.586	700.859	0.19484	-2.35964	8.70545e-07	2.47641e-05	down	yes
RchiOBHmChr2g0131451	NA	NA	NA	NA		11.2736	13.2571	11.4086	0.650665	0.950132	2.37538	9.03865	3.17611	8.91356e-07	2.52933e-05	up	yes
RchiOBHmChr4g0428021	GO:0003674(molecular_function);GO:0005737(cytoplasm);GO:0008150(biological_process)	01230(Biosynthesis of amino acids);00220(Arginine biosynthesis);00330(Arginine and proline metabolism)	K01476	EC:3.5.3.1	hypothetical protein	2.28749	0.701861	0.999206	6.89155	12.7037	14.3328	0.117559	-3.08854	9.09859e-07	2.56912e-05	down	yes
RchiOBHmChr6g0286421	GO:0005829(cytosol);GO:0008171(O-methyltransferase activity);GO:0008757(S-adenosylmethionine-dependent methyltransferase activity);GO:0019438(aromatic compound biosynthetic process)	00940(Phenylpropanoid biosynthesis)	K13066	EC:2.1.1.68	Putative caffeate O-methyltransferase	0.763303	0.511517	0.595781	0.039562	0.020233	0	31.2836	4.96733	9.11296e-07	2.57001e-05	up	yes
RchiOBHmChr2g0098511	GO:0004190(aspartic-type endopeptidase activity);GO:0006508(proteolysis);GO:0030163(protein catabolic process)	NA	NA	NA	Putative nepenthesin	0.620104	0.343251	0.474159	4.27888	3.46705	2.95944	0.13428	-2.89669	9.14604e-07	2.57617e-05	down	yes
RchiOBHmChr1g0384231	GO:0005524(ATP binding);GO:0008152(metabolic process);GO:0009411(response to UV);GO:0009611(response to wounding);GO:0009698(phenylpropanoid metabolic process);GO:0010584(pollen exine formation);GO:0016021(integral component of membrane);GO:0016207(4-coumarate-CoA ligase activity);GO:0016874(ligase activity);GO:0050832(defense response to fungus)	00360(Phenylalanine metabolism);00130(Ubiquinone and other terpenoid-quinone biosynthesis);00940(Phenylpropanoid biosynthesis)	K01904	EC:6.2.1.12	Putative acid--thiol ligase	28.8904	28.6308	27.7324	119.045	98.9244	95.527	0.271944	-1.87862	9.53323e-07	2.6591e-05	down	yes
RchiOBHmChr5g0048371	NA	NA	NA	NA	hypothetical protein	2.52688	2.10845	1.81285	0.367983	0.220443	0.145956	8.78041	3.13429	9.93803e-07	2.76636e-05	up	yes
RchiOBHmChr7g0214131	GO:0005737(cytoplasm);GO:0010327(acetyl CoA:(Z)-3-hexen-1-ol acetyltransferase activity);GO:0010597(green leaf volatile biosynthetic process)	00592(alpha-Linolenic acid metabolism)	K18858	EC:2.3.1.195	Putative alcohol O-acetyltransferase	0.302265	0.478628	0.158272	2.18557	6.46808	2.30701	0.0856851	-3.54481	1.01119e-06	2.81025e-05	down	yes
RchiOBHmChr3g0477711	GO:0003674(molecular_function);GO:0005737(cytoplasm);GO:0006950(response to stress);GO:0016021(integral component of membrane)	NA	NA	NA	Putative universal stress protein A	0.181467	0.277484	0	3.75401	3.6251	3.36821	0.0427037	-4.54949	1.02942e-06	2.85746e-05	down	yes
RchiOBHmChr2g0088581	GO:0000139(Golgi membrane);GO:0005794(Golgi apparatus);GO:0008375(acetylglucosaminyltransferase activity);GO:0015020(glucuronosyltransferase activity);GO:0016020(membrane);GO:0016021(integral component of membrane);GO:0016051(carbohydrate biosynthetic process);GO:0016757(transferase activity, transferring glycosyl groups)	00601(Glycosphingolipid biosynthesis - lacto and neolacto series)	K00742	EC:2.4.1.150	Putative glucuronosyltransferase	7.79477	6.87005	6.39581	36.2941	29.8005	25.0894	0.230969	-2.11423	1.09716e-06	3.03447e-05	down	yes
RchiOBHmChr7g0222101	GO:0005507(copper ion binding);GO:0005794(Golgi apparatus);GO:0005829(cytosol);GO:0008150(biological_process);GO:0008270(zinc ion binding);GO:0009506(plasmodesma);GO:0045735(nutrient reservoir activity)	NA	NA	NA	Putative 11-S seed storage protein, plant	17.2855	14.0246	9.70809	54.952	70.1225	51.0162	0.232937	-2.10199	1.11014e-06	3.0593e-05	down	yes
RchiOBHmChr1g0371291	GO:0003674(molecular_function);GO:0008150(biological_process);GO:0009507(chloroplast)	NA	NA	NA	hypothetical protein	26.2457	16.0449	19.7268	2.68169	1.49464	4.16027	7.43917	2.89514	1.15589e-06	3.16634e-05	up	yes
RchiOBHmChr1g0363951	NA	NA	NA	NA	hypothetical protein	5.76612	8.59333	6.93179	0.332714	0.631353	1.17596	9.94908	3.31456	1.24701e-06	3.3836e-05	up	yes
RchiOBHmChr2g0102961	GO:0004674(protein serine/threonine kinase activity);GO:0005524(ATP binding);GO:0005886(plasma membrane);GO:0006468(protein phosphorylation);GO:0009507(chloroplast);GO:0016301(kinase activity)	04626(Plant-pathogen interaction)	K13430	EC:2.7.11.1	Putative transferase, protein kinase RLK-Pelle-RLCK-VIIa-2 family	1.90901	3.21317	1.05339	0.0291864	0.208074	0.152475	15.8455	3.98601	1.28099e-06	3.45944e-05	up	yes
RchiOBHmChr7g0219681	GO:0004674(protein serine/threonine kinase activity);GO:0005886(plasma membrane);GO:0006468(protein phosphorylation);GO:0006952(defense response);GO:0009506(plasmodesma)	00520(Amino sugar and nucleotide sugar metabolism)	K01183	EC:3.2.1.14	Putative protein kinase RLK-Pelle-DLSV family	0.944284	1.33717	0.968002	0.0266496	0.0793221	0.116015	14.6381	3.87165	1.36499e-06	3.66469e-05	up	yes
RchiOBHmChr2g0165961	GO:0009813(flavonoid biosynthetic process);GO:0043231(intracellular membrane-bounded organelle);GO:0052696(flavonoid glucuronidation);GO:0080043(quercetin 3-O-glucosyltransferase activity);GO:0080044(quercetin 7-O-glucosyltransferase activity)	00565(Ether lipid metabolism);00600(Sphingolipid metabolism)	K04628	EC:2.4.1.45	Putative hexosyltransferase	7.16293	7.77069	4.26036	0.0919774	0.274605	0.858935	15.6619	3.96919	1.41213e-06	3.78681e-05	up	yes
RchiOBHmChr4g0423121	GO:0006855(drug transmembrane transport);GO:0015238(drug transmembrane transporter activity)	NA	NA	NA	Putative multi antimicrobial extrusion protein	0.29783	0.317901	0.277138	1.64389	3.49068	1.93881	0.12623	-2.98588	1.43175e-06	3.83047e-05	down	yes
RchiOBHmChr4g0433971	GO:0006855(drug transmembrane transport);GO:0015238(drug transmembrane transporter activity)	NA	NA	NA	Putative multi antimicrobial extrusion protein	8.96092	11.1702	8.48269	1.80195	1.84475	1.27743	5.81094	2.53877	1.51674e-06	4.03901e-05	up	yes
RchiOBHmChr5g0061821	GO:0004674(protein serine/threonine kinase activity);GO:0005634(nucleus);GO:0005737(cytoplasm);GO:0005886(plasma membrane);GO:0035556(intracellular signal transduction)	04075(Plant hormone signal transduction)	K14498	EC:2.7.11.1	Putative protein kinase AGC-RSK-2 family	48.5036	43.4298	47.4392	143.07	183.26	168.883	0.28144	-1.8291	1.5274e-06	4.06267e-05	down	yes
RchiOBHmChr7g0187701	GO:0004252(serine-type endopeptidase activity);GO:0005618(cell wall)	04144(Endocytosis)	K18443	NA	Putative tripeptidyl-peptidase II	0.860408	0.841137	1.07373	4.33329	6.22266	6.66872	0.161122	-2.63378	1.74199e-06	4.56156e-05	down	yes
RchiOBHmChr6g0293321	GO:0004364(glutathione transferase activity);GO:0005737(cytoplasm);GO:0006749(glutathione metabolic process)	00480(Glutathione metabolism)	K00799	EC:2.5.1.18	Putative glutathione transferase	46.6827	76.1008	48.5447	10.2333	10.1492	14.7692	4.87397	2.2851	1.7427e-06	4.56156e-05	up	yes
RchiOBHmChr6g0306031	GO:0003824(catalytic activity);GO:0005886(plasma membrane);GO:0009116(nucleoside metabolic process)	NA	NA	NA	hypothetical protein	0.874309	1.33532	1.33646	0.036271	0.036605	0.138612	16.7673	4.06758	1.74282e-06	4.56156e-05	up	yes
RchiOBHmChr5g0029851	GO:0004674(protein serine/threonine kinase activity);GO:0005886(plasma membrane)	00520(Amino sugar and nucleotide sugar metabolism)	K01183	EC:3.2.1.14	Putative protein kinase RLK-Pelle-DLSV family	2.17551	2.5218	1.55761	0.010539	0.194751	0.190523	15.8027	3.9821	1.87692e-06	4.86261e-05	up	yes
RchiOBHmChr1g0366461	GO:0005886(plasma membrane);GO:0016021(integral component of membrane)	NA	NA	NA	Putative casparian strip membrane protein	0.353274	0.106102	0.209271	1.68384	3.08455	1.72131	0.103032	-3.27883	1.90784e-06	4.93713e-05	down	yes
RchiOBHmChr3g0487201	GO:0003700(transcription factor activity, sequence-specific DNA binding);GO:0005634(nucleus);GO:0006351(transcription, DNA-templated);GO:0006355(regulation of transcription, DNA-templated);GO:0009624(response to nematode);GO:0009733(response to auxin);GO:0043565(sequence-specific DNA binding)	04626(Plant-pathogen interaction)	K18834	NA	Putative transcription factor WRKY family	4.00446	1.59571	1.74192	0.160389	0.237471	0.270585	10.9838	3.45731	2.05368e-06	5.2611e-05	up	yes
RchiOBHmChr2g0159021	GO:0005887(integral component of plasma membrane);GO:0009992(cellular water homeostasis);GO:0015250(water channel activity);GO:0015254(glycerol channel activity);GO:0034220(ion transmembrane transport)	NA	NA	NA	hypothetical protein	0.118557	0.00253745	0.0184599	0.362944	1.60378	2.66762	0.0301131	-5.05346	2.09772e-06	5.36476e-05	down	yes
RchiOBHmChr6g0302811	GO:0003674(molecular_function);GO:0005576(extracellular region);GO:0009739(response to gibberellin);GO:0009740(gibberellic acid mediated signaling pathway)	00563(Glycosylphosphatidylinositol(GPI)-anchor biosynthesis)	K03860	NA	Putative gibberellin regulated protein	15.8468	13.4394	16.185	1.41111	3.24736	1.19336	7.77043	2.95799	2.12512e-06	5.42591e-05	up	yes
RchiOBHmChr7g0211941	GO:0005737(cytoplasm);GO:0009505(plant-type cell wall);GO:0016491(oxidoreductase activity);GO:0016491(oxidoreductase activity)	00902(Monoterpenoid biosynthesis);00902(Monoterpenoid biosynthesis)	K15095	EC:1.1.1.208	Putative salutaridine reductase (NADPH)	2.93014	9.37967	2.70426	0.372004	0.420784	0.667143	10.2841	3.36234	2.13439e-06	5.43746e-05	up	yes
RchiOBHmChr5g0060081	GO:0016020(membrane);GO:0016709(oxidoreductase activity, acting on paired donors, with incorporation or reduction of molecular oxygen, NAD(P)H as one donor, and incorporation of one atom of oxygen);GO:0044550(secondary metabolite biosynthetic process)	00903(Limonene and pinene degradation);00945(Stilbenoid, diarylheptanoid and gingerol biosynthesis)	K00517	NA	Putative cytochrome P450	21.2464	0.937323	2.66053	0.148943	0.39401	0.25992	30.9442	4.9516	2.14175e-06	5.45018e-05	up	yes
RchiOBHmChr5g0019971	NA	NA	NA	NA	hypothetical protein	6.3276	8.33005	6.66798	0.524681	1.05963	1.0371	8.13517	3.02417	2.1497e-06	5.46433e-05	up	yes
RchiOBHmChr0c20g0500261	GO:0000325(plant-type vacuole);GO:0005524(ATP binding);GO:0005773(vacuole);GO:0005774(vacuolar membrane);GO:0005886(plasma membrane);GO:0008559(xenobiotic-transporting ATPase activity);GO:0009506(plasmodesma);GO:0010290(chlorophyll catabolite transmembrane transporter activity);GO:0015431(glutathione S-conjugate-exporting ATPase activity);GO:0016021(integral component of membrane);GO:0042626(ATPa…	02010(ABC transporters)	K05665	NA	Putative xenobiotic-transporting ATPase	6.13278	9.72173	6.5288	1.27407	1.19448	1.35239	5.85806	2.55042	2.18449e-06	5.53209e-05	up	yes
RchiOBHmChr3g0485571	GO:0005634(nucleus);GO:0008152(metabolic process);GO:0016787(hydrolase activity)	00760(Nicotinate and nicotinamide metabolism)	K18551	EC:3.1.3.-	Putative pyridoxal phosphatase	54.5474	51.7506	50.3673	13.9939	11.2835	10.0082	4.43993	2.15054	2.18601e-06	5.53209e-05	up	yes
RchiOBHmChr7g0233091	GO:0004842(ubiquitin-protein transferase activity);GO:0005576(extracellular region);GO:0005886(plasma membrane);GO:0008270(zinc ion binding)	NA	NA	NA	Putative chromatin regulator PHD family	3.59998	5.00878	3.8228	0.51261	0.836503	0.526852	6.62675	2.7283	2.19003e-06	5.53615e-05	up	yes
RchiOBHmChr5g0071811	GO:0003700(transcription factor activity, sequence-specific DNA binding);GO:0005515(protein binding);GO:0005634(nucleus);GO:0006351(transcription, DNA-templated);GO:0006355(regulation of transcription, DNA-templated);GO:0006970(response to osmotic stress);GO:0009408(response to heat);GO:0009409(response to cold);GO:0009414(response to water deprivation);GO:0009651(response to salt stress);GO:0010…	04626(Plant-pathogen interaction)	K13424	NA	Putative transcription factor WRKY family	14.1001	14.6675	13.0956	0.598932	1.03847	3.14784	8.74841	3.12902	2.1952e-06	5.54312e-05	up	yes
RchiOBHmChr5g0033741	NA	NA	NA	NA	hypothetical protein	180.75	168.407	698.763	32.85	42.7094	64.1118	7.50277	2.90742	2.20958e-06	5.57329e-05	up	yes
RchiOBHmChr1g0356051	GO:0000149(SNARE binding);GO:0000323(lytic vacuole);GO:0005768(endosome);GO:0035493(SNARE complex assembly);GO:0060627(regulation of vesicle-mediated transport)	NA	NA	NA	Putative HAD-like domain-containing protein	2.45133	3.76239	1.21893	0.00552166	0.224463	0.102279	22.3697	4.48347	2.27063e-06	5.70844e-05	up	yes
RchiOBHmChr3g0452471	GO:0009813(flavonoid biosynthetic process);GO:0043231(intracellular membrane-bounded organelle);GO:0052696(flavonoid glucuronidation);GO:0080043(quercetin 3-O-glucosyltransferase activity);GO:0080044(quercetin 7-O-glucosyltransferase activity)	00942(Anthocyanin biosynthesis)	K17193	EC:2.4.2.51	Putative anthocyanidin 3-O-glucoside 2''-O-glucosyltransferase	0.042028	0.073756	0.277581	1.75951	1.91367	1.62261	0.0742787	-3.75091	2.4106e-06	6.0273e-05	down	yes
RchiOBHmChr6g0285151	GO:0003674(molecular_function);GO:0005634(nucleus);GO:0008150(biological_process)	NA	NA	NA	hypothetical protein	0.085214	0.083615	0.010889	0.822011	1.20761	1.24629	0.0548605	-4.18809	2.44284e-06	6.10125e-05	down	yes
RchiOBHmChr7g0180661	GO:0006952(defense response);GO:0008909(isochorismate synthase activity);GO:0009058(biosynthetic process);GO:0009507(chloroplast);GO:0009536(plastid);GO:0009697(salicylic acid biosynthetic process);GO:0042372(phylloquinone biosynthetic process)	00130(Ubiquinone and other terpenoid-quinone biosynthesis);01053(Biosynthesis of siderophore group nonribosomal peptides)	K02552	EC:5.4.4.2	Putative isochorismate synthase	0.531303	0.49472	0.823704	3.96397	4.07359	4.03948	0.153161	-2.70688	2.50508e-06	6.23631e-05	down	yes
RchiOBHmChr6g0259531	GO:0051213(dioxygenase activity)	00941(Flavonoid biosynthesis)	K05278	EC:1.14.11.23	Putative oxoglutarate/iron-dependent dioxygenase, non-heme dioxygenase domain-containing protein	60.3992	69.5778	46.4509	13.252	14.2138	15.6396	4.09294	2.03314	2.54229e-06	6.31523e-05	up	yes
RchiOBHmChr5g0066401	GO:0004721(phosphoprotein phosphatase activity);GO:0004722(protein serine/threonine phosphatase activity);GO:0005515(protein binding);GO:0005634(nucleus);GO:0005737(cytoplasm);GO:0005829(cytosol);GO:0006470(protein dephosphorylation);GO:0009409(response to cold);GO:0009414(response to water deprivation);GO:0009737(response to abscisic acid);GO:0009738(abscisic acid-activated signaling pathway);GO…	00563(Glycosylphosphatidylinositol(GPI)-anchor biosynthesis)	K03859	NA	Putative protein-serine/threonine phosphatase	8.27596	9.48042	15.2409	1.73038	1.01949	2.17872	6.69507	2.7431	2.6741e-06	6.59976e-05	up	yes
RchiOBHmChr5g0081561	GO:0005634(nucleus);GO:0005886(plasma membrane);GO:0006869(lipid transport);GO:0008289(lipid binding);GO:0031225(anchored component of membrane)	NA	NA	NA	Putative plant lipid transfer protein/Par allergen	5.54735	4.63616	1.77747	20.5842	68.336	16.5423	0.113415	-3.14032	2.69214e-06	6.63714e-05	down	yes
RchiOBHmChr6g0283821	GO:0016020(membrane);GO:0016709(oxidoreductase activity, acting on paired donors, with incorporation or reduction of molecular oxygen, NAD(P)H as one donor, and incorporation of one atom of oxygen);GO:0044550(secondary metabolite biosynthetic process)	00904(Diterpenoid biosynthesis)	K17961	EC:1.14.-.-	Putative cytochrome P450	0.035535	0.082238	0.090724	1.0223	0.605536	0.905104	0.0823141	-3.60272	2.77069e-06	6.80884e-05	down	yes
RchiOBHmChr5g0069171	GO:0005829(cytosol);GO:0008270(zinc ion binding);GO:0061630(ubiquitin protein ligase activity);GO:0071215(cellular response to abscisic acid stimulus);GO:1902584(positive regulation of response to water deprivation)	NA	NA	NA	Putative transcription factor C2H2 family	62.1882	76.9614	47.0181	13.8144	14.5696	15.75	4.21823	2.07664	2.81636e-06	6.91366e-05	up	yes
RchiOBHmChr5g0014251	GO:0004553(hydrolase activity, hydrolyzing O-glycosyl compounds);GO:0030247(polysaccharide binding);GO:0046658(anchored component of plasma membrane)	00500(Starch and sucrose metabolism)	K19892	EC:3.2.1.39	Putative glucan endo-1,3-beta-D-glucosidase	16.91	13.1855	21.5241	3.41806	2.9967	2.84057	5.57728	2.47956	3.04819e-06	7.41133e-05	up	yes
RchiOBHmChr1g0313231	GO:0003674(molecular_function);GO:0005783(endoplasmic reticulum);GO:0009061(anaerobic respiration)	NA	NA	NA	hypothetical protein	0	0	0	3.43703	7.73072	0	-inf	-inf	3.13008e-06	7.5783e-05	down	yes
RchiOBHmChr7g0180131	GO:0005515(protein binding)	NA	NA	NA	Putative dynein ATPase	73.5776	80.545	59.209	11.6139	7.09052	21.2554	5.33866	2.41648	3.17531e-06	7.66353e-05	up	yes
RchiOBHmChr4g0392881	GO:0005887(integral component of plasma membrane);GO:0022891(substrate-specific transmembrane transporter activity)	NA	NA	NA	Putative phosphate-transporting ATPase	2.74811	11.3059	0.531568	0.107015	0	0.113715	66.0787	6.04611	3.36726e-06	8.08425e-05	up	yes
RchiOBHmChr7g0198711	GO:0005576(extracellular region);GO:0009651(response to salt stress);GO:0009816(defense response to bacterium, incompatible interaction);GO:0009817(defense response to fungus, incompatible interaction);GO:0051707(response to other organism)	03013(RNA transport)	K14297	NA	Putative thaumatin	6.29118	2.489	2.17569	0.398019	0.298689	0.048194	14.7078	3.87851	3.46806e-06	8.27426e-05	up	yes
RchiOBHmChr4g0431711	GO:0000325(plant-type vacuole);GO:0005524(ATP binding);GO:0005773(vacuole);GO:0005774(vacuolar membrane);GO:0005886(plasma membrane);GO:0008559(xenobiotic-transporting ATPase activity);GO:0009506(plasmodesma);GO:0010290(chlorophyll catabolite transmembrane transporter activity);GO:0015431(glutathione S-conjugate-exporting ATPase activity);GO:0016021(integral component of membrane);GO:0042626(ATPa…	02010(ABC transporters)	K05670	NA	Putative xenobiotic-transporting ATPase	1.95748	1.35506	1.85121	12.1005	12.771	8.22946	0.156	-2.68039	3.63855e-06	8.66299e-05	down	yes
RchiOBHmChr2g0093381	GO:0016021(integral component of membrane)	NA	NA	NA	Putative nonaspanin (TM9SF)	0.877566	0.872288	0.544144	0	0.0407146	0.0516495	24.8365	4.63439	3.78618e-06	8.96994e-05	up	yes
RchiOBHmChr5g0001021	GO:0005576(extracellular region);GO:0007275(multicellular organism development);GO:0016020(membrane);GO:0016021(integral component of membrane);GO:0046872(metal ion binding);GO:0055114(oxidation-reduction process)	NA	NA	NA	Putative cytochrome b561 and DOMON domain-containing protein	19.9748	18.8234	9.34862	1.77578	1.41957	3.51613	7.17379	2.84274	3.78703e-06	8.96994e-05	up	yes
RchiOBHmChr3g0451111	GO:0001046(core promoter sequence-specific DNA binding);GO:0001228(transcriptional activator activity, RNA polymerase II transcription regulatory region sequence-specific binding);GO:0005634(nucleus);GO:0006366(transcription from RNA polymerase II promoter)	04075(Plant hormone signal transduction);04712(Circadian rhythm - plant)	K12126	NA	Putative transcription factor bHLH family	34.5045	35.4696	30.0159	6.22774	9.59033	8.17689	4.16712	2.05905	3.8251e-06	9.03232e-05	up	yes
RchiOBHmChr2g0135711	GO:0006979(response to oxidative stress);GO:0016020(membrane)	NA	NA	NA	Putative 43kDa postsynaptic protein	7.46657	3.55495	6.25373	31.4531	28.2097	26.2768	0.201016	-2.31462	3.86269e-06	9.11149e-05	down	yes
RchiOBHmChr3g0466361	GO:0008152(metabolic process);GO:0016787(hydrolase activity)	00760(Nicotinate and nicotinamide metabolism)	K18551	EC:3.1.3.-	Putative pyridoxal phosphatase	33.7359	35.3391	46.813	6.20814	7.47486	11.9571	4.5198	2.17626	3.89026e-06	9.15769e-05	up	yes
RchiOBHmChr5g0015621	GO:0005313(L-glutamate transmembrane transporter activity);GO:0005887(integral component of plasma membrane);GO:0015189(L-lysine transmembrane transporter activity);GO:0015297(antiporter activity);GO:0043091(L-arginine import);GO:0051938(L-glutamate import);GO:1903401(L-lysine transmembrane transport);GO:1903401(L-lysine transmembrane transport)	NA	NA	NA	Putative amino acid/polyamine transporter I, cationic amino acid transporter	6.65997	13.1531	7.95825	0.431058	1.30624	1.83909	7.76518	2.95702	3.90265e-06	9.17744e-05	up	yes
RchiOBHmChr6g0282871	GO:0003674(molecular_function);GO:0005575(cellular_component);GO:0080167(response to karrikin)	NA	NA	NA	hypothetical protein	0.269638	0.178987	0.334625	1.55086	1.93906	2.90206	0.122536	-3.02872	3.96124e-06	9.29615e-05	down	yes
RchiOBHmChr6g0277831	GO:0005737(cytoplasm);GO:0006457(protein folding)	04141(Protein processing in endoplasmic reticulum)	K09517	NA	Putative DNAJ-containing protein	0.226669	0.116055	0.0986065	1.4105	1.06783	1.86566	0.101596	-3.29909	4.08278e-06	9.53355e-05	down	yes
RchiOBHmChr5g0000841	GO:0005388(calcium-transporting ATPase activity);GO:0005887(integral component of plasma membrane);GO:0043231(intracellular membrane-bounded organelle)	00190(Oxidative phosphorylation)	K01535	EC:3.6.3.6	Putative calcium-transporting ATPase;hypothetical protein	0.962674	0.618898	0.218141	0	0.0445033	0.0141144	30.7026	4.94029	4.11968e-06	9.5992e-05	up	yes
RchiOBHmChr7g0196881	GO:0005794(Golgi apparatus);GO:0008150(biological_process);GO:0016021(integral component of membrane);GO:0016740(transferase activity);GO:0016757(transferase activity, transferring glycosyl groups);GO:0016757(transferase activity, transferring glycosyl groups)	NA	NA	NA	hypothetical protein	1.6428	2.3214	3.49617	14.9694	12.0459	12.3865	0.189341	-2.40094	4.23648e-06	9.86132e-05	down	yes
RchiOBHmChr2g0166811	NA	NA	NA	NA	hypothetical protein	1.10843	1.08382	1.39443	5.51006	6.57133	5.43379	0.204775	-2.28789	4.35449e-06	0.000100746	down	yes
RchiOBHmChr6g0256341	NA	NA	NA	NA		4.73514	5.87132	3.80116	0.631608	0.967835	0.898904	5.76686	2.52779	4.36858e-06	0.000100869	up	yes
RchiOBHmChr5g0058941	GO:0016020(membrane);GO:0016709(oxidoreductase activity, acting on paired donors, with incorporation or reduction of molecular oxygen, NAD(P)H as one donor, and incorporation of one atom of oxygen);GO:0044550(secondary metabolite biosynthetic process)	00903(Limonene and pinene degradation);00945(Stilbenoid, diarylheptanoid and gingerol biosynthesis)	K00517	NA	Putative cytochrome P450	0.302747	0.187397	0.263882	0	0	0.0167477	45.0225	5.49257	4.47905e-06	0.000103212	up	yes
RchiOBHmChr1g0344401	GO:0008643(carbohydrate transport);GO:0016021(integral component of membrane);GO:0051119(sugar transmembrane transporter activity)	NA	NA	NA	Putative SWEET sugar transporter	6.34493	4.76732	3.49915	0.644593	0.499236	0.890493	7.18244	2.84447	4.49535e-06	0.000103483	up	yes
RchiOBHmChr7g0199641	GO:0005829(cytosol);GO:0005886(plasma membrane);GO:0008830(dTDP-4-dehydrorhamnose 3,5-epimerase activity);GO:0008831(dTDP-4-dehydrorhamnose reductase activity);GO:0009506(plasmodesma);GO:0010253(UDP-rhamnose biosynthetic process);GO:0010489(UDP-4-keto-6-deoxy-glucose-3,5-epimerase activity);GO:0010490(UDP-4-keto-rhamnose-4-keto-reductase activity);GO:0019305(dTDP-rhamnose biosynthetic process);GO…	00520(Amino sugar and nucleotide sugar metabolism);00523(Polyketide sugar unit biosynthesis)	K12451	EC:5.1.3.-;EC:1.1.1.-	Putative dTDP-4-dehydrorhamnose reductase, dTDP-4-dehydrorhamnose 3,5-epimerase	67.3559	52.8399	70.9678	288.262	214.43	197.662	0.272952	-1.87328	4.59633e-06	0.00010549	down	yes
RchiOBHmChr4g0396391	GO:0004364(glutathione transferase activity);GO:0005737(cytoplasm);GO:0006749(glutathione metabolic process);GO:0009407(toxin catabolic process)	00480(Glutathione metabolism)	K00799	EC:2.5.1.18	Putative glutathione transferase	8.23111	7.18679	8.23372	0.586359	1.07109	1.38515	7.77349	2.95856	4.95558e-06	0.000112608	up	yes
RchiOBHmChr6g0271521	GO:0003674(molecular_function);GO:0005615(extracellular space);GO:0005618(cell wall);GO:0005794(Golgi apparatus);GO:0005829(cytosol);GO:0008150(biological_process);GO:0009505(plant-type cell wall);GO:0009506(plasmodesma);GO:0009507(chloroplast);GO:0048046(apoplast)	NA	NA	NA	Putative phosphate-induced protein	870.755	1267.71	1278.2	269.436	244.572	374.318	3.84618	1.94343	4.98249e-06	0.000113108	up	yes
RchiOBHmChr4g0427881	GO:0003954(NADH dehydrogenase activity);GO:0009060(aerobic respiration);GO:0010181(FMN binding);GO:0051287(NAD binding);GO:0051539(4 iron, 4 sulfur cluster binding)	NA	NA	NA	Putative diacylglycerol O-acyltransferase	22.0495	23.4923	14.7507	78.5604	73.6275	71.3227	0.269752	-1.89029	5.30647e-06	0.000119751	down	yes
RchiOBHmChr6g0291371	GO:0003824(catalytic activity);GO:0005634(nucleus);GO:0005829(cytosol);GO:0009058(biosynthetic process)	NA	NA	NA	Putative trans-2,3-dihydro-3-hydroxyanthranilate isomerase	21.6557	22.5516	21.9762	3.9503	4.58568	4.45004	5.09652	2.34951	5.38252e-06	0.000121109	up	yes
RchiOBHmChr7g0198351	GO:0003674(molecular_function);GO:0008150(biological_process)	NA	NA	NA	Putative EEIG1/EHBP1 domain-containing protein	3.8935	3.42042	3.1539	13.2765	17.2099	12.181	0.245335	-2.02717	5.5437e-06	0.000124127	down	yes
RchiOBHmChr3g0474311	NA	NA	NA	NA		2.94369	3.32071	4.47989	18.4649	14.8429	12.2559	0.235808	-2.08432	5.60896e-06	0.000125466	down	yes
RchiOBHmChr7g0215351	GO:0007275(multicellular organism development);GO:0009687(abscisic acid metabolic process);GO:0010268(brassinosteroid homeostasis);GO:0010295((+)-abscisic acid 8'-hydroxylase activity);GO:0016125(sterol metabolic process);GO:0016132(brassinosteroid biosynthetic process)	00906(Carotenoid biosynthesis)	K09843	EC:1.14.13.93	Putative (+)-abscisic acid 8'-hydroxylase	8.48322	8.61214	13.3852	1.80949	0.99079	2.1914	6.10627	2.61029	5.705e-06	0.000127489	up	yes
RchiOBHmChr5g0072501	NA	NA	NA	NA	Putative aerolysin, Agglutinin domain, aerolysin-like toxin, beta complex domain-containing protein	0.515033	0.407287	0.049186	3.3043	4.27812	3.54553	0.0873032	-3.51782	5.83471e-06	0.000130134	down	yes
RchiOBHmChr2g0113471	GO:0005794(Golgi apparatus);GO:0006890(retrograde vesicle-mediated transport, Golgi to ER);GO:0006891(intra-Golgi vesicle-mediated transport);GO:0042147(retrograde transport, endosome to Golgi)	04144(Endocytosis);04145(Phagosome)	K07889	NA	Putative small GTPase superfamily, P-loop containing nucleoside triphosphate hydrolase	4.00892	4.29374	2.80196	0.308234	0.616769	0.547483	7.54142	2.91484	5.88625e-06	0.00013115	up	yes
RchiOBHmChr5g0053461	GO:0000210(NAD+ diphosphatase activity);GO:0005829(cytosol);GO:0006979(response to oxidative stress);GO:0016787(hydrolase activity);GO:0046872(metal ion binding);GO:0047631(ADP-ribose diphosphatase activity);GO:0051287(NAD binding)	NA	NA	NA	Putative hydrolase	3.26141	5.28238	6.40349	0.787881	0.714662	0.749299	6.6378	2.73071	5.94042e-06	0.000131979	up	yes
RchiOBHmChr1g0333431	GO:0005886(plasma membrane)	00520(Amino sugar and nucleotide sugar metabolism)	K01183	EC:3.2.1.14	Putative glycerophosphodiester phosphodiesterase, protein kinase RLK-Pelle-LRK10L-2 family	3.8293	5.18228	3.50124	0.47259	0.82843	0.190313	8.39036	3.06873	6.30739e-06	0.000139456	up	yes
RchiOBHmChr5g0001831	GO:0051213(dioxygenase activity)	00270(Cysteine and methionine metabolism)	K05933	EC:1.14.17.4	1-aminocyclopropane-1-carboxylate oxidase 2	62.3658	42.0625	45.5602	14.5017	6.88298	4.62229	5.76725	2.52788	6.32148e-06	0.000139633	up	yes
RchiOBHmChr4g0434661	GO:0005886(plasma membrane)	00520(Amino sugar and nucleotide sugar metabolism)	K01183	EC:3.2.1.14	hypothetical protein;Putative glycerophosphodiester phosphodiesterase, protein kinase RLK-Pelle-LRK10L-2 family	2.41977	3.9606	1.88801	0.0610959	0	0.204805	31.0957	4.95864	6.3832e-06	0.00014086	up	yes
RchiOBHmChr3g0486101	NA	NA	NA	NA		4.29212	26.155	0.228434	0.127461	0.128635	0	119.781	6.90426	6.44499e-06	0.000141951	up	yes
RchiOBHmChr2g0172331	NA	NA	NA	NA		0.162477	0.100563	0.282406	1.61037	0.870819	1.63313	0.132572	-2.91515	6.7131e-06	0.000146868	down	yes
RchiOBHmChr7g0211891	GO:0005737(cytoplasm);GO:0009505(plant-type cell wall);GO:0016491(oxidoreductase activity)	00902(Monoterpenoid biosynthesis)	K15095	EC:1.1.1.208	Putative salutaridine reductase (NADPH)	17.8505	25.3877	11.9215	1.55178	1.8796	4.09835	7.32559	2.87295	6.9856e-06	0.000152104	up	yes
RchiOBHmChr4g0408721	GO:0002213(defense response to insect);GO:0004022(alcohol dehydrogenase (NAD) activity);GO:0007568(aging);GO:0009507(chloroplast);GO:0016491(oxidoreductase activity);GO:0055114(oxidation-reduction process)	00960(Tropane, piperidine and pyridine alkaloid biosynthesis)	K08081	EC:1.1.1.206	Putative oxidoreductase	11.4111	14.5476	10.249	0.581658	0.495666	2.49874	10.125	3.33985	7.44335e-06	0.000161001	up	yes
RchiOBHmChr5g0055241	GO:0005576(extracellular region);GO:0007275(multicellular organism development);GO:0008083(growth factor activity);GO:0008283(cell proliferation);GO:0030154(cell differentiation)	NA	NA	NA	Putative phytosulfokine	0.268429	0	0.115485	1.95605	3.67402	2.3379	0.0481821	-4.37536	7.52521e-06	0.000162446	down	yes
RchiOBHmChr1g0326521	GO:0004674(protein serine/threonine kinase activity);GO:0005886(plasma membrane);GO:0006468(protein phosphorylation);GO:0006952(defense response);GO:0009506(plasmodesma);GO:0009506(plasmodesma)	00520(Amino sugar and nucleotide sugar metabolism);00520(Amino sugar and nucleotide sugar metabolism)	K01183	EC:3.2.1.14	Putative protein kinase RLK-Pelle-DLSV family	6.70032	8.52166	5.48217	1.53762	1.55214	1.74455	4.28275	2.09854	7.53142e-06	0.000162446	up	yes
RchiOBHmChr6g0284511	GO:0005634(nucleus);GO:0016925(protein sumoylation);GO:0031386(protein tag)	03013(RNA transport)	K12160	NA	Putative Rad60/SUMO-like domain-containing protein	53.9375	47.3471	27.0456	8.49799	8.60756	9.16931	4.88414	2.28811	7.73752e-06	0.00016611	up	yes
RchiOBHmChr5g0001791	GO:0000152(nuclear ubiquitin ligase complex);GO:0004842(ubiquitin-protein transferase activity);GO:0005515(protein binding);GO:0005634(nucleus);GO:0005737(cytoplasm);GO:0006281(DNA repair);GO:0008270(zinc ion binding);GO:0009585(red, far-red light phototransduction);GO:0009640(photomorphogenesis);GO:0009641(shade avoidance);GO:0009647(skotomorphogenesis);GO:0009649(entrainment of circadian clock)…	04120(Ubiquitin mediated proteolysis);04712(Circadian rhythm - plant)	K10143	EC:2.3.2.27	Putative transcription factor WD40-like family	9.37956	10.5329	16.2751	46.0415	46.0016	41.3538	0.271277	-1.88216	8.12519e-06	0.000173782	down	yes
RchiOBHmChr1g0382831	GO:0005739(mitochondrion);GO:0005773(vacuole);GO:0008150(biological_process);GO:0008289(lipid binding);GO:0016021(integral component of membrane)	NA	NA	NA	Putative START-like domain-containing protein	10.1613	12.1417	24.8453	1.3686	2.34302	3.64588	6.4082	2.67992	8.74565e-06	0.000185495	up	yes
RchiOBHmChr6g0264501	GO:0004185(serine-type carboxypeptidase activity);GO:0016747(transferase activity, transferring acyl groups other than amino-acyl groups);GO:0019748(secondary metabolic process);GO:0051603(proteolysis involved in cellular protein catabolic process)	00940(Phenylpropanoid biosynthesis)	K09756	EC:3.4.16.-;EC:2.3.1.91	Putative peptidase S10, serine carboxypeptidase, alpha/Beta hydrolase	37.9669	45.6952	39.6091	9.1705	12.0602	10.6517	3.86644	1.95101	9.03149e-06	0.000191204	up	yes
RchiOBHmChr7g0187621	GO:0004252(serine-type endopeptidase activity);GO:0005618(cell wall)	04144(Endocytosis)	K18443	NA	Putative tripeptidyl-peptidase II	3.18644	4.50206	2.13675	0.578424	0.463439	0.487343	6.42506	2.68371	9.19964e-06	0.000194226	up	yes
RchiOBHmChr2g0168851	GO:0003677(DNA binding);GO:0003700(transcription factor activity, sequence-specific DNA binding);GO:0005634(nucleus);GO:0006351(transcription, DNA-templated);GO:0006355(regulation of transcription, DNA-templated);GO:0009733(response to auxin);GO:0043565(sequence-specific DNA binding)	00750(Vitamin B6 metabolism)	K05275	EC:1.1.1.65	Putative transcription factor Homobox-WOX family	2.00194	1.08812	1.43618	9.57793	7.15317	6.23907	0.197049	-2.34338	9.38274e-06	0.000197365	down	yes
RchiOBHmChr7g0206481	GO:0005737(cytoplasm);GO:0008168(methyltransferase activity);GO:0016021(integral component of membrane);GO:0032259(methylation)	NA	NA	NA	Putative 1-phosphatidylinositol-4-phosphate 5-kinase	58.531	62.2904	64.3289	3.34338	14.867	14.6285	5.63815	2.49522	9.39926e-06	0.000197531	up	yes
RchiOBHmChr1g0324061	GO:0005215(transporter activity);GO:0005886(plasma membrane);GO:0006857(oligopeptide transport);GO:0016020(membrane);GO:0016021(integral component of membrane)	NA	NA	NA	Putative proton-dependent oligopeptide transporter family, major facilitator superfamily	2.27505	2.7404	2.67895	0.434565	0.238908	0.418676	7.0452	2.81664	9.41236e-06	0.000197625	up	yes
RchiOBHmChr4g0428891	GO:0003677(DNA binding);GO:0003700(transcription factor activity, sequence-specific DNA binding);GO:0005515(protein binding);GO:0005634(nucleus);GO:0006351(transcription, DNA-templated);GO:0006355(regulation of transcription, DNA-templated);GO:0009873(ethylene-activated signaling pathway);GO:0050832(defense response to fungus)	04075(Plant hormone signal transduction)	K14517	NA	Putative transcription factor AP2-EREBP family	82.5046	10.7761	83.3521	7.86156	6.21807	8.72254	7.74632	2.95351	9.52121e-06	0.000199545	up	yes
RchiOBHmChr3g0475571	NA	NA	NA	NA	hypothetical protein	0.044652	0.163294	0.992836	6.08478	6.8656	7.19941	0.0595928	-4.06872	9.67774e-06	0.000202455	down	yes
RchiOBHmChr6g0305181	GO:0005249(voltage-gated potassium channel activity);GO:0005887(integral component of plasma membrane);GO:0042391(regulation of membrane potential)	04626(Plant-pathogen interaction)	K05391	NA	Putative potassium channel, voltage-dependent, ERG	5.37676	5.70222	7.88615	28.3618	29.5187	16.1511	0.256176	-1.96479	1.02418e-05	0.000212126	down	yes
RchiOBHmChr6g0299011	GO:0004674(protein serine/threonine kinase activity);GO:0005886(plasma membrane);GO:0006468(protein phosphorylation);GO:0006952(defense response);GO:0009506(plasmodesma)	00520(Amino sugar and nucleotide sugar metabolism)	K01183	EC:3.2.1.14	Putative protein kinase RLK-Pelle-DLSV family	0.677914	0.579587	0.844865	0.028083	0.03462	0.089885	13.7781	3.7843	1.04127e-05	0.000215086	up	yes
RchiOBHmChr3g0457531	NA	NA	NA	NA		28.4465	34.6282	29.9558	7.49445	7.08431	7.4192	4.22905	2.08033	1.10877e-05	0.000227998	up	yes
RchiOBHmChr3g0468811	NA	NA	NA	NA		6.82477	10.3381	7.23979	1.04003	1.86237	1.60725	5.41121	2.43595	1.12428e-05	0.000230361	up	yes
RchiOBHmChr2g0099221	GO:0005886(plasma membrane);GO:0006952(defense response)	NA	NA	NA	hypothetical protein	1.79743	3.63247	3.68307	0.416274	0.297841	0.569458	7.09969	2.82776	1.1297e-05	0.00023106	up	yes
RchiOBHmChr4g0432291	GO:0005576(extracellular region);GO:0030570(pectate lyase activity);GO:0045490(pectin catabolic process);GO:0046872(metal ion binding)	00040(Pentose and glucuronate interconversions)	K01728	EC:4.2.2.2	Putative pectate lyase	32.1086	12.5355	24.2243	144.421	103.99	61.1082	0.222501	-2.16812	1.14373e-05	0.000233304	down	yes
RchiOBHmChr3g0454941	NA	NA	NA	NA	hypothetical protein	3.86395	2.31584	2.09212	0.403295	0.380429	0.180673	8.57728	3.10052	1.18628e-05	0.000241127	up	yes
RchiOBHmChr1g0343261	GO:0005783(endoplasmic reticulum);GO:0010025(wax biosynthetic process);GO:0010143(cutin biosynthetic process);GO:0043668(exine);GO:0048653(anther development)	00073(Cutin, suberine and wax biosynthesis)	K15404	EC:4.1.99.5	Putative aldehyde oxygenase (deformylating)	37.9414	28.0177	48.1832	138.634	121.298	129.757	0.292907	-1.77149	1.23253e-05	0.000249862	down	yes
RchiOBHmChr7g0212911	GO:0003677(DNA binding);GO:0003682(chromatin binding);GO:0003886(DNA (cytosine-5-)-methyltransferase activity);GO:0005634(nucleus);GO:0006306(DNA methylation);GO:0006351(transcription, DNA-templated);GO:0006355(regulation of transcription, DNA-templated);GO:0010426(DNA methylation on cytosine within a CHH sequence);GO:0016568(chromatin modification);GO:0034605(cellular response to heat)	00270(Cysteine and methionine metabolism)	K00558	EC:2.1.1.37	Putative DNA (cytosine-5-)-methyltransferase	0.313515	0.362061	0.212721	1.38481	2.28416	1.48187	0.172457	-2.53569	1.25227e-05	0.000253416	down	yes
RchiOBHmChr5g0046231	GO:0004674(protein serine/threonine kinase activity);GO:0005886(plasma membrane);GO:0006468(protein phosphorylation);GO:0006952(defense response);GO:0009506(plasmodesma)	00520(Amino sugar and nucleotide sugar metabolism)	K01183	EC:3.2.1.14	Putative protein kinase RLK-Pelle-DLSV family	1.76174	2.14546	0.899356	0.219664	0.070763	0.210745	9.59063	3.26163	1.28061e-05	0.00025824	up	yes
RchiOBHmChr2g0136511	GO:0009252(peptidoglycan biosynthetic process);GO:0047661(amino-acid racemase activity)	NA	NA	NA	Putative aspartate racemase	1.19805	1.17102	1.03069	6.87102	5.10933	5.06313	0.199476	-2.32572	1.29238e-05	0.000260155	down	yes
RchiOBHmChr2g0107251	NA	NA	NA	NA	hypothetical protein	50.8052	37.9186	111.027	344.721	259.793	267.189	0.22915	-2.12563	1.33424e-05	0.000267408	down	yes
RchiOBHmChr2g0159891	GO:0005509(calcium ion binding);GO:0005783(endoplasmic reticulum);GO:0005788(endoplasmic reticulum lumen);GO:0005789(endoplasmic reticulum membrane);GO:0006457(protein folding);GO:0009507(chloroplast);GO:0009626(plant-type hypersensitive response);GO:0010204(defense response signaling pathway, resistance gene-independent);GO:0030246(carbohydrate binding);GO:0042742(defense response to bacterium);…	04141(Protein processing in endoplasmic reticulum);04145(Phagosome)	K08057	NA	Putative calreticulin/calnexin, concanavalin A-like lectin/glucanase domain-containing protein	6.86198	30.4294	8.3654	1.63947	1.99464	1.10844	9.62705	3.26709	1.35193e-05	0.000270717	up	yes
RchiOBHmChr1g0383081	GO:0006508(proteolysis);GO:0008237(metallopeptidase activity);GO:0009850(auxin metabolic process);GO:0010178(IAA-amino acid conjugate hydrolase activity)	NA	NA	NA	Putative peptidase M20	39.6923	57.5723	46.5389	9.59096	10.503	16.1961	3.96262	1.98645	1.51617e-05	0.000299937	up	yes
RchiOBHmChr5g0036741	GO:0004674(protein serine/threonine kinase activity);GO:0005886(plasma membrane);GO:0006468(protein phosphorylation);GO:0006952(defense response);GO:0009506(plasmodesma)	00520(Amino sugar and nucleotide sugar metabolism)	K01183	EC:3.2.1.14	Putative protein kinase RLK-Pelle-DLSV family	4.22446	2.94964	3.70306	0.320281	0.635478	0.777236	6.27651	2.64996	1.53494e-05	0.000302867	up	yes
RchiOBHmChr6g0298291	GO:0003674(molecular_function);GO:0005886(plasma membrane);GO:0008150(biological_process);GO:0016021(integral component of membrane)	NA	NA	NA	hypothetical protein	3.49688	0.839741	3.00541	0.077946	0.236255	0.321416	11.551	3.52995	1.60317e-05	0.000314973	up	yes
RchiOBHmChr2g0142201	GO:0005515(protein binding);GO:0005524(ATP binding);GO:0005576(extracellular region);GO:0006952(defense response);GO:0043531(ADP binding)	04626(Plant-pathogen interaction)	K13457	NA	Putative EF-hand domain pair, P-loop containing nucleoside triphosphate hydrolase	67.4915	56.3313	53.3375	16.5072	16.7026	18.1736	3.44781	1.78568	1.61385e-05	0.000316801	up	yes
RchiOBHmChr4g0392861	GO:0005887(integral component of plasma membrane);GO:0022891(substrate-specific transmembrane transporter activity)	NA	NA	NA	Putative phosphate-transporting ATPase	0.01404	4.43218	1.80969	0.0290179	0.041517	0.0191169	69.7799	6.12474	1.67783e-05	0.00032712	up	yes
RchiOBHmChr7g0185191	GO:0016020(membrane);GO:0016709(oxidoreductase activity, acting on paired donors, with incorporation or reduction of molecular oxygen, NAD(P)H as one donor, and incorporation of one atom of oxygen);GO:0044550(secondary metabolite biosynthetic process)	00380(Tryptophan metabolism)	K07408	EC:1.14.14.1	Putative cytochrome P450	4.45905	6.95878	6.17633	0.669713	0.907303	1.30102	6.11325	2.61194	1.68815e-05	0.000328295	up	yes
RchiOBHmChr3g0454071	GO:0005576(extracellular region);GO:0016042(lipid catabolic process);GO:0016788(hydrolase activity, acting on ester bonds);GO:0052689(carboxylic ester hydrolase activity)	04144(Endocytosis)	K10396	NA	Putative alpha-L-fucosidase	5.57146	4.49625	5.56741	1.13654	0.216067	0.470172	8.57762	3.10058	1.72633e-05	0.000334301	up	yes
[truncated: 3,621 more rows]

## Sheet: shared up-regulated genes
Table S1. List of DEGs in developmental senescence and ethylene induced process (shared)
[truncated: 1,208 more rows]
