# Supplementary material for: Protein Kinase RhCIPK6 Promotes Petal Senescence in Response to Ethylene in Rose (Rosa Hybrida)
Source: Genes (Basel). 2022 Oct 31;13(11):1989. doi: 10.3390/genes13111989 (PMC9689952; doi:10.3390/genes13111989)
Supplement: Supplementary file 1 [file genes-13-01989-s001.zip › Table S2 List of senescence positively corelated DEGs in RhCIPK6-silenced petals.xlsx]

## Sheet: Sheet1
Table S2. List of senescence positively corelated DEGs in RhCIPK6-silenced petals
Name	TRV	TRV-CIPK6	InterPro	GO	nr	TAIR10	sprot match ID	uniprot-sprot	sprot organism	trembl match ID	uniprot-trembl	trembl organism	blast2GO Description
RchiOBHmChr1g0316441	8.91	5.18023	Aromatic polyketides biosynthesis. biosynthetic process. catalytic activity. Chalcone/stilbene_synthase_AS. Chalcone/stilbene_synthase_N. CHALCONE_SYNTH. Chal_sti_synt_N. CHS_like. Flavonoid biosynthesis. Flavonoid biosynthesis (in equisetum). Flavonoid di-C-glucosylation. HYDROXYMETHYLGLUTARYL-COA SYNTHASE. metabolic process. Naringenin biosynthesis (engineered). Phloridzin biosynthesis. Polyket…	biosynthetic process. catalytic activity. metabolic process. transferase activity, transferring acyl groups. transferase activity, transferring acyl groups other than amino-acyl groups	Polyketide synthase 4 [Rosa chinensis]	Chalcone and stilbene synthase family protein	PKS1_RUBid	Polyketide synthase 1 OS=Rubus idaeus OX=32247 GN=PKS1 PE=1 SV=1	Rubus idaeus	A0A0K1GYC7	Chalcone synthase OS=Rosa rugosa OX=74645 PE=2 SV=1	Rosa rugosa	chalcone synthase
RchiOBHmChr1g0316451	4.383	2.54826	Aromatic polyketides biosynthesis. biosynthetic process. catalytic activity. Chalcone/stilbene_synthase_AS. Chalcone/stilbene_synthase_N. Chalcone/stilbene_synth_C. CHALCONE_SYNTH. Chal_sti_synt_C. Chal_sti_synt_N. CHS_like. Flavonoid biosynthesis. Flavonoid biosynthesis (in equisetum). Flavonoid di-C-glucosylation. HYDROXYMETHYLGLUTARYL-COA SYNTHASE. metabolic process. Naringenin biosynthesis (e…	biosynthetic process. catalytic activity. metabolic process. transferase activity, transferring acyl groups. transferase activity, transferring acyl groups other than amino-acyl groups	polyketide synthase 1-like [Rosa chinensis]	Chalcone and stilbene synthase family protein	PKS1_RUBid	Polyketide synthase 1 OS=Rubus idaeus OX=32247 GN=PKS1 PE=1 SV=1	Rubus idaeus	A0A0K1GYC7	Chalcone synthase OS=Rosa rugosa OX=74645 PE=2 SV=1	Rosa rugosa	chalcone synthase
RchiOBHmChr1g0316461	27.563	16.025	Aromatic polyketides biosynthesis. biosynthetic process. catalytic activity. Chalcone/stilbene_synthase_AS. Chalcone/stilbene_synthase_N. Chalcone/stilbene_synth_C. CHALCONE_SYNTH. Chal_sti_synt_C. Chal_sti_synt_N. CHS_like. Flavonoid biosynthesis. Flavonoid biosynthesis (in equisetum). Flavonoid di-C-glucosylation. HYDROXYMETHYLGLUTARYL-COA SYNTHASE. metabolic process. Naringenin biosynthesis (e…	biosynthetic process. catalytic activity. metabolic process. transferase activity, transferring acyl groups. transferase activity, transferring acyl groups other than amino-acyl groups	polyketide synthase 1 [Rosa chinensis]	Chalcone and stilbene synthase family protein	PKS1_RUBid	Polyketide synthase 1 OS=Rubus idaeus OX=32247 GN=PKS1 PE=1 SV=1	Rubus idaeus	F5A839	Chalcone synthase protein OS=Rosa chinensis OX=74649 PE=2 SV=1	Rosa chinensis	chalcone synthase
RchiOBHmChr1g0327441	1.118	0.550739	CYTOSOLIC SULFOTRANSFERASE 14-RELATED. P-loop containing nucleoside triphosphate hydrolases. P-loop_NTPase. RcHm_v2.0_Chr1g0327441. Sulfotransfer_1. sulfotransferase activity. Sulfotransferase_dom. SULFOTRANSFERASE SULT	sulfotransferase activity	cytosolic sulfotransferase 15-like isoform X1 [Rosa chinensis]	sulfotransferase 2A	SOT15_ARATH	Cytosolic sulfotransferase 15 OS=Arabidopsis thaliana OX=3702 GN=SOT15 PE=1 SV=1	Arabidopsis thaliana	A0A2N9F4N7	Uncharacterized protein OS=Fagus sylvatica OX=28930 GN=FSB_LOCUS13798 PE=4 SV=1	Fagus sylvatica	cytosolic sulfotransferase 15-like
RchiOBHmChr1g0328351	14.072	8.52848	ATP binding. disorder_prediction. FAMILY NOT NAMED. Kinase-like_dom_sf. Pkinase. protein kinase activity. PROTEIN_KINASE_ATP. Protein_kinase_ATP_BS. PROTEIN_KINASE_DOM. Protein kinase-like (PK-like). PROTEIN_KINASE_ST. protein phosphorylation. Prot_kinase_dom. RcHm_v2.0_Chr1g0328351. Ser/Thr_kinase_AS. STKc_IRAK. SUBFAMILY NOT NAMED	ATP binding. protein kinase activity. protein phosphorylation	putative glycerophosphodiester phosphodiesterase, protein kinase RLK-Pelle-LRK10L-2 family [Rosa chinensis]	Protein kinase superfamily protein	LRK10_WHEAT	Rust resistance kinase Lr10 OS=Triticum aestivum OX=4565 GN=LRK10 PE=2 SV=1	Triticum aestivum	A0A251QDE0	Uncharacterized protein OS=Prunus persica OX=3760 GN=PRUPE_2G088900 PE=4 SV=1	Prunus persica	probable receptor kinase At1g67000
RchiOBHmChr1g0328471	17.94	7.90308	disorder_prediction. DNA integration. DNA/RNA polymerases. GAG-POL-RELATED RETROTRANSPOSON. GAG-pre-integrase_dom. gag_pre-integrs. INTEGRASE. Integrase_cat-core. nucleic acid binding. Purine metabolism. Pyrimidine metabolism. RcHm_v2.0_Chr1g0328471. Ribonuclease H-like. RNase_HI_RT_Ty1. RNaseH-like_sf. RNaseH_sf. rve. RVT_2. SUBFAMILY NOT NAMED	DNA integration. nucleic acid binding	putative RNA-directed DNA polymerase [Rosa chinensis]	cysteine-rich RLK (RECEPTOR-like protein kinase) 8	COPIA_DROME	Copia protein OS=Drosophila melanogaster OX=7227 GN=GIP PE=1 SV=3	Drosophila melanogaster	J7G582	Gag-pol polyprotein OS=Rosa rugosa OX=74645 PE=4 SV=1	Rosa rugosa	gag-pol poly
RchiOBHmChr1g0330721	9.253	4.07621	disorder_prediction. DNA/RNA polymerases. GAG-POL-RELATED RETROTRANSPOSON. Purine metabolism. Pyrimidine metabolism. RcHm_v2.0_Chr1g0330721. Ribonuclease H-like. RNase_HI_RT_Ty1. RNaseH-like_sf. RVT_2. SUBFAMILY NOT NAMED		putative RNA-directed DNA polymerase [Rosa chinensis]	cysteine-rich RLK (RECEPTOR-like protein kinase) 8	POLX_TOBAC	Retrovirus-related Pol polyprotein from transposon TNT 1-94 OS=Nicotiana tabacum OX=4097 PE=2 SV=1	Nicotiana tabacum	A5BGM4	Uncharacterized protein OS=Vitis vinifera OX=29760 GN=VITISV_023111 PE=4 SV=1	Vitis vinifera	Retrovirus-related Pol poly from transposon TNT 1-94
RchiOBHmChr1g0330991	91.583	54.5137	cell wall. cell wall modification. Coil. enzyme inhibitor activity. FAMILY NOT NAMED. Homogalacturonan degradation. Invertase/methylesterase_inhib. Pectin degradation II. Pectin degradation III. Pectinesterase. PECTINESTERASE_2. pectinesterase activity. Pectinesterase_Asp_AS. Pectinesterase_cat. Pectinesterase_inhib_dom. PECTINESTERASE/PECTINESTERASE INHIBITOR 25-RELATED. Pectin_lyase_fold/virule…	cell wall. cell wall modification. enzyme inhibitor activity. pectinesterase activity	probable pectinesterase/pectinesterase inhibitor 25 [Rosa chinensis]	Plant invertase/pectin methylesterase inhibitor superfamily	PME25_ARATH	Probable pectinesterase/pectinesterase inhibitor 25 OS=Arabidopsis thaliana OX=3702 GN=PME25 PE=2 SV=1	Arabidopsis thaliana	M5XS45	Pectinesterase OS=Prunus persica OX=3760 GN=PRUPE_2G058200 PE=3 SV=1	Prunus persica	probable pectinesterase pectinesterase inhibitor 47
RchiOBHmChr1g0341721	4.066	2.43473	ANF_lig-bd_rcpt. ANF_receptor. FAMILY NOT NAMED. GLUTAMATE RECEPTOR 1.1-RELATED. Peripla_BP_I. Periplasmic binding protein-like I. RcHm_v2.0_Chr1g0341721		putative periplasmic binding protein-like I [Rosa chinensis]	glutamate receptor 1.4	GLR14_ARATH	Glutamate receptor 1.4 OS=Arabidopsis thaliana OX=3702 GN=GLR1.4 PE=2 SV=2	Arabidopsis thaliana	A0A251QFA6	Uncharacterized protein OS=Prunus persica OX=3760 GN=PRUPE_2G105700 PE=4 SV=1	Prunus persica	glutamate receptor -like
RchiOBHmChr1g0352721	40.689	11.0568	BON1-ASSOCIATED PROTEIN 1-RELATED. C2. C2_dom. C2 domain (Calcium/lipid-binding domain, CaLB). C2_domain_sf. FAMILY NOT NAMED. RcHm_v2.0_Chr1g0352721		BON1-associated protein 1-like [Rosa chinensis]	BON association protein 1	BAP1_ARATH	BON1-associated protein 1 OS=Arabidopsis thaliana OX=3702 GN=BAP1 PE=1 SV=1	Arabidopsis thaliana	M5X565	Uncharacterized protein OS=Prunus persica OX=3760 GN=PRUPE_2G157300 PE=4 SV=1	Prunus persica	BON1-associated 2-like
RchiOBHmChr1g0352791	0.196	0.0965517	CYTOSOLIC SULFOTRANSFERASE 14-RELATED. P-loop containing nucleoside triphosphate hydrolases. P-loop_NTPase. RcHm_v2.0_Chr1g0352791. Sulfotransfer_1. sulfotransferase activity. Sulfotransferase_dom. SULFOTRANSFERASE SULT	sulfotransferase activity	cytosolic sulfotransferase 15-like [Rosa chinensis]	sulfotransferase 2A	SOT15_ARATH	Cytosolic sulfotransferase 15 OS=Arabidopsis thaliana OX=3702 GN=SOT15 PE=1 SV=1	Arabidopsis thaliana	A0A2N9F4N7	Uncharacterized protein OS=Fagus sylvatica OX=28930 GN=FSB_LOCUS13798 PE=4 SV=1	Fagus sylvatica	cytosolic sulfotransferase 15-like
RchiOBHmChr1g0354101	0.714	0.355224	actin binding. actin cytoskeleton. ACTIN-DEPOLYMERIZING FACTOR 10-RELATED. Actin depolymerizing proteins. actin filament depolymerization. ADF/Cofilin. ADF_cofilin_like. ADF_H. ADF-H. ADF-H/Gelsolin-like_dom_sf. Cofilin_ADF. COFILIN-RELATED. intracellular. RcHm_v2.0_Chr1g0354101	actin binding. actin cytoskeleton. actin filament depolymerization. intracellular	actin-depolymerizing factor 10 isoform X2 [Rosa chinensis]	actin depolymerizing factor 11	ADF10_ARATH	Actin-depolymerizing factor 10 OS=Arabidopsis thaliana OX=3702 GN=ADF10 PE=2 SV=1	Arabidopsis thaliana	M5XE35	Uncharacterized protein OS=Prunus persica OX=3760 GN=PRUPE_2G165300 PE=3 SV=1	Prunus persica	actin-depolymerizing factor 1
RchiOBHmChr1g0357381	92.699	43.3173	Acid proteases. Aspartic_peptidase_A1. aspartic-type endopeptidase activity. ASPARTYL PROTEASES. PEPSIN. PEPTIDASE_A1. Peptidase_aspartic_dom_sf. proteolysis. RcHm_v2.0_Chr1g0357381. SUBFAMILY NOT NAMED. TAXi_C. TAXi_N	aspartic-type endopeptidase activity. proteolysis	putative nepenthesin [Rosa chinensis]	Eukaryotic aspartyl protease family protein	ASPA_ARATH	Aspartyl protease family protein At5g10770 OS=Arabidopsis thaliana OX=3702 GN=At5g10770 PE=2 SV=1	Arabidopsis thaliana	M5XLM2	Uncharacterized protein OS=Prunus persica OX=3760 GN=PRUPE_1G397600 PE=3 SV=1	Prunus persica	ASPARTIC PROTEASE IN GUARD CELL 2-like
RchiOBHmChr1g0359091	91.877	52.5011	DNA binding transcription factor activity. FAMILY NOT NAMED. RcHm_v2.0_Chr1g0359091. regulation of transcription, DNA-templated. sequence-specific DNA binding. WRKY. WRKY DNA-binding domain. WRKY_dom. WRKY_dom_sf. WRKY TRANSCRIPTION FACTOR 46-RELATED	regulation of transcription, DNA-dependent. sequence-specific DNA binding. sequence-specific DNA binding transcription factor activity	probable WRKY transcription factor 46 [Rosa chinensis]	WRKY DNA-binding protein 46	WRK46_ARATH	Probable WRKY transcription factor 46 OS=Arabidopsis thaliana OX=3702 GN=WRKY46 PE=2 SV=1	Arabidopsis thaliana	A0A1S5SLA4	WRKY transcription factor 51 OS=Fragaria vesca OX=57918 PE=2 SV=1	Fragaria vesca	probable WRKY transcription factor 46
RchiOBHmChr1g0359611	0.582	0.344379	Bet v1-like. FAMILY NOT NAMED. Polyketide_cyc2. Polyketide_cyclase/dehydratase. PYR_PYL_RCAR_like. RcHm_v2.0_Chr1g0359611. START-like_dom_sf. SUBFAMILY NOT NAMED		putative polyketide cyclase/dehydrase, START-like domain-containing protein [Rosa chinensis]	Polyketide cyclase/dehydrase and lipid transport superfamily protein	LFS_ALLCE	Lachrymatory-factor synthase OS=Allium cepa OX=4679 GN=LFS PE=1 SV=1	Allium cepa	M5XHK8	Uncharacterized protein OS=Prunus persica OX=3760 GN=PRUPE_1G446300 PE=4 SV=1	Prunus persica	lachrymatory-factor synthase-like
RchiOBHmChr1g0363791	13.129	8.6375	defense response. disorder_prediction. FAMILY NOT NAMED. integral component of membrane. Mlo. MLO-LIKE PROTEIN 12-RELATED. RcHm_v2.0_Chr1g0363791	defense response. integral to membrane	MLO-like protein 12 [Rosa chinensis]	Seven transmembrane MLO family protein	MLO6_ARATH	MLO-like protein 6 OS=Arabidopsis thaliana OX=3702 GN=MLO6 PE=2 SV=2	Arabidopsis thaliana	K7X4S6	MLO-like protein OS=Rosa multiflora OX=74647 GN=MLO3 PE=2 SV=1	Rosa multiflora	MLO 6
RchiOBHmChr1g0364101	28.723	12.6533	Allantoin degradation to glyoxylate I. Allantoin degradation to glyoxylate III. FAMILY NOT NAMED. Purine metabolism. RcHm_v2.0_Chr1g0364101. RmlC_Cupin_sf. RmlC-like cupins. ureidoglycolate hydrolase activity. Ureidoglycolate_lyase_dom_sf	ureidoglycolate hydrolase activity	uncharacterized protein LOC112182477 [Rosa chinensis]	ureidoglycolate hydrolases				M5XKU0	Uncharacterized protein OS=Prunus persica OX=3760 GN=PRUPE_2G218200 PE=4 SV=1	Prunus persica	Ureidoglycolate hydrolases
RchiOBHmChr1g0365871	150.589	74.9199	actin binding. actin cytoskeleton. Actin depolymerizing proteins. actin filament depolymerization. ADF/Cofilin. ADF_cofilin_like. ADF_H. ADF-H. ADF-H/Gelsolin-like_dom_sf. Cofilin_ADF. COFILIN-RELATED. intracellular. RcHm_v2.0_Chr1g0365871. SUBFAMILY NOT NAMED	actin binding. actin cytoskeleton. actin filament depolymerization. intracellular	actin-depolymerizing factor 1 [Rosa chinensis]	actin depolymerizing factor 1	ADF2_PETHY	Actin-depolymerizing factor 2 OS=Petunia hybrida OX=4102 GN=ADF2 PE=2 SV=1	Petunia hybrida	A0A1R3GLE7	Actin-binding, cofilin/tropomyosin type OS=Corchorus capsularis OX=210143 GN=CCACVL1_25258 PE=3 SV=1	Corchorus capsularis	actin-depolymerizing factor 2
RchiOBHmChr1g0368301	8.257	4.21276	catalytic activity. cation binding. PP2C. PP2C_BS. PP2Cc. PP2C-like. PPM_1. PPM_2. PPM-type_dom_sf. PPM-type_phosphatase_dom. protein dephosphorylation. PROTEIN PHOSPHATASE 2C. PROTEIN PHOSPHATASE 2C 3-RELATED. protein serine/threonine phosphatase activity. RcHm_v2.0_Chr1g0368301. T cell receptor signaling pathway. Th1 and Th2 cell differentiation	catalytic activity. cation binding. protein dephosphorylation. protein serine/threonine phosphatase activity	protein phosphatase 2C 37-like [Rosa chinensis]	protein phosphatase 2CA	P2C37_ARATH	Protein phosphatase 2C 37 OS=Arabidopsis thaliana OX=3702 GN=PP2CA PE=1 SV=1	Arabidopsis thaliana	Q71QD5	Protein phosphatase 2C OS=Prunus avium OX=42229 GN=pp2c PE=2 SV=1	Prunus avium	phosphatase 2C 37-like
RchiOBHmChr1g0372181	13.586	7.94503	RcHm_v2.0_Chr1g0372181		hypothetical protein RchiOBHm_Chr1g0372181 [Rosa chinensis]								---NA---
RchiOBHmChr1g0372871	19.851	12.8903	Cytochrome P450. CYTOCHROME_P450. CYTOCHROME P450 714A1-RELATED. CYTOCHROME P450 FAMILY MEMBER. Cyt_P450. Cyt_P450_CS. Cyt_P450_E_grp-I. Cyt_P450_sf. EP450I. heme binding. iron ion binding. oxidation-reduction process. oxidoreductase activity, acting on paired donors, with incorporation or reduction of molecular oxygen. p450. P450. RcHm_v2.0_Chr1g0372871	heme binding. iron ion binding. oxidation-reduction process. oxidoreductase activity, acting on paired donors, with incorporation or reduction of molecular oxygen	cytochrome P450 714A1-like isoform X1 [Rosa chinensis]	cytochrome P450, family 714, subfamily A, polypeptide 1	C14A1_ARATH	Cytochrome P450 714A1 OS=Arabidopsis thaliana OX=3702 GN=CYP714A1 PE=2 SV=1	Arabidopsis thaliana	A0A251QMD2	Uncharacterized protein OS=Prunus persica OX=3760 GN=PRUPE_2G267600 PE=3 SV=1	Prunus persica	cytochrome P450 714A1-like
RchiOBHmChr1g0382741	25.5	11.2335	disorder_prediction. DNA/RNA polymerases. GAG-POL-RELATED RETROTRANSPOSON. Purine metabolism. Pyrimidine metabolism. RcHm_v2.0_Chr1g0382741. RNase_HI_RT_Ty1. RVT_2. SUBFAMILY NOT NAMED		putative RNA-directed DNA polymerase [Rosa chinensis]	cysteine-rich RLK (RECEPTOR-like protein kinase) 8	POLR1_ARATH	Retrovirus-related Pol polyprotein from transposon RE1 OS=Arabidopsis thaliana OX=3702 GN=RE1 PE=2 SV=1	Arabidopsis thaliana	J7G582	Gag-pol polyprotein OS=Rosa rugosa OX=74645 PE=4 SV=1	Rosa rugosa	Retrovirus-related Pol poly from transposon TNT 1-94
RchiOBHmChr1g0382951	5.795	3.57716	2OG-FeII_Oxy. Clavaminate synthase-like. DIOX_N. FE2OG_OXY. IPNS-like. oxidation-reduction process. OXIDOREDUCTASE, 2OG-FE II OXYGENASE FAMILY PROTEIN. oxidoreductase activity. Oxoglu/Fe-dep_dioxygenase. PROTEIN DOWNY MILDEW RESISTANCE 6. RcHm_v2.0_Chr1g0382951	oxidation-reduction process. oxidoreductase activity	protein DOWNY MILDEW RESISTANCE 6 [Rosa chinensis]	2-oxoglutarate (2OG) and Fe(II)-dependent oxygenase superfamily protein	DMR6_ARATH	Protein DOWNY MILDEW RESISTANCE 6 OS=Arabidopsis thaliana OX=3702 GN=DMR6 PE=1 SV=1	Arabidopsis thaliana	M5XD96	Uncharacterized protein OS=Prunus persica OX=3760 GN=PRUPE_2G319600 PE=3 SV=1	Prunus persica	1-aminocyclopropane-1-carboxylate oxidase 5
RchiOBHmChr2g0085831	539.49	263.166	ATP binding. Ca/CaM-dep_Ca-dep_prot_Kinase. CBL-INTERACTING SERINE/THREONINE-PROTEIN KINASE 6. CIPK_C. FAMILY NOT NAMED. Human papillomavirus infection. ILK. Kinase-like_dom_sf. mTOR signaling pathway. NAF. NAF_dom. NAF/FISL_domain. PI3K-Akt signaling pathway. Pkinase. protein kinase activity. PROTEIN_KINASE_ATP. Protein_kinase_ATP_BS. PROTEIN_KINASE_DOM. Protein kinase-like (PK-like). PROTEIN_KI…	ATP binding. protein kinase activity. protein phosphorylation. signal transduction	CBL-interacting serine/threonine-protein kinase 6 [Rosa chinensis]	SOS3-interacting protein 3	CIPK6_ARATH	CBL-interacting serine/threonine-protein kinase 6 OS=Arabidopsis thaliana OX=3702 GN=CIPK6 PE=1 SV=1	Arabidopsis thaliana	M5WA19	Non-specific serine/threonine protein kinase OS=Prunus persica OX=3760 GN=PRUPE_7G261300 PE=3 SV=1	Prunus persica	CBL-interacting serine threonine- kinase 6
RchiOBHmChr2g0086191	9.487	2.82351	ATP binding. carbohydrate metabolic process. Chitinase insertion domain. Chitinase_insertion_sf. FAMILY NOT NAMED. GH18_plant_chitinase_class_V. Glyco_hydro_18. Glyco_hydro18_cat. Glycoside_hydrolase_SF. Kinase-like_dom_sf. Pkinase_Tyr. protein kinase activity. PROTEIN_KINASE_DOM. Protein kinase-like (PK-like). PROTEIN_KINASE_ST. protein phosphorylation. Prot_kinase_dom. RcHm_v2.0_Chr2g0086191. S…	ATP binding. carbohydrate metabolic process. protein kinase activity. protein phosphorylation	putative protein kinase RLK-Pelle-DLSV family [Rosa chinensis]	cysteine-rich RLK (RECEPTOR-like protein kinase) 7	Y4230_ARATH	G-type lectin S-receptor-like serine/threonine-protein kinase At4g03230 OS=Arabidopsis thaliana OX=3702 GN=At4g03230 PE=3 SV=3	Arabidopsis thaliana	A0A2N9FX81	Uncharacterized protein OS=Fagus sylvatica OX=28930 GN=FSB_LOCUS19266 PE=4 SV=1	Fagus sylvatica	Cysteine-rich RLK isoform 1
RchiOBHmChr2g0088011	1017.33	446.199	BLUE COPPER PROTEIN. BlueCu_1_BS. COPPER_BLUE. Cu_bind_like. Cupredoxin. Cupredoxins. disorder_prediction. electron transfer activity. FAMILY NOT NAMED. Phytocyanin. PHYTOCYANIN. Phytocyanin_dom. PRICHEXTENSN. RcHm_v2.0_Chr2g0088011	electron carrier activity	blue copper protein-like [Rosa chinensis]	blue-copper-binding protein	BCB1_ARATH	Blue copper protein OS=Arabidopsis thaliana OX=3702 GN=BCB PE=1 SV=2	Arabidopsis thaliana	V7CCD1	Uncharacterized protein OS=Phaseolus vulgaris OX=3885 GN=PHAVU_003G165800g PE=4 SV=1	Phaseolus vulgaris	blue copper -like
RchiOBHmChr2g0088581	8.486	13.0684	acetylglucosaminyltransferase activity. Branch. GLYCOSYLTRANSFERASE 14 FAMILY MEMBER. Glyco_trans_14. membrane. RcHm_v2.0_Chr2g0088581. SUBFAMILY NOT NAMED	acetylglucosaminyltransferase activity. membrane	beta-glucuronosyltransferase GlcAT14B-like [Rosa chinensis]	Core-2/I-branching beta-1,6-N-acetylglucosaminyltransferase family protein	GT14B_ARATH	Beta-glucuronosyltransferase GlcAT14B OS=Arabidopsis thaliana OX=3702 GN=GLCAT14B PE=2 SV=1	Arabidopsis thaliana	M5VQ15	Uncharacterized protein OS=Prunus persica OX=3760 GN=PRUPE_7G242200 PE=4 SV=1	Prunus persica	xylosyltransferase 2-like
RchiOBHmChr2g0089451	44.817	16.7228	Barwin-like endoglucanases. CHITINASE-RELATED. DPBB_1. Expansin/allergen_DPBB_dom. EXPANSIN_EG45. RcHm_v2.0_Chr2g0089451. RlpA-like_DPBB. RlpA-like_sf. SUBFAMILY NOT NAMED		putative rlpA-like protein, double-psi beta-barrel [Rosa chinensis]	plant natriuretic peptide A	EGC_CITJA	EG45-like domain containing protein OS=Citrus jambhiri OX=64884 GN=CjBAp12 PE=1 SV=1	Citrus jambhiri	M5VX00	Uncharacterized protein OS=Prunus persica OX=3760 GN=PRUPE_7G237200 PE=4 SV=1	Prunus persica	EG45-like domain containing
RchiOBHmChr2g0095901	244.623	154.825	Glycos_transf_1. GLYCOSYLTRANSFERASE. Glyco_trans_1. GT1_Sucrose_synthase. RcHm_v2.0_Chr2g0095901. Starch and sucrose metabolism. Sucrose degradation II (sucrose synthase). sucrose metabolic process. Sucrose_synth. SUCROSE SYNTHASE 1-RELATED. sucrose synthase activity. Sucrose_synthase_pln/cyn. TIGR02470. UDP-Glycosyltransferase/glycogen phosphorylase	sucrose metabolic process. sucrose synthase activity	sucrose synthase [Rosa chinensis]	sucrose synthase 4	SUS_SOYBN	Sucrose synthase OS=Glycine max OX=3847 GN=SS PE=1 SV=2	Glycine max	M5VWQ6	Sucrose synthase OS=Prunus persica OX=3760 GN=PRUPE_7G192300 PE=3 SV=1	Prunus persica	sucrose synthase
RchiOBHmChr2g0096951	88.778	57.6481	FAMILY NOT NAMED. integral component of membrane. Mem_trans. PROTEIN PIN-LIKES 5-RELATED. RcHm_v2.0_Chr2g0096951. transmembrane transport	integral to membrane. transmembrane transport	protein PIN-LIKES 7 isoform X2 [Rosa chinensis]	Auxin efflux carrier family protein	PILS5_ARATH	Protein PIN-LIKES 5 OS=Arabidopsis thaliana OX=3702 GN=PILS5 PE=2 SV=1	Arabidopsis thaliana	A0A2N9FBU2	Uncharacterized protein OS=Fagus sylvatica OX=28930 GN=FSB_LOCUS12490 PE=4 SV=1	Fagus sylvatica	uncharacterized transporter YBR287W-like
RchiOBHmChr2g0098631	10.258	6.41125	Baicalein degradation (hydrogen peroxide detoxification). Betanidin degradation. FAMILY NOT NAMED. Haem_peroxidase. Haem_peroxidase_pln/fun/bac. heme binding. Heme-dependent peroxidases. hydrogen peroxide catabolic process. Justicidin B biosynthesis. Luteolin triglucuronide degradation. Matairesinol biosynthesis. oxidation-reduction process. peroxidase. PEROXIDASE. PEROXIDASE_1. PEROXIDASE_4. PER…	heme binding. hydrogen peroxide catabolic process. oxidation-reduction process. peroxidase activity. response to oxidative stress	peroxidase 64 [Rosa chinensis]	Peroxidase superfamily protein	PER64_ARATH	Peroxidase 64 OS=Arabidopsis thaliana OX=3702 GN=PER64 PE=1 SV=1	Arabidopsis thaliana	M5VQB1	Peroxidase OS=Prunus persica OX=3760 GN=PRUPE_7G173700 PE=3 SV=1	Prunus persica	peroxidase 64
RchiOBHmChr2g0099421	104.868	63.9439	2OG-FeII_Oxy. Clavaminate synthase-like. Coil. DIOX_N. FE2OG_OXY. IPNS-like. NARINGENIN,2-OXOGLUTARATE 3-DIOXYGENASE. oxidation-reduction process. OXIDOREDUCTASE, 2OG-FE II OXYGENASE FAMILY PROTEIN. oxidoreductase activity. Oxoglu/Fe-dep_dioxygenase. RcHm_v2.0_Chr2g0099421	oxidation-reduction process. oxidoreductase activity	naringenin,2-oxoglutarate 3-dioxygenase [Rosa chinensis]	flavanone 3-hydroxylase	FL3H_MALDO	Naringenin,2-oxoglutarate 3-dioxygenase OS=Malus domestica OX=3750 PE=2 SV=1	Malus domestica	A0A0K1GYD0	Flavanone 3-hydroxylase OS=Rosa rugosa OX=74645 GN=f3h PE=2 SV=1	Rosa rugosa	flavanone 3-hydroxylase
RchiOBHmChr2g0099771	9.096	13.8259	BBOX. disorder_prediction. FAMILY NOT NAMED. intracellular. RcHm_v2.0_Chr2g0099771. SUBFAMILY NOT NAMED. zf-B_box. ZF_BBOX. zinc ion binding. Znf_B-box	intracellular. zinc ion binding	B-box zinc finger protein 19-like [Rosa chinensis]	B-box type zinc finger family protein	BBX19_ARATH	B-box zinc finger protein 19 OS=Arabidopsis thaliana OX=3702 GN=BBX19 PE=1 SV=1	Arabidopsis thaliana	A0A251NCH5	Uncharacterized protein OS=Prunus persica OX=3760 GN=PRUPE_7G165700 PE=4 SV=1	Prunus persica	salt tolerance
RchiOBHmChr2g0102831	149.206	70.7137	CALCIUM-BINDING PROTEIN CML41-RELATED. calcium ion binding. disorder_prediction. EFh. EF-hand. EF_HAND_1. EF_Hand_1_Ca_BS. EF_HAND_2. EF-hand_7. EF-hand_8. EF_hand_dom. EF-hand-dom_pair. FAMILY NOT NAMED. RcHm_v2.0_Chr2g0102831	calcium ion binding	probable calcium-binding protein CML41 [Rosa chinensis]	calmodulin-like 41	CML41_ARATH	Probable calcium-binding protein CML41 OS=Arabidopsis thaliana OX=3702 GN=CML41 PE=2 SV=2	Arabidopsis thaliana	M5WBE4	Uncharacterized protein OS=Prunus persica OX=3760 GN=PRUPE_7G147800 PE=4 SV=1	Prunus persica	probable calcium-binding CML41
RchiOBHmChr2g0108571	534.593	309.013	cell proliferation. extracellular region. FAMILY NOT NAMED. growth factor activity. Phytosulfokine. PSK. RcHm_v2.0_Chr2g0108571. SUBFAMILY NOT NAMED	cell proliferation. extracellular region. growth factor activity	putative phytosulfokine [Rosa chinensis]	phytosulfokine 4 precursor	PSK3_ARATH	Phytosulfokines 3 OS=Arabidopsis thaliana OX=3702 GN=PSK3 PE=2 SV=2	Arabidopsis thaliana	B9SH34	Phytosulfokines, putative OS=Ricinus communis OX=3988 GN=RCOM_0581720 PE=4 SV=1	Ricinus communis	phytosulfokines 3-like
RchiOBHmChr2g0110621	17.499	27.6484	ADH_C. ADH_N. ADH_zinc_N. CAD1. CINNAMYL ALCOHOL DEHYDROGENASE 6-RELATED. FAMILY NOT NAMED. GroES-like. GroES-like_sf. NAD(P)-bd_dom_sf. NAD(P)-binding Rossmann-fold domains. oxidation-reduction process. RcHm_v2.0_Chr2g0110621	oxidation-reduction process	putative cinnamyl-alcohol dehydrogenase [Rosa chinensis]	cinnamyl alcohol dehydrogenase 6	MTDH_FRAAN	Probable mannitol dehydrogenase OS=Fragaria ananassa OX=3747 GN=CAD PE=2 SV=1	Fragaria ananassa	M5W3G2	Uncharacterized protein OS=Prunus persica OX=3760 GN=PRUPE_6G206600 PE=3 SV=1	Prunus persica	probable mannitol dehydrogenase
RchiOBHmChr2g0110741	50.533	19.8169	GLUCOSYL/GLUCURONOSYL TRANSFERASES. Glucuronidation. metabolic process. RcHm_v2.0_Chr2g0110741. transferase activity, transferring hexosyl groups. UDP_glucos_trans. UDP_glycos_trans_CS. UDP-GLYCOSYLTRANSFERASE 91B1. UDP-Glycosyltransferase/glycogen phosphorylase. UDPGT	metabolic process. transferase activity, transferring hexosyl groups	putative UDP-rhamnose:rhamnosyltransferase 1 [Rosa chinensis]	UDP-Glycosyltransferase superfamily protein	URT1_FRAAN	Putative UDP-rhamnose:rhamnosyltransferase 1 OS=Fragaria ananassa OX=3747 GN=GT4 PE=2 SV=1	Fragaria ananassa	M5WSJ3	Glycosyltransferase OS=Prunus persica OX=3760 GN=PRUPE_6G203800 PE=3 SV=1	Prunus persica	UDP-rhamnose:rhamnosyltransferase 1
RchiOBHmChr2g0114501	32.521	14.2013	CYSTM. CYSTM_dom. disorder_prediction. FAMILY NOT NAMED. Neutrophil degranulation. RcHm_v2.0_Chr2g0114501. SUBFAMILY NOT NAMED		putative cysteine-rich transmembrane CYSTM domain-containing protein [Rosa chinensis]	unknown protein; BEST Arabidopsis thaliana protein match is: unknown protein (TAIR:AT2G32210.1); Has 218 Blast hits to 218 proteins in 24 species: Archae - 0; Bacteria - 0; Metazoa - 0; Fungi - 16; Plants - 202; Viruses - 0; Other Eukaryotes - 0 (source: NCBI BLink).				M0U4Y1	Uncharacterized protein OS=Musa acuminata subsp. malaccensis OX=214687 PE=4 SV=1	Musa acuminata	cysteine-rich and transmembrane domain-containing A-like
RchiOBHmChr2g0114521	27.896	12.1817	CYSTM. CYSTM_dom. disorder_prediction. FAMILY NOT NAMED. Neutrophil degranulation. RcHm_v2.0_Chr2g0114521. SUBFAMILY NOT NAMED		putative cysteine-rich transmembrane CYSTM domain-containing protein [Rosa chinensis]	unknown protein; BEST Arabidopsis thaliana protein match is: unknown protein (TAIR:AT2G32210.1); Has 218 Blast hits to 218 proteins in 24 species: Archae - 0; Bacteria - 0; Metazoa - 0; Fungi - 16; Plants - 202; Viruses - 0; Other Eukaryotes - 0 (source: NCBI BLink).				M5VYT5	Uncharacterized protein OS=Prunus persica OX=3760 GN=PRUPE_6G185600 PE=4 SV=1	Prunus persica	cysteine-rich and transmembrane domain-containing A-like
RchiOBHmChr2g0118211	129.009	77.7163	AP2. AP2_ERF. AP2/ERF_dom. AP2/ERF_dom_sf. disorder_prediction. DNA-bd_dom_sf. DNA binding. DNA-binding domain. DNA binding transcription factor activity. ETHRSPELEMNT. FAMILY NOT NAMED. RcHm_v2.0_Chr2g0118211. regulation of transcription, DNA-templated. SUBFAMILY NOT NAMED	DNA binding. regulation of transcription, DNA-dependent. sequence-specific DNA binding transcription factor activity	ethylene-responsive transcription factor ABR1-like [Rosa chinensis]	Integrase-type DNA-binding superfamily protein	ABR1_ARATH	Ethylene-responsive transcription factor ABR1 OS=Arabidopsis thaliana OX=3702 GN=ABR1 PE=2 SV=1	Arabidopsis thaliana	M5X8N3	Uncharacterized protein OS=Prunus persica OX=3760 GN=PRUPE_6G165700 PE=4 SV=1	Prunus persica	ethylene-responsive transcription factor ABR1-like
RchiOBHmChr2g0119341	13.198	5.8141	disorder_prediction. DNA integration. DNA/RNA polymerases. GAG-POL-RELATED RETROTRANSPOSON. GAG-pre-integrase_dom. gag_pre-integrs. INTEGRASE. Integrase_cat-core. nucleic acid binding. Purine metabolism. Pyrimidine metabolism. RcHm_v2.0_Chr2g0119341. Retrotran_gag_2. Retrotran_gag_3. Retrovirus zinc finger-like domains. Ribonuclease H-like. RNase_HI_RT_Ty1. RNaseH-like_sf. RNaseH_sf. rve. RVT_2. …	DNA integration. nucleic acid binding. zinc ion binding	putative RNA-directed DNA polymerase [Rosa chinensis]	cysteine-rich RLK (RECEPTOR-like protein kinase) 8	POLX_TOBAC	Retrovirus-related Pol polyprotein from transposon TNT 1-94 OS=Nicotiana tabacum OX=4097 PE=2 SV=1	Nicotiana tabacum	A0A2N9GCR2	Uncharacterized protein OS=Fagus sylvatica OX=28930 GN=FSB_LOCUS24943 PE=4 SV=1	Fagus sylvatica	retrotransposon like
RchiOBHmChr2g0123131	13.092	22.3873	ACYL-COA--STEROL O-ACYLTRANSFERASE 1. Cuticular wax biosynthesis. Cutin, suberine and wax biosynthesis. FAMILY NOT NAMED. Long chain fatty acid ester synthesis (engineered). MBOAT_2. O-acyltransferase activity. RcHm_v2.0_Chr2g0123131. Wax esters biosynthesis I. Wax esters biosynthesis II. Wax_synthase. Wax_synthase_dom	O-acyltransferase activity	probable long-chain-alcohol O-fatty-acyltransferase 5 [Rosa chinensis]	MBOAT (membrane bound O-acyl transferase) family protein	WAXS1_SIMCH	Long-chain-alcohol O-fatty-acyltransferase OS=Simmondsia chinensis OX=3999 PE=1 SV=1	Simmondsia chinensis	M5WFY3	Uncharacterized protein OS=Prunus persica OX=3760 GN=PRUPE_4G227400 PE=4 SV=1	Prunus persica	long-chain-alcohol O-fatty-acyltransferase-like
RchiOBHmChr2g0125961	1.099	0.504128	disorder_prediction. RcHm_v2.0_Chr2g0125961		hypothetical protein RchiOBHm_Chr2g0125961 [Rosa chinensis]								---NA---
RchiOBHmChr2g0133001	115.54	63.8343	disorder_prediction. DNA binding transcription factor activity. FAMILY NOT NAMED. RcHm_v2.0_Chr2g0133001. regulation of transcription, DNA-templated. sequence-specific DNA binding. WRKY. WRKY DNA-binding domain. WRKY_dom. WRKY_dom_sf. WRKY TRANSCRIPTION FACTOR 40-RELATED	regulation of transcription, DNA-dependent. sequence-specific DNA binding. sequence-specific DNA binding transcription factor activity	probable WRKY transcription factor 40 [Rosa chinensis]	WRKY DNA-binding protein 40	WRK40_ARATH	Probable WRKY transcription factor 40 OS=Arabidopsis thaliana OX=3702 GN=WRKY40 PE=1 SV=1	Arabidopsis thaliana	A0A251PXZ0	Uncharacterized protein OS=Prunus persica OX=3760 GN=PRUPE_3G098100 PE=4 SV=1	Prunus persica	probable WRKY transcription factor 40
RchiOBHmChr2g0135591	63.732	27.9526	BLUE COPPER PROTEIN. BlueCu_1_BS. COPPER_BLUE. Cu_bind_like. Cupredoxin. Cupredoxins. disorder_prediction. electron transfer activity. FAMILY NOT NAMED. Phytocyanin. PHYTOCYANIN. Phytocyanin_dom. RcHm_v2.0_Chr2g0135591	electron carrier activity	umecyanin-like [Rosa chinensis]	blue-copper-binding protein	BCB1_ARATH	Blue copper protein OS=Arabidopsis thaliana OX=3702 GN=BCB PE=1 SV=2	Arabidopsis thaliana	A0A2C9UYW5	Uncharacterized protein OS=Manihot esculenta OX=3983 GN=MANES_11G056400 PE=4 SV=1	Manihot esculenta	cucumber peeling cupredoxin-like
RchiOBHmChr2g0135601	20.885	9.16009	BLUE COPPER PROTEIN. BlueCu_1_BS. COPPER_BLUE. Cu_bind_like. Cupredoxin. Cupredoxins. disorder_prediction. electron transfer activity. FAMILY NOT NAMED. Phytocyanin. PHYTOCYANIN. Phytocyanin_dom. RcHm_v2.0_Chr2g0135601	electron carrier activity	umecyanin-like [Rosa chinensis]	blue-copper-binding protein	BCB1_ARATH	Blue copper protein OS=Arabidopsis thaliana OX=3702 GN=BCB PE=1 SV=2	Arabidopsis thaliana	A0A2C9UYW5	Uncharacterized protein OS=Manihot esculenta OX=3983 GN=MANES_11G056400 PE=4 SV=1	Manihot esculenta	cucumber peeling cupredoxin-like
RchiOBHmChr2g0136381	18.741	10.5881	Glyas_Bleomycin-R_OHBP_Dase. Glyoxalase/Bleomycin resistance protein/Dihydroxybiphenyl dioxygenase. LACTOYLGLUTATHIONE LYASE GLYOXALASE I. RcHm_v2.0_Chr2g0136381. SUBFAMILY NOT NAMED		putative glyoxalase/Bleomycin resistance protein/Dihydroxybiphenyl dioxygenase [Rosa chinensis]	Lactoylglutathione lyase / glyoxalase I family protein				M5WSS4	Uncharacterized protein OS=Prunus persica OX=3760 GN=PRUPE_3G082100 PE=4 SV=1	Prunus persica	Lactoylglutathione lyase glyoxalase I family
RchiOBHmChr2g0142571	22.731	40.9158	HAD-like. HAD-like_sf. HAD_sf. INORGANIC PYROPHOSPHATASE 3. Pase_PHOSPHO-typ. phosphatase activity. PHOSPHATASE, ORPHAN 1, 2. PLP_phosphatas_PHOSPHO2. Put_Phosphatase. PyrdxlP_Pase-rel. RcHm_v2.0_Chr2g0142571. TIGR01488. TIGR01489	phosphatase activity	inorganic pyrophosphatase 1-like [Rosa chinensis]	phosphate starvation-induced gene 2	PPSP1_ARATH	Inorganic pyrophosphatase 1 OS=Arabidopsis thaliana OX=3702 GN=PS2 PE=1 SV=1	Arabidopsis thaliana	M5WUU9	Uncharacterized protein OS=Prunus persica OX=3760 GN=PRUPE_3G052000 PE=4 SV=1	Prunus persica	inorganic pyrophosphatase 1-like
RchiOBHmChr2g0145921	13.631	8.01824	Cytochrome P450. CYTOCHROME_P450. Cyt_P450. Cyt_P450_CS. Cyt_P450_E_grp-I. Cyt_P450_sf. EP450I. FAMILY NOT NAMED. heme binding. iron ion binding. oxidation-reduction process. oxidoreductase activity, acting on paired donors, with incorporation or reduction of molecular oxygen. p450. P450. RcHm_v2.0_Chr2g0145921. SUBFAMILY NOT NAMED	heme binding. iron ion binding. oxidation-reduction process. oxidoreductase activity, acting on paired donors, with incorporation or reduction of molecular oxygen	putative flavonoid 3'-monooxygenase [Rosa chinensis]	Cytochrome P450 superfamily protein	F3PH_ARATH	Flavonoid 3'-monooxygenase OS=Arabidopsis thaliana OX=3702 GN=CYP75B1 PE=1 SV=1	Arabidopsis thaliana	A0A251PUW1	Uncharacterized protein OS=Prunus persica OX=3760 GN=PRUPE_3G039300 PE=3 SV=1	Prunus persica	cytochrome P450 71A1-like
RchiOBHmChr2g0153701	11.558	5.04716	CYSTM. CYSTM_dom. disorder_prediction. FAMILY NOT NAMED. Neutrophil degranulation. RcHm_v2.0_Chr2g0153701. SUBFAMILY NOT NAMED		cysteine-rich and transmembrane domain-containing protein WIH1-like [Rosa chinensis]	unknown protein; BEST Arabidopsis thaliana protein match is: unknown protein (TAIR:AT2G32190.1); Has 214 Blast hits to 214 proteins in 21 species: Archae - 0; Bacteria - 0; Metazoa - 1; Fungi - 10; Plants - 203; Viruses - 0; Other Eukaryotes - 0 (source: NCBI BLink).				R0FZD4	Uncharacterized protein OS=Capsella rubella OX=81985 GN=CARUB_v10024366mg PE=4 SV=1	Capsella rubella	cysteine-rich and transmembrane domain-containing A-like
RchiOBHmChr2g0153751	152.803	66.7262	CYSTM. CYSTM_dom. disorder_prediction. FAMILY NOT NAMED. Neutrophil degranulation. RcHm_v2.0_Chr2g0153751. SUBFAMILY NOT NAMED		putative cysteine-rich transmembrane CYSTM domain-containing protein [Rosa chinensis]	unknown protein; BEST Arabidopsis thaliana protein match is: unknown protein (TAIR:AT2G32190.1); Has 214 Blast hits to 214 proteins in 21 species: Archae - 0; Bacteria - 0; Metazoa - 1; Fungi - 10; Plants - 203; Viruses - 0; Other Eukaryotes - 0 (source: NCBI BLink).				A0A078IFY5	BnaA05g10700D protein OS=Brassica napus OX=3708 GN=BnaA05g10700D PE=4 SV=1	Brassica napus	cysteine-rich and transmembrane domain-containing A-like
RchiOBHmChr2g0154021	12.902	5.56121	GLUCOSYL/GLUCURONOSYL TRANSFERASES. Glucuronidation. GT1_Gtf_like. metabolic process. RcHm_v2.0_Chr2g0154021. transferase activity, transferring hexosyl groups. UDP_glucos_trans. UDP_glycos_trans_CS. UDP-GLYCOSYLTRANSFERASE 85A1-RELATED. UDP-Glycosyltransferase/glycogen phosphorylase. UDPGT	metabolic process. transferase activity, transferring hexosyl groups	7-deoxyloganetin glucosyltransferase-like [Rosa chinensis]	UDP-Glycosyltransferase superfamily protein	UGT2_GARJA	7-deoxyloganetin glucosyltransferase OS=Gardenia jasminoides OX=114476 GN=UGT85A24 PE=1 SV=1	Gardenia jasminoides	A0A251Q2D8	Glycosyltransferase OS=Prunus persica OX=3760 GN=PRUPE_3G189300 PE=3 SV=1	Prunus persica	7-deoxyloganetin glucosyltransferase-like
RchiOBHmChr2g0154061	15.72	6.77586	GLUCOSYL/GLUCURONOSYL TRANSFERASES. Glucuronidation. GT1_Gtf_like. metabolic process. RcHm_v2.0_Chr2g0154061. transferase activity, transferring hexosyl groups. UDP_glucos_trans. UDP_glycos_trans_CS. UDP-GLYCOSYLTRANSFERASE 85A1-RELATED. UDP-Glycosyltransferase/glycogen phosphorylase. UDPGT	metabolic process. transferase activity, transferring hexosyl groups	7-deoxyloganetin glucosyltransferase-like [Rosa chinensis]	UDP-Glycosyltransferase superfamily protein	UGT2_GARJA	7-deoxyloganetin glucosyltransferase OS=Gardenia jasminoides OX=114476 GN=UGT85A24 PE=1 SV=1	Gardenia jasminoides	A0A251Q2B3	Glycosyltransferase OS=Prunus persica OX=3760 GN=PRUPE_3G189700 PE=3 SV=1	Prunus persica	7-deoxyloganetin glucosyltransferase-like
RchiOBHmChr2g0154181	11.576	5.09956	disorder_prediction. DNA integration. DNA/RNA polymerases. GAG-POL-RELATED RETROTRANSPOSON. GAG-pre-integrase_dom. gag_pre-integrs. INTEGRASE. Integrase_cat-core. nucleic acid binding. Purine metabolism. Pyrimidine metabolism. RcHm_v2.0_Chr2g0154181. Ribonuclease H-like. RNase_HI_RT_Ty1. RNaseH-like_sf. RNaseH_sf. rve. RVT_2. SUBFAMILY NOT NAMED	DNA integration. nucleic acid binding	putative RNA-directed DNA polymerase [Rosa chinensis]	cysteine-rich RLK (RECEPTOR-like protein kinase) 8	POLX_TOBAC	Retrovirus-related Pol polyprotein from transposon TNT 1-94 OS=Nicotiana tabacum OX=4097 PE=2 SV=1	Nicotiana tabacum	A0A2N9IWP5	Uncharacterized protein OS=Fagus sylvatica OX=28930 GN=FSB_LOCUS57679 PE=4 SV=1	Fagus sylvatica	Retrovirus-related Pol poly from transposon TNT 1-94
RchiOBHmChr2g0154191	74.544	32.131	GLUCOSYL/GLUCURONOSYL TRANSFERASES. Glucuronidation. metabolic process. RcHm_v2.0_Chr2g0154191. transferase activity, transferring hexosyl groups. UDP_glucos_trans. UDP_glycos_trans_CS. UDP-GLYCOSYLTRANSFERASE 85A1-RELATED. UDP-Glycosyltransferase/glycogen phosphorylase. UDPGT	metabolic process. transferase activity, transferring hexosyl groups	7-deoxyloganetin glucosyltransferase-like [Rosa chinensis]	UDP-Glycosyltransferase superfamily protein	UGT2_GARJA	7-deoxyloganetin glucosyltransferase OS=Gardenia jasminoides OX=114476 GN=UGT85A24 PE=1 SV=1	Gardenia jasminoides	A0A251Q2D8	Glycosyltransferase OS=Prunus persica OX=3760 GN=PRUPE_3G189300 PE=3 SV=1	Prunus persica	7-deoxyloganetin glucosyltransferase-like
RchiOBHmChr2g0154301	15.211	6.55647	GLUCOSYL/GLUCURONOSYL TRANSFERASES. Glucuronidation. metabolic process. RcHm_v2.0_Chr2g0154301. transferase activity, transferring hexosyl groups. UDP_glucos_trans. UDP_glycos_trans_CS. UDP-GLYCOSYLTRANSFERASE 85A1-RELATED. UDP-Glycosyltransferase/glycogen phosphorylase. UDPGT	metabolic process. transferase activity, transferring hexosyl groups	7-deoxyloganetin glucosyltransferase-like [Rosa chinensis]	UDP-Glycosyltransferase superfamily protein	UGT2_GARJA	7-deoxyloganetin glucosyltransferase OS=Gardenia jasminoides OX=114476 GN=UGT85A24 PE=1 SV=1	Gardenia jasminoides	A0A251Q2D8	Glycosyltransferase OS=Prunus persica OX=3760 GN=PRUPE_3G189300 PE=3 SV=1	Prunus persica	7-deoxyloganetin glucosyltransferase-like
RchiOBHmChr2g0158631	59.085	89.8092	Cytochrome P450. Cyt_P450. Cyt_P450_E_grp-IV. Cyt_P450_sf. disorder_prediction. EP450IV. FAMILY NOT NAMED. heme binding. INACTIVE LINOLENATE HYDROPEROXIDE LYASE-RELATED. iron ion binding. monooxygenase activity. oxidation-reduction process. oxidoreductase activity, acting on paired donors, with incorporation or reduction of molecular oxygen. p450. RcHm_v2.0_Chr2g0158631	heme binding. iron ion binding. monooxygenase activity. oxidation-reduction process. oxidoreductase activity, acting on paired donors, with incorporation or reduction of molecular oxygen	fatty acid hydroperoxide lyase, chloroplastic [Rosa chinensis]	hydroperoxide lyase 1	HPL_SOLLC	Fatty acid hydroperoxide lyase, chloroplastic OS=Solanum lycopersicum OX=4081 GN=HPL PE=1 SV=1	Solanum lycopersicum	M5WRQ7	Uncharacterized protein OS=Prunus persica OX=3760 GN=PRUPE_3G213800 PE=3 SV=1	Prunus persica	fatty acid hydroperoxide lyase
RchiOBHmChr2g0160591	1.908	1.22308	FAMILY NOT NAMED. Isoprenoid_synthase_dom_sf. lyase activity. magnesium ion binding. metabolic process. RcHm_v2.0_Chr2g0160591. SUBFAMILY NOT NAMED. Terpene_cyclase_like_1_C. Terpene_Cyclase_Like_1_C_Term. Terpene_cyclase_plant_C1. Terpene_synth. terpene synthase activity. Terpene_synthase_metal-bd. Terpene_synth_C. Terpene_synth_N. Terpene_synth_N_sf. Terpenoid_cyclase/PrenylTrfase. Terpenoid cy…	lyase activity. magnesium ion binding. metabolic process. terpene synthase activity	putative lyase [Rosa chinensis]	terpene synthase-like sequence-1,8-cineole	TPS2_LOTJA	Tricyclene synthase EBOS, chloroplastic OS=Lotus japonicus OX=34305 GN=EBOS PE=1 SV=1	Lotus japonicus	L0I762	(E)-beta-ocimene synthase OS=Malus domestica OX=3750 GN=OCS PE=2 SV=1	Malus domestica	tricyclene synthase chloroplastic-like
RchiOBHmChr2g0161321	22.27	34.5185	DERENTRNSPRT. ENT. ENT_plant. Eqnu_transpt. EQUILIBRATIVE NUCLEOSIDE TRANSPORTER. EQUILIBRATIVE NUCLEOTIDE TRANSPORTER 2-RELATED. integral component of membrane. Nucleoside_tran. nucleoside transmembrane transport. nucleoside transmembrane transporter activity. RcHm_v2.0_Chr2g0161321. Transport of nucleosides and free purine and pyrimidine bases across the plasma membrane	integral to membrane. nucleoside transmembrane transporter activity	equilibrative nucleotide transporter 3-like [Rosa chinensis]	Major facilitator superfamily protein	ENT3_ARATH	Equilibrative nucleotide transporter 3 OS=Arabidopsis thaliana OX=3702 GN=ENT3 PE=1 SV=1	Arabidopsis thaliana	M5XDY4	Uncharacterized protein OS=Prunus persica OX=3760 GN=PRUPE_3G228300 PE=4 SV=1	Prunus persica	equilibrative nucleotide transporter 3-like
RchiOBHmChr2g0163921	2.456	1.535	(5R)-carbapenem carboxylate biosynthesis. Arginine and proline metabolism. FAD-linked oxidoreductase. FAD-linked_oxidoreductase-like. L-Ndelta-acetylornithine biosynthesis. Pro_dh. proline catabolic process. Proline catabolism. PROLINE DEHYDROGENASE 1, MITOCHONDRIAL. proline dehydrogenase activity. Proline_DH_dom. Proline_oxidase. PROLINE OXIDASE. RcHm_v2.0_Chr2g0163921	proline catabolic process. proline dehydrogenase activity	proline dehydrogenase 2, mitochondrial [Rosa chinensis]	Methylenetetrahydrofolate reductase family protein	PROD2_ARATH	Proline dehydrogenase 2, mitochondrial OS=Arabidopsis thaliana OX=3702 GN=POX2 PE=2 SV=1	Arabidopsis thaliana	M5X4N6	Proline dehydrogenase OS=Prunus persica OX=3760 GN=PRUPE_3G243500 PE=3 SV=1	Prunus persica	proline dehydrogenase mitochondrial-like
RchiOBHmChr2g0165801	24.095	15.25	Coil. disorder_prediction. EAR. FAMILY NOT NAMED. Jas. NINJA_B. Ninja_fam. NINJA-FAMILY PROTEIN AFP1-RELATED. Ninja_motif. RcHm_v2.0_Chr2g0165801. signal transduction	signal transduction	ninja-family protein AFP3-like [Rosa chinensis]	ABI five binding protein 2	AFP2_ARATH	Ninja-family protein AFP2 OS=Arabidopsis thaliana OX=3702 GN=AFP2 PE=1 SV=1	Arabidopsis thaliana	M5X5F2	Uncharacterized protein OS=Prunus persica OX=3760 GN=PRUPE_ppa007375mg PE=4 SV=1	Prunus persica	ninja-family AFP3-like
RchiOBHmChr2g0166521	7.672	3.37974	disorder_prediction. DNA/RNA polymerases. GAG-POL-RELATED RETROTRANSPOSON. Purine metabolism. Pyrimidine metabolism. RcHm_v2.0_Chr2g0166521. RNase_HI_RT_Ty1. RVT_2. SUBFAMILY NOT NAMED		putative RNA-directed DNA polymerase [Rosa chinensis]	cysteine-rich RLK (RECEPTOR-like protein kinase) 8	POLR2_ARATH	Retrovirus-related Pol polyprotein from transposon RE2 OS=Arabidopsis thaliana OX=3702 GN=RE2 PE=4 SV=1	Arabidopsis thaliana	A5BDR0	Uncharacterized protein OS=Vitis vinifera OX=29760 GN=VITISV_015109 PE=4 SV=1	Vitis vinifera	Retrovirus-related Pol poly from transposon TNT 1-94
RchiOBHmChr2g0166821	15.78	6.95154	disorder_prediction. DNA integration. DNA/RNA polymerases. GAG-POL-RELATED RETROTRANSPOSON. GAG-pre-integrase_dom. gag_pre-integrs. INTEGRASE. Integrase_cat-core. nucleic acid binding. Purine metabolism. Pyrimidine metabolism. RcHm_v2.0_Chr2g0166821. Ribonuclease H-like. RNase_HI_RT_Ty1. RNaseH-like_sf. RNaseH_sf. rve. RVT_2. SUBFAMILY NOT NAMED	DNA integration. nucleic acid binding	putative RNA-directed DNA polymerase [Rosa chinensis]	cysteine-rich RLK (RECEPTOR-like protein kinase) 8	POLX_TOBAC	Retrovirus-related Pol polyprotein from transposon TNT 1-94 OS=Nicotiana tabacum OX=4097 PE=2 SV=1	Nicotiana tabacum	A0A2N9I8Y6	Uncharacterized protein OS=Fagus sylvatica OX=28930 GN=FSB_LOCUS48391 PE=4 SV=1	Fagus sylvatica	Retrovirus-related Pol poly from transposon TNT 1-94
RchiOBHmChr2g0167751	12.187	5.97402	calcium ion binding. EFh. EF-hand. EF_HAND_1. EF_Hand_1_Ca_BS. EF_HAND_2. EF-hand_7. EF_hand_dom. EF-hand-dom_pair. FAMILY NOT NAMED. RcHm_v2.0_Chr2g0167751	calcium ion binding	probable calcium-binding protein CML45 [Rosa chinensis]	Calcium-binding EF-hand family protein	CML45_ARATH	Probable calcium-binding protein CML45 OS=Arabidopsis thaliana OX=3702 GN=CML45 PE=1 SV=1	Arabidopsis thaliana	M5WVB8	Uncharacterized protein OS=Prunus persica OX=3760 GN=PRUPE_3G266000 PE=4 SV=1	Prunus persica	probable calcium-binding CML45
RchiOBHmChr2g0169951	93.881	58.6756	GLYCOSYLTRANSFERASE 8 DOMAIN-CONTAINING PROTEIN. Glyco_trans_8. Glyco_transf_8. Nucleotide-diphospho-sugar transferases. Nucleotide-diphossugar_trans. RcHm_v2.0_Chr2g0169951. SUBFAMILY NOT NAMED. transferase activity, transferring glycosyl groups	transferase activity, transferring glycosyl groups	probable galacturonosyltransferase-like 10 [Rosa chinensis]	galacturonosyltransferase-like 10	GATLA_ARATH	Probable galacturonosyltransferase-like 10 OS=Arabidopsis thaliana OX=3702 GN=GATL10 PE=2 SV=1	Arabidopsis thaliana	M5X3F6	Hexosyltransferase OS=Prunus persica OX=3760 GN=PRUPE_ppa007162mg PE=3 SV=1	Prunus persica	probable galacturonosyltransferase-like 10
RchiOBHmChr2g0174431	388.906	224.801	Aa_trans. AA_transpt_TM. AMINO ACID TRANSPORTER. RcHm_v2.0_Chr2g0174431. SUBFAMILY NOT NAMED		lysine histidine transporter 1-like isoform X1 [Rosa chinensis]	lysine histidine transporter 1	LHT1_ARATH	Lysine histidine transporter 1 OS=Arabidopsis thaliana OX=3702 GN=LHT1 PE=1 SV=1	Arabidopsis thaliana	I1N7L1	Uncharacterized protein OS=Glycine max OX=3847 GN=100819119 PE=4 SV=2	Glycine max	lysine histidine transporter 1-like
RchiOBHmChr2g0174471	23.374	13.511	Aa_trans. AA_transpt_TM. AMINO ACID TRANSPORTER. RcHm_v2.0_Chr2g0174471. SUBFAMILY NOT NAMED		lysine histidine transporter 1-like isoform X3 [Rosa chinensis]	lysine histidine transporter 1	LHT1_ARATH	Lysine histidine transporter 1 OS=Arabidopsis thaliana OX=3702 GN=LHT1 PE=1 SV=1	Arabidopsis thaliana	A0A2I4GMJ9	lysine histidine transporter 1-like OS=Juglans regia OX=51240 GN=LOC109009189 PE=4 SV=1	Juglans regia	lysine histidine transporter 1-like
RchiOBHmChr2g0174481	20.432	11.8104	Aa_trans. AA_transpt_TM. AMINO ACID TRANSPORTER. LYSINE HISTIDINE TRANSPORTER 1-RELATED. RcHm_v2.0_Chr2g0174481		putative amino acid transporter, transmembrane domain-containing protein [Rosa chinensis]	lysine histidine transporter 1	LHT1_ARATH	Lysine histidine transporter 1 OS=Arabidopsis thaliana OX=3702 GN=LHT1 PE=1 SV=1	Arabidopsis thaliana	A0A251RPU9	Putative lysine histidine transporter 1 OS=Helianthus annuus OX=4232 GN=HannXRQ_Chr17g0549591 PE=4 SV=1	Helianthus annuus	lysine histidine transporter 1-like
RchiOBHmChr2g0174611	14.44	8.34682	Aa_trans. AA_transpt_TM. AMINO ACID TRANSPORTER. disorder_prediction. RcHm_v2.0_Chr2g0174611. SUBFAMILY NOT NAMED		lysine histidine transporter 1-like isoform X1 [Rosa chinensis]	lysine histidine transporter 1	LHT1_ARATH	Lysine histidine transporter 1 OS=Arabidopsis thaliana OX=3702 GN=LHT1 PE=1 SV=1	Arabidopsis thaliana	M5WUB2	Uncharacterized protein OS=Prunus persica OX=3760 GN=PRUPE_3G301000 PE=4 SV=1	Prunus persica	lysine histidine transporter 1-like
RchiOBHmChr2g0176241	68.707	40.655	AB_hydrolase. Abhydrolase_1. AB_hydrolase_1. alpha/beta-Hydrolases. DAGAT. disorder_prediction. ESTERASE/LIPASE/THIOESTERASE FAMILY PROTEIN-RELATED. LPLAT_MGAT-like. RcHm_v2.0_Chr2g0176241. transferase activity, transferring acyl groups other than amino-acyl groups. TRANSMEMBRANE PROTEIN 68	transferase activity, transferring acyl groups other than amino-acyl groups	acyltransferase-like protein At3g26840, chloroplastic isoform X1 [Rosa chinensis]	Esterase/lipase/thioesterase family protein	Y1457_ARATH	Acyltransferase-like protein At1g54570, chloroplastic OS=Arabidopsis thaliana OX=3702 GN=At1g54570 PE=1 SV=1	Arabidopsis thaliana	A0A251Q8B9	Uncharacterized protein OS=Prunus persica OX=3760 GN=PRUPE_3G311200 PE=4 SV=1	Prunus persica	acyltransferase chloroplastic
RchiOBHmChr2g0176291	64.125	41.6396	disorder_prediction. FAMILY NOT NAMED. GEM-like. GRAM. PH-GRAM_GEM. PH-like_dom_sf. RcHm_v2.0_Chr2g0176291. SUBFAMILY NOT NAMED		GEM-like protein 5 [Rosa chinensis]	GRAM domain family protein	GEML5_ARATH	GEM-like protein 5 OS=Arabidopsis thaliana OX=3702 GN=At5g13200 PE=1 SV=1	Arabidopsis thaliana	A0A251Q9H5	Uncharacterized protein OS=Prunus persica OX=3760 GN=PRUPE_3G311600 PE=4 SV=1	Prunus persica	GEM 5
RchiOBHmChr3g0448011	37.612	16.5692	disorder_prediction. DNA integration. DNA/RNA polymerases. GAG-POL-RELATED RETROTRANSPOSON. INTEGRASE. Integrase_cat-core. nucleic acid binding. Purine metabolism. Pyrimidine metabolism. RcHm_v2.0_Chr3g0448011. Ribonuclease H-like. RNase_HI_RT_Ty1. RNaseH-like_sf. RNaseH_sf. rve. RVT_2. SUBFAMILY NOT NAMED	DNA integration. nucleic acid binding	putative RNA-directed DNA polymerase [Rosa chinensis]	cysteine-rich RLK (RECEPTOR-like protein kinase) 8	POLX_TOBAC	Retrovirus-related Pol polyprotein from transposon TNT 1-94 OS=Nicotiana tabacum OX=4097 PE=2 SV=1	Nicotiana tabacum	J7G582	Gag-pol polyprotein OS=Rosa rugosa OX=74645 PE=4 SV=1	Rosa rugosa	Retrovirus-related Pol poly from transposon TNT 1-94
RchiOBHmChr3g0448361	19.868	12.9013	Cytochrome P450. CYTOCHROME_P450. CYTOCHROME P450 FAMILY MEMBER. Cyt_P450. Cyt_P450_CS. Cyt_P450_E_grp-I. Cyt_P450_sf. EP450I. heme binding. iron ion binding. oxidation-reduction process. oxidoreductase activity, acting on paired donors, with incorporation or reduction of molecular oxygen. p450. P450. PROKAR_LIPOPROTEIN. RcHm_v2.0_Chr3g0448361. SUBFAMILY NOT NAMED	heme binding. iron ion binding. oxidation-reduction process. oxidoreductase activity, acting on paired donors, with incorporation or reduction of molecular oxygen	cytochrome P450 714C2-like [Rosa chinensis]	cytochrome P450, family 714, subfamily A, polypeptide 1	C14C2_ORYSJ	Cytochrome P450 714C2 OS=Oryza sativa subsp. japonica OX=39947 GN=CYP714C2 PE=2 SV=1	Oryza sativa	A0A2I4EFS6	cytochrome P450 714C2-like OS=Juglans regia OX=51240 GN=LOC108989179 PE=3 SV=1	Juglans regia	cytochrome P450 714C2-like
RchiOBHmChr3g0448981	0.365	0.22956	GDSL. hydrolase activity, acting on ester bonds. Lipase_GDSL. RcHm_v2.0_Chr3g0448981. SGNH_hydro_sf. SUBFAMILY NOT NAMED. ZINC FINGER FYVE DOMAIN CONTAINING PROTEIN	hydrolase activity, acting on ester bonds	putative triacylglycerol lipase [Rosa chinensis]	GDSL-like Lipase/Acylhydrolase superfamily protein	GDL79_ARATH	GDSL esterase/lipase At5g33370 OS=Arabidopsis thaliana OX=3702 GN=At5g33370 PE=2 SV=1	Arabidopsis thaliana	M5W2Y3	Uncharacterized protein OS=Prunus persica OX=3760 GN=PRUPE_6G354100 PE=3 SV=1	Prunus persica	GDSL esterase lipase At5g33370-like
RchiOBHmChr3g0452631	11	17.27	Coil. disorder_prediction. DS_RBD. dsRBD_dom. dsrm. DSRM. dsRNA-binding domain-like. EUKARYOTE SPECIFIC DSRNA BINDING PROTEIN. RcHm_v2.0_Chr3g0452631. SUBFAMILY NOT NAMED		double-stranded RNA-binding protein 2-like [Rosa chinensis]	dsRNA-binding protein 3	DRB2_ORYSJ	Double-stranded RNA-binding protein 2 OS=Oryza sativa subsp. japonica OX=39947 GN=DRB2 PE=2 SV=1	Oryza sativa	A0A251P116	Uncharacterized protein OS=Prunus persica OX=3760 GN=PRUPE_6G336400 PE=4 SV=1	Prunus persica	double-stranded RNA-binding 2-like
RchiOBHmChr3g0453371	7.232	3.1859	disorder_prediction. DNA integration. DNA/RNA polymerases. GAG-POL-RELATED RETROTRANSPOSON. GAG-pre-integrase_dom. gag_pre-integrs. INTEGRASE. Integrase_cat-core. nucleic acid binding. Purine metabolism. Pyrimidine metabolism. RcHm_v2.0_Chr3g0453371. Ribonuclease H-like. RNase_HI_RT_Ty1. RNaseH-like_sf. RNaseH_sf. rve. RVT_2. SUBFAMILY NOT NAMED	DNA integration. nucleic acid binding	putative RNA-directed DNA polymerase [Rosa chinensis]	cysteine-rich RLK (RECEPTOR-like protein kinase) 8	POLX_TOBAC	Retrovirus-related Pol polyprotein from transposon TNT 1-94 OS=Nicotiana tabacum OX=4097 PE=2 SV=1	Nicotiana tabacum	J7G582	Gag-pol polyprotein OS=Rosa rugosa OX=74645 PE=4 SV=1	Rosa rugosa	Retrovirus-related Pol poly from transposon TNT 1-94
RchiOBHmChr3g0454881	4.661	2.0533	disorder_prediction. DNA/RNA polymerases. GAG-POL-RELATED RETROTRANSPOSON. Purine metabolism. Pyrimidine metabolism. RcHm_v2.0_Chr3g0454881. RVT_2. SUBFAMILY NOT NAMED		putative RNA-directed DNA polymerase [Rosa chinensis]	cysteine-rich RLK (RECEPTOR-like protein kinase) 8	POLR1_ARATH	Retrovirus-related Pol polyprotein from transposon RE1 OS=Arabidopsis thaliana OX=3702 GN=RE1 PE=2 SV=1	Arabidopsis thaliana	J7G582	Gag-pol polyprotein OS=Rosa rugosa OX=74645 PE=4 SV=1	Rosa rugosa	Retrovirus-related Pol poly from transposon TNT 1-94
RchiOBHmChr3g0457421	26.66	11.7445	DNA/RNA polymerases. GAG-POL-RELATED RETROTRANSPOSON. Purine metabolism. Pyrimidine metabolism. RcHm_v2.0_Chr3g0457421. RNase_HI_RT_Ty1. RVT_2. SUBFAMILY NOT NAMED		putative RNA-directed DNA polymerase [Rosa chinensis]	cysteine-rich RLK (RECEPTOR-like protein kinase) 8	POLR1_ARATH	Retrovirus-related Pol polyprotein from transposon RE1 OS=Arabidopsis thaliana OX=3702 GN=RE1 PE=2 SV=1	Arabidopsis thaliana	J7G582	Gag-pol polyprotein OS=Rosa rugosa OX=74645 PE=4 SV=1	Rosa rugosa	Retrovirus-related Pol poly from transposon TNT 1-94
RchiOBHmChr3g0458641	690.007	445.166	HYDROPHOBIC PROTEIN RCI2A. HYDROPHOBIC PROTEIN RCI2 LOW TEMPERATURE AND SALT RESPONSIVE PROTEIN LTI6 -RELATED. integral component of membrane. Pmp3. PMP3. RcHm_v2.0_Chr3g0458641. UPF0057	integral to membrane	hydrophobic protein RCI2B-like [Rosa chinensis]	Low temperature and salt responsive protein family	RCI2B_ARATH	Hydrophobic protein RCI2B OS=Arabidopsis thaliana OX=3702 GN=RCI2B PE=2 SV=1	Arabidopsis thaliana	M5WH76	Uncharacterized protein OS=Prunus persica OX=3760 GN=PRUPE_6G303700 PE=4 SV=1	Prunus persica	hydrophobic RCI2B
RchiOBHmChr3g0459711	12.027	7.80974	Cytochrome P450. CYTOCHROME_P450. CYTOCHROME P450 714A1-RELATED. CYTOCHROME P450 FAMILY MEMBER. Cyt_P450. Cyt_P450_CS. Cyt_P450_E_grp-I. Cyt_P450_sf. EP450I. heme binding. iron ion binding. oxidation-reduction process. oxidoreductase activity, acting on paired donors, with incorporation or reduction of molecular oxygen. p450. P450. RcHm_v2.0_Chr3g0459711	heme binding. iron ion binding. oxidation-reduction process. oxidoreductase activity, acting on paired donors, with incorporation or reduction of molecular oxygen	cytochrome P450 714A1-like [Rosa chinensis]	cytochrome P450, family 714, subfamily A, polypeptide 1	C14A1_ARATH	Cytochrome P450 714A1 OS=Arabidopsis thaliana OX=3702 GN=CYP714A1 PE=2 SV=1	Arabidopsis thaliana	A0A251NXM1	Uncharacterized protein OS=Prunus persica OX=3760 GN=PRUPE_6G298600 PE=3 SV=1	Prunus persica	cytochrome P450 714A1-like
RchiOBHmChr3g0460531	17.913	11.0574	disorder_prediction. RcHm_v2.0_Chr3g0460531. RING FINGER DOMAIN-CONTAINING. RING-H2 FINGER PROTEIN ATL72-RELATED. RING-H2_PA-TM-RING. RING/U-box. zf-RING_2. ZF_RING_2. Znf_RING. Znf_RING/FYVE/PHD		RING-H2 finger protein ATL74 [Rosa chinensis]	RING/U-box superfamily protein	ATL72_ARATH	RING-H2 finger protein ATL72 OS=Arabidopsis thaliana OX=3702 GN=ATL72 PE=2 SV=1	Arabidopsis thaliana	A0A251NYU9	Uncharacterized protein OS=Prunus persica OX=3760 GN=PRUPE_6G293100 PE=4 SV=1	Prunus persica	RING-H2 finger ATL74
RchiOBHmChr3g0460541	0.007	0.000876095	Bifunc_inhib/LTP/seed_store. Bifunctional inhibitor/lipid-transfer protein/seed storage 2S albumin. Bifun_inhib/LTP/seed_sf. FAMILY NOT NAMED. lipid binding. lipid transport. LIPIDTRNSFER. NON-SPECIFIC LIPID-TRANSFER PROTEIN 10-RELATED. nsLTP1. Plant_LTP. RcHm_v2.0_Chr3g0460541. Tryp_alpha_amyl	lipid binding. lipid transport	non-specific lipid-transfer protein 3-like [Rosa chinensis]	lipid transfer protein 4	NLTP3_PRUDU	Non-specific lipid-transfer protein 3 OS=Prunus dulcis OX=3755 PE=2 SV=1	Prunus dulcis	M5W0S9	Non-specific lipid-transfer protein OS=Prunus persica OX=3760 GN=PRUPE_6G293000 PE=3 SV=1	Prunus persica	non-specific lipid-transfer 3-like
RchiOBHmChr3g0460591	76.564	9.58248	Bifunc_inhib/LTP/seed_store. Bifunctional inhibitor/lipid-transfer protein/seed storage 2S albumin. Bifun_inhib/LTP/seed_sf. FAMILY NOT NAMED. lipid binding. lipid transport. LIPIDTRNSFER. NON-SPECIFIC LIPID-TRANSFER PROTEIN 1-RELATED. nsLTP1. Plant_LTP. PLANT_LTP. RcHm_v2.0_Chr3g0460591. Tryp_alpha_amyl	lipid binding. lipid transport	non-specific lipid-transfer protein 1-like [Rosa chinensis]	lipid transfer protein 4	NLTP1_PRUDU	Non-specific lipid-transfer protein 1 OS=Prunus dulcis OX=3755 PE=3 SV=1	Prunus dulcis	Q8VX12	Non-specific lipid-transfer protein OS=Fragaria ananassa OX=3747 GN=lpt46 PE=3 SV=1	Fragaria ananassa	lipid transfer
RchiOBHmChr3g0460641	967.449	121.082	Bifunc_inhib/LTP/seed_store. Bifunctional inhibitor/lipid-transfer protein/seed storage 2S albumin. Bifun_inhib/LTP/seed_sf. FAMILY NOT NAMED. lipid binding. lipid transport. LIPIDTRNSFER. NON-SPECIFIC LIPID-TRANSFER PROTEIN 1-RELATED. nsLTP1. Plant_LTP. PLANT_LTP. RcHm_v2.0_Chr3g0460641. Tryp_alpha_amyl	lipid binding. lipid transport	non-specific lipid-transfer protein 1-like [Rosa chinensis]	lipid transfer protein 4	NLTP1_PRUDU	Non-specific lipid-transfer protein 1 OS=Prunus dulcis OX=3755 PE=3 SV=1	Prunus dulcis	Q8VX12	Non-specific lipid-transfer protein OS=Fragaria ananassa OX=3747 GN=lpt46 PE=3 SV=1	Fragaria ananassa	lipid transfer
RchiOBHmChr3g0461531	18.383	8.09824	disorder_prediction. DNA integration. DNA/RNA polymerases. GAG-POL-RELATED RETROTRANSPOSON. GAG-pre-integrase_dom. gag_pre-integrs. INTEGRASE. Integrase_cat-core. nucleic acid binding. Purine metabolism. Pyrimidine metabolism. RcHm_v2.0_Chr3g0461531. Ribonuclease H-like. RNase_HI_RT_Ty1. RNaseH-like_sf. RNaseH_sf. rve. RVT_2. SUBFAMILY NOT NAMED	DNA integration. nucleic acid binding	putative RNA-directed DNA polymerase [Rosa chinensis]	cysteine-rich RLK (RECEPTOR-like protein kinase) 8	POLX_TOBAC	Retrovirus-related Pol polyprotein from transposon TNT 1-94 OS=Nicotiana tabacum OX=4097 PE=2 SV=1	Nicotiana tabacum	J7G582	Gag-pol polyprotein OS=Rosa rugosa OX=74645 PE=4 SV=1	Rosa rugosa	Retrovirus-related Pol poly from transposon TNT 1-94
RchiOBHmChr3g0461981	15.4	6.78414	disorder_prediction. DNA integration. DNA/RNA polymerases. GAG-POL-RELATED RETROTRANSPOSON. GAG-pre-integrase_dom. gag_pre-integrs. INTEGRASE. Integrase_cat-core. nucleic acid binding. Purine metabolism. Pyrimidine metabolism. RcHm_v2.0_Chr3g0461981. Ribonuclease H-like. RNase_HI_RT_Ty1. RNaseH-like_sf. RNaseH_sf. rve. RVT_2. SUBFAMILY NOT NAMED	DNA integration. nucleic acid binding	putative RNA-directed DNA polymerase [Rosa chinensis]	cysteine-rich RLK (RECEPTOR-like protein kinase) 8	COPIA_DROME	Copia protein OS=Drosophila melanogaster OX=7227 GN=GIP PE=1 SV=3	Drosophila melanogaster	J7G582	Gag-pol polyprotein OS=Rosa rugosa OX=74645 PE=4 SV=1	Rosa rugosa	gag-pol poly
RchiOBHmChr3g0462831	22.966	36.5159	disorder_prediction. integral component of membrane. LETHAL 2 GIANT LARVAE PROTEIN. protein binding. RcHm_v2.0_Chr3g0462831. R-SNARE_STXBP5_6. SNARE fusion complex. Synaptobrevin. TRANSDUCIN FAMILY PROTEIN / WD-40 REPEAT FAMILY PROTEIN. vesicle-mediated transport. V_SNARE. WD40_repeat_dom_sf. WD40 repeat-like. WD40/YVTN_repeat-like_dom_sf	integral to membrane. protein binding. vesicle-mediated transport	uncharacterized protein LOC112192184 isoform X1 [Rosa chinensis]	transducin family protein / WD-40 repeat family protein	STB5L_MOUSE	Syntaxin-binding protein 5-like OS=Mus musculus OX=10090 GN=Stxbp5l PE=1 SV=1	Mus musculus	A0A251NWU8	Uncharacterized protein OS=Prunus persica OX=3760 GN=PRUPE_6G279100 PE=4 SV=1	Prunus persica	Transducin family WD-40 repeat family isoform 1
RchiOBHmChr3g0463471	9.285	4.09031	disorder_prediction. DNA integration. DNA/RNA polymerases. GAG-POL-RELATED RETROTRANSPOSON. GAG-pre-integrase_dom. gag_pre-integrs. INTEGRASE. Integrase_cat-core. nucleic acid binding. Purine metabolism. Pyrimidine metabolism. RcHm_v2.0_Chr3g0463471. Ribonuclease H-like. RNaseH-like_sf. RNaseH_sf. rve. RVT_2. SUBFAMILY NOT NAMED	DNA integration. nucleic acid binding	putative RNA-directed DNA polymerase [Rosa chinensis]	cysteine-rich RLK (RECEPTOR-like protein kinase) 8	POLX_TOBAC	Retrovirus-related Pol polyprotein from transposon TNT 1-94 OS=Nicotiana tabacum OX=4097 PE=2 SV=1	Nicotiana tabacum	A0A2N9IWP5	Uncharacterized protein OS=Fagus sylvatica OX=28930 GN=FSB_LOCUS57679 PE=4 SV=1	Fagus sylvatica	Retrovirus-related Pol poly from transposon TNT 1-94
RchiOBHmChr3g0465141	12.569	7.52635	AKR. ALDKETRDTASE. Aldo/keto_reductase. ALDO/KETO REDUCTASE. ALDOKETO_REDUCTASE_1. ALDOKETO_REDUCTASE_2. ALDOKETO_REDUCTASE_3. Aldo_ket_red. Aldo/ket_reductase_CS. NAD(P)-linked oxidoreductase. NADP_OxRdtase_dom. NADP_OxRdtase_dom_sf. oxidation-reduction process. oxidoreductase activity. RcHm_v2.0_Chr3g0465141. SUBFAMILY NOT NAMED	oxidation-reduction process. oxidoreductase activity	NADPH-dependent aldo-keto reductase, chloroplastic-like [Rosa chinensis]	NAD(P)-linked oxidoreductase superfamily protein	AKRC9_ARATH	NADPH-dependent aldo-keto reductase, chloroplastic OS=Arabidopsis thaliana OX=3702 GN=AKR4C9 PE=1 SV=1	Arabidopsis thaliana	A0A251NW42	Uncharacterized protein OS=Prunus persica OX=3760 GN=PRUPE_6G262000 PE=4 SV=1	Prunus persica	aldo-keto reductase family 4 member C9-like
RchiOBHmChr3g0465151	64.144	38.4096	AKR. ALDKETRDTASE. Aldo/keto_reductase. ALDO/KETO REDUCTASE. ALDOKETO_REDUCTASE_1. ALDOKETO_REDUCTASE_2. ALDOKETO_REDUCTASE_3. Aldo_ket_red. Aldo/ket_reductase_CS. NAD(P)-linked oxidoreductase. NADP_OxRdtase_dom. NADP_OxRdtase_dom_sf. oxidation-reduction process. oxidoreductase activity. RcHm_v2.0_Chr3g0465151. SUBFAMILY NOT NAMED	oxidation-reduction process. oxidoreductase activity	NADPH-dependent aldo-keto reductase, chloroplastic-like [Rosa chinensis]	NAD(P)-linked oxidoreductase superfamily protein	AKRC9_ARATH	NADPH-dependent aldo-keto reductase, chloroplastic OS=Arabidopsis thaliana OX=3702 GN=AKR4C9 PE=1 SV=1	Arabidopsis thaliana	M5VZB3	Uncharacterized protein OS=Prunus persica OX=3760 GN=PRUPE_ppa008899mg PE=4 SV=1	Prunus persica	aldo-keto reductase family 4 member C9-like
RchiOBHmChr3g0465271	10.075	6.03293	AKR. ALDKETRDTASE. Aldo/keto_reductase. ALDO/KETO REDUCTASE. ALDOKETO_REDUCTASE_1. ALDOKETO_REDUCTASE_2. ALDOKETO_REDUCTASE_3. Aldo_ket_red. Aldo/ket_reductase_CS. NAD(P)-linked oxidoreductase. NADP_OxRdtase_dom. NADP_OxRdtase_dom_sf. oxidation-reduction process. oxidoreductase activity. RcHm_v2.0_Chr3g0465271. SUBFAMILY NOT NAMED	oxidation-reduction process. oxidoreductase activity	NADPH-dependent aldo-keto reductase, chloroplastic-like isoform X1 [Rosa chinensis]	NAD(P)-linked oxidoreductase superfamily protein	AKRC9_ARATH	NADPH-dependent aldo-keto reductase, chloroplastic OS=Arabidopsis thaliana OX=3702 GN=AKR4C9 PE=1 SV=1	Arabidopsis thaliana	M5VZB3	Uncharacterized protein OS=Prunus persica OX=3760 GN=PRUPE_ppa008899mg PE=4 SV=1	Prunus persica	aldo-keto reductase family 4 member C9-like
RchiOBHmChr3g0465281	15.552	9.31257	AKR. ALDKETRDTASE. Aldo/keto_reductase. ALDO/KETO REDUCTASE. ALDOKETO_REDUCTASE_1. ALDOKETO_REDUCTASE_2. ALDOKETO_REDUCTASE_3. Aldo_ket_red. Aldo/ket_reductase_CS. NAD(P)-linked oxidoreductase. NADP_OxRdtase_dom. NADP_OxRdtase_dom_sf. oxidation-reduction process. oxidoreductase activity. RcHm_v2.0_Chr3g0465281. SUBFAMILY NOT NAMED	oxidation-reduction process. oxidoreductase activity	NADPH-dependent aldo-keto reductase, chloroplastic-like [Rosa chinensis]	NAD(P)-linked oxidoreductase superfamily protein	AKRC9_ARATH	NADPH-dependent aldo-keto reductase, chloroplastic OS=Arabidopsis thaliana OX=3702 GN=AKR4C9 PE=1 SV=1	Arabidopsis thaliana	M5VZB4	Uncharacterized protein OS=Prunus persica OX=3760 GN=PRUPE_6G261700 PE=4 SV=1	Prunus persica	aldo-keto reductase family 4 member C9-like
RchiOBHmChr3g0466641	4.064	1.79031	disorder_prediction. DNA/RNA polymerases. GAG-POL-RELATED RETROTRANSPOSON. Purine metabolism. Pyrimidine metabolism. RcHm_v2.0_Chr3g0466641. RNase_HI_RT_Ty1. RVT_2. SUBFAMILY NOT NAMED		putative RNA-directed DNA polymerase [Rosa chinensis]	cysteine-rich RLK (RECEPTOR-like protein kinase) 8	POLR1_ARATH	Retrovirus-related Pol polyprotein from transposon RE1 OS=Arabidopsis thaliana OX=3702 GN=RE1 PE=2 SV=1	Arabidopsis thaliana	J7G582	Gag-pol polyprotein OS=Rosa rugosa OX=74645 PE=4 SV=1	Rosa rugosa	Retrovirus-related Pol poly from transposon TNT 1-94
RchiOBHmChr3g0466861	9.097	14.0094	acetylglucosaminyltransferase activity. BETA-GLUCURONOSYLTRANSFERASE GLCAT14C. Branch. GLYCOSYLTRANSFERASE 14 FAMILY MEMBER. Glyco_trans_14. membrane. RcHm_v2.0_Chr3g0466861	acetylglucosaminyltransferase activity. membrane	beta-glucuronosyltransferase GlcAT14C-like [Rosa chinensis]	Core-2/I-branching beta-1,6-N-acetylglucosaminyltransferase family protein	GT14C_ARATH	Beta-glucuronosyltransferase GlcAT14C OS=Arabidopsis thaliana OX=3702 GN=GLCAT14C PE=2 SV=1	Arabidopsis thaliana	A0A251NVP1	Uncharacterized protein OS=Prunus persica OX=3760 GN=PRUPE_6G253100 PE=4 SV=1	Prunus persica	xylosyltransferase 2
RchiOBHmChr3g0469031	339.854	533.571	disorder_prediction. RcHm_v2.0_Chr3g0469031		uncharacterized protein LOC112192467 [Rosa chinensis]	unknown protein; FUNCTIONS IN: molecular_function unknown; INVOLVED IN: biological_process unknown; LOCATED IN: endomembrane system; EXPRESSED IN: 21 plant structures; EXPRESSED DURING: 13 growth stages; Has 14 Blast hits to 14 proteins in 4 species: Archae - 0; Bacteria - 0; Metazoa - 0; Fungi - 0; Plants - 14; Viruses - 0; Other Eukaryotes - 0 (source: NCBI BLink).				B9MT98	Uncharacterized protein OS=Populus trichocarpa OX=3694 GN=POPTR_0006s13250g PE=4 SV=1	Populus trichocarpa	PREDICTED: uncharacterized protein LOC101304113
RchiOBHmChr3g0475591	372.624	158.563	FAMILY NOT NAMED. LATE EMBRYOGENESIS ABUNDANT HYDROXYPROLINE-RICH GLYCOPROTEIN-RELATED. LEA_2. RcHm_v2.0_Chr3g0475591		NDR1/HIN1-like protein 10 [Rosa chinensis]	Late embryogenesis abundant (LEA) hydroxyproline-rich glycoprotein family	NHL10_ARATH	NDR1/HIN1-like protein 10 OS=Arabidopsis thaliana OX=3702 GN=NHL10 PE=2 SV=1	Arabidopsis thaliana	A0A1Q1N6E8	LEA domain protein 1 OS=Fragaria chiloensis OX=101007 GN=LDP1 PE=2 SV=1	Fragaria chiloensis	YLS9-like
RchiOBHmChr3g0475631	20.349	8.65915	FAMILY NOT NAMED. LATE EMBRYOGENESIS ABUNDANT HYDROXYPROLINE-RICH GLYCOPROTEIN-RELATED. LEA_2. RcHm_v2.0_Chr3g0475631		NDR1/HIN1-like protein 10 [Rosa chinensis]	Late embryogenesis abundant (LEA) hydroxyproline-rich glycoprotein family	NHL10_ARATH	NDR1/HIN1-like protein 10 OS=Arabidopsis thaliana OX=3702 GN=NHL10 PE=2 SV=1	Arabidopsis thaliana	A0A1Q1N6E8	LEA domain protein 1 OS=Fragaria chiloensis OX=101007 GN=LDP1 PE=2 SV=1	Fragaria chiloensis	YLS9-like
RchiOBHmChr3g0475641	34.838	14.8247	FAMILY NOT NAMED. LATE EMBRYOGENESIS ABUNDANT HYDROXYPROLINE-RICH GLYCOPROTEIN-RELATED. LEA_2. RcHm_v2.0_Chr3g0475641		NDR1/HIN1-like protein 10 [Rosa chinensis]	Late embryogenesis abundant (LEA) hydroxyproline-rich glycoprotein family	NHL10_ARATH	NDR1/HIN1-like protein 10 OS=Arabidopsis thaliana OX=3702 GN=NHL10 PE=2 SV=1	Arabidopsis thaliana	A0A1Q1N6E8	LEA domain protein 1 OS=Fragaria chiloensis OX=101007 GN=LDP1 PE=2 SV=1	Fragaria chiloensis	YLS9-like
RchiOBHmChr3g0475651	77.836	33.1217	FAMILY NOT NAMED. LATE EMBRYOGENESIS ABUNDANT HYDROXYPROLINE-RICH GLYCOPROTEIN-RELATED. LEA_2. RcHm_v2.0_Chr3g0475651		NDR1/HIN1-like protein 10 [Rosa chinensis]	Late embryogenesis abundant (LEA) hydroxyproline-rich glycoprotein family	NHL10_ARATH	NDR1/HIN1-like protein 10 OS=Arabidopsis thaliana OX=3702 GN=NHL10 PE=2 SV=1	Arabidopsis thaliana	A0A1Q1N6E8	LEA domain protein 1 OS=Fragaria chiloensis OX=101007 GN=LDP1 PE=2 SV=1	Fragaria chiloensis	YLS9-like
RchiOBHmChr3g0475661	364.325	155.032	FAMILY NOT NAMED. LATE EMBRYOGENESIS ABUNDANT HYDROXYPROLINE-RICH GLYCOPROTEIN-RELATED. LEA_2. RcHm_v2.0_Chr3g0475661		putative Late embryogenesis abundant protein, LEA-14 [Rosa chinensis]	Late embryogenesis abundant (LEA) hydroxyproline-rich glycoprotein family	NHL10_ARATH	NDR1/HIN1-like protein 10 OS=Arabidopsis thaliana OX=3702 GN=NHL10 PE=2 SV=1	Arabidopsis thaliana	A0A1Q1N6E8	LEA domain protein 1 OS=Fragaria chiloensis OX=101007 GN=LDP1 PE=2 SV=1	Fragaria chiloensis	YLS9-like
RchiOBHmChr3g0480401	634.5	423	FAMILY NOT NAMED. L domain-like. LRR_dom_sf. LRR_N_plant-typ. LRRNT_2. RcHm_v2.0_Chr3g0480401		polygalacturonase inhibitor-like [Rosa chinensis]	polygalacturonase inhibiting protein 1	PGIP_PYRCO	Polygalacturonase inhibitor OS=Pyrus communis OX=23211 GN=PGIP PE=1 SV=1	Pyrus communis	A7Y2Y8	Polygalacturonase-inhibiting protein OS=Fragaria ananassa OX=3747 GN=PGIP PE=2 SV=1	Fragaria ananassa	polygalacturonase-inhibiting
RchiOBHmChr3g0481081	0.62	0.9858	PsdUridine_synth_cat_dom_sf. PsdUridine_synth_TruA. Pseudouridine synthase. pseudouridine synthase activity. pseudouridine synthesis. PSEUDOURIDYLATE SYNTHASE. RcHm_v2.0_Chr3g0481081. RNA binding. RNA modification. TRNA PSEUDOURIDINE SYNTHASE-LIKE 1	pseudouridine synthase activity. pseudouridine synthesis. RNA binding. RNA modification	putative tRNA pseudouridine(38-40) synthase [Rosa chinensis]	Pseudouridine synthase family protein	PUSL1_HUMAN	tRNA pseudouridine synthase-like 1 OS=Homo sapiens OX=9606 GN=PUSL1 PE=1 SV=1	Homo sapiens	A0A251RJM4	tRNA pseudouridine synthase OS=Prunus persica OX=3760 GN=PRUPE_1G579000 PE=3 SV=1	Prunus persica	tRNA pseudouridine synthase-like 1 isoform X1
RchiOBHmChr3g0487231	5.657	3.44939	BHLH. bHLH_dom. FAMILY NOT NAMED. protein dimerization activity. RcHm_v2.0_Chr3g0487231. TRANSCRIPTION FACTOR UPBEAT1	protein dimerization activity	transcription factor UPBEAT1-like [Rosa chinensis]	sequence-specific DNA binding transcription factors;transcription regulators	BH151_ARATH	Transcription factor UPBEAT1 OS=Arabidopsis thaliana OX=3702 GN=UPB1 PE=2 SV=1	Arabidopsis thaliana	A0A251PTH7	Uncharacterized protein OS=Prunus persica OX=3760 GN=PRUPE_3G008700 PE=4 SV=1	Prunus persica	transcription factor UPBEAT1
RchiOBHmChr3g0491651	220.79	147.193	Acid proteases. Aspartic_peptidase_A1. Aspartic_peptidase_AS. aspartic-type endopeptidase activity. ASPARTYL PROTEASE FAMILY PROTEIN. ASPARTYL PROTEASES. ASP_PROTEASE. PEPSIN. pepsin_A_like_plant. Pepsin-like_plant. PEPTIDASE_A1. Peptidase_aspartic_dom_sf. proteolysis. RcHm_v2.0_Chr3g0491651. TAXi_C. TAXi_N	aspartic-type endopeptidase activity. proteolysis	aspartic proteinase PCS1-like [Rosa chinensis]	Eukaryotic aspartyl protease family protein	PCS1L_ARATH	Aspartic proteinase PCS1 OS=Arabidopsis thaliana OX=3702 GN=PCS1 PE=2 SV=1	Arabidopsis thaliana	A0A251Q1A0	Uncharacterized protein OS=Prunus persica OX=3760 GN=PRUPE_3G165900 PE=3 SV=1	Prunus persica	aspartic ase PCS1-like
RchiOBHmChr3g0495951	27.266	13.633	Baicalein degradation (hydrogen peroxide detoxification). Betanidin degradation. FAMILY NOT NAMED. Haem_peroxidase. Haem_peroxidase_pln/fun/bac. heme binding. Heme-dependent peroxidases. hydrogen peroxide catabolic process. Justicidin B biosynthesis. Luteolin triglucuronide degradation. Matairesinol biosynthesis. oxidation-reduction process. peroxidase. PEROXIDASE. PEROXIDASE_1. PEROXIDASE_2. PER…	heme binding. hydrogen peroxide catabolic process. oxidation-reduction process. peroxidase activity. response to oxidative stress	peroxidase 44-like [Rosa chinensis]	Peroxidase superfamily protein	PER44_ARATH	Peroxidase 44 OS=Arabidopsis thaliana OX=3702 GN=PER44 PE=2 SV=1	Arabidopsis thaliana	A0A251N535	Peroxidase OS=Prunus persica OX=3760 GN=PRUPE_7G016500 PE=3 SV=1	Prunus persica	peroxidase 44
RchiOBHmChr4g0387791	11.353	6.13676	Chloroa_b-bind. Chlorophyll_a/b-bd_dom_sf. Chlorophyll a-b binding protein. disorder_prediction. EARLY LIGHT-INDUCED PROTEIN 1, CHLOROPLASTIC-RELATED. RcHm_v2.0_Chr4g0387791. UPF0041 BRAIN PROTEIN 44-RELATED		early light-induced protein, chloroplastic-like [Rosa chinensis]	Chlorophyll A-B binding family protein	ELI_PEA	Early light-induced protein, chloroplastic OS=Pisum sativum OX=3888 PE=2 SV=1	Pisum sativum	M5XYV9	Uncharacterized protein OS=Prunus persica OX=3760 GN=PRUPE_1G021400 PE=4 SV=1	Prunus persica	early light-induced chloroplastic-like
RchiOBHmChr4g0390971	44.963	24.3043	CI-2 family of serine protease inhibitors. FAMILY NOT NAMED. potato_inhibit. POTATO_INHIBITOR. Prot_inh_pot1. Prot_inh_pot1_sf. RcHm_v2.0_Chr4g0390971. response to wounding. serine-type endopeptidase inhibitor activity. SUBFAMILY NOT NAMED	response to wounding. serine-type endopeptidase inhibitor activity	putative proteinase inhibitor I13, potato inhibitor I [Rosa chinensis]	Serine protease inhibitor, potato inhibitor I-type family protein	ITH5_CUCMA	Inhibitor of trypsin and hageman factor OS=Cucurbita maxima OX=3661 PE=1 SV=1	Cucurbita maxima	M5Y312	Uncharacterized protein OS=Prunus persica OX=3760 GN=PRUPE_1G032700 PE=4 SV=1	Prunus persica	glu protease inhibitor-like
RchiOBHmChr4g0394721	66.62	24.7658	membrane. MFS. MFS_dom. MFS general substrate transporter. MFS_trans_sf. OLIGOPEPTIDE TRANSPORTER-RELATED. POT_fam. Proton/oligopeptide cotransporters. PTR2. RcHm_v2.0_Chr4g0394721. SUBFAMILY NOT NAMED. transmembrane transport. transmembrane transporter activity	membrane. transmembrane transport. transmembrane transporter activity	protein NRT1/ PTR FAMILY 5.2-like [Rosa chinensis]	peptide transporter 3	PTR3_ARATH	Protein NRT1/ PTR FAMILY 5.2 OS=Arabidopsis thaliana OX=3702 GN=NPF5.2 PE=2 SV=1	Arabidopsis thaliana	M5XVS3	Uncharacterized protein OS=Prunus persica OX=3760 GN=PRUPE_1G045600 PE=4 SV=1	Prunus persica	NRT1 PTR FAMILY -like
RchiOBHmChr4g0396391	36.86	22.6135	GLUTATHIONE S-TRANSFERASE, GST, SUPERFAMILY, GST DOMAIN CONTAINING. Glutathione_S-Trfase_N. Glutathione_Transferase_(cyto. GST_N. GST_N_Tau. GST_NTER. Main_(cytGST). protein binding. RcHm_v2.0_Chr4g0396391. SUBFAMILY NOT NAMED. Thioredoxin-like. Thioredoxin-like_sf	protein binding	putative glutathione transferase [Rosa chinensis]	glutathione S-transferase tau 3	GSTX3_TOBAC	Probable glutathione S-transferase OS=Nicotiana tabacum OX=4097 PE=2 SV=1	Nicotiana tabacum	A0A2N9H5J7	Uncharacterized protein OS=Fagus sylvatica OX=28930 GN=FSB_LOCUS34791 PE=4 SV=1	Fagus sylvatica	probable glutathione S-transferase
RchiOBHmChr4g0398631	474.444	189.022	apoplast. Beta_glucanase. carbohydrate metabolic process. cellular glucan metabolic process. cell wall. cell wall biogenesis. ConA-like_dom_sf. Concanavalin A-like lectins/glucanases. EndGlu_transf. FAMILY NOT NAMED. GH16. GH16_1. GH16_2. GH16_AS. GH16_XET. GLHYDRLASE16. Glyco_hydro_16. hydrolase activity, hydrolyzing O-glycosyl compounds. RcHm_v2.0_Chr4g0398631. SUBFAMILY NOT NAMED. XET_C. XTH. …	apoplast. carbohydrate metabolic process. cellular glucan metabolic process. cell wall. cell wall biogenesis. hydrolase activity, hydrolyzing O-glycosyl compounds. xyloglucan metabolic process. xyloglucan:xyloglucosyl transferase activity	probable xyloglucan endotransglucosylase/hydrolase protein 23 [Rosa chinensis]	xyloglucan endotransglycosylase 6	XTH23_ARATH	Probable xyloglucan endotransglucosylase/hydrolase protein 23 OS=Arabidopsis thaliana OX=3702 GN=XTH23 PE=2 SV=1	Arabidopsis thaliana	Q8GTJ0	Xyloglucan endotransglucosylase/hydrolase OS=Malus domestica OX=3750 GN=XET02 PE=2 SV=1	Malus domestica	probable xyloglucan endotransglucosylase hydrolase 23
RchiOBHmChr4g0400821	11.936	6.89942	Baicalein degradation (hydrogen peroxide detoxification). Betanidin degradation. FAMILY NOT NAMED. Haem_peroxidase. Haem_peroxidase_pln/fun/bac. heme binding. Heme-dependent peroxidases. hydrogen peroxide catabolic process. Justicidin B biosynthesis. Luteolin triglucuronide degradation. Matairesinol biosynthesis. oxidation-reduction process. peroxidase. PEROXIDASE. PEROXIDASE_1. PEROXIDASE 16-REL…	heme binding. hydrogen peroxide catabolic process. oxidation-reduction process. peroxidase activity. response to oxidative stress	peroxidase 45-like [Rosa chinensis]	Peroxidase superfamily protein	PER16_ARATH	Peroxidase 16 OS=Arabidopsis thaliana OX=3702 GN=PER16 PE=1 SV=2	Arabidopsis thaliana	M5XEG7	Peroxidase OS=Prunus persica OX=3760 GN=PRUPE_1G081600 PE=3 SV=1	Prunus persica	peroxidase 16-like
RchiOBHmChr4g0402891	132	52.5896	apoplast. carbohydrate metabolic process. cellular glucan metabolic process. cell wall. cell wall biogenesis. ConA-like_dom_sf. Concanavalin A-like lectins/glucanases. EndGlu_transf. FAMILY NOT NAMED. GH16. GH16_1. GH16_2. GH16_AS. GH16_XET. Glyco_hydro_16. hydrolase activity, hydrolyzing O-glycosyl compounds. RcHm_v2.0_Chr4g0402891. SUBFAMILY NOT NAMED. XET_C. XTH. xyloglucan metabolic process. …	apoplast. carbohydrate metabolic process. cellular glucan metabolic process. cell wall. cell wall biogenesis. hydrolase activity, hydrolyzing O-glycosyl compounds. xyloglucan metabolic process. xyloglucan:xyloglucosyl transferase activity	probable xyloglucan endotransglucosylase/hydrolase protein 23 [Rosa chinensis]	xyloglucan endotransglycosylase 6	XTH23_ARATH	Probable xyloglucan endotransglucosylase/hydrolase protein 23 OS=Arabidopsis thaliana OX=3702 GN=XTH23 PE=2 SV=1	Arabidopsis thaliana	M5XYQ4	Xyloglucan endotransglucosylase/hydrolase OS=Prunus persica OX=3760 GN=PRUPE_1G088900 PE=3 SV=1	Prunus persica	probable xyloglucan endotransglucosylase hydrolase 23
RchiOBHmChr4g0402921	217.357	86.5964	apoplast. carbohydrate metabolic process. cellular glucan metabolic process. cell wall. cell wall biogenesis. ConA-like_dom_sf. Concanavalin A-like lectins/glucanases. EndGlu_transf. FAMILY NOT NAMED. GH16. GH16_1. GH16_2. GH16_AS. GH16_XET. Glyco_hydro_16. hydrolase activity, hydrolyzing O-glycosyl compounds. RcHm_v2.0_Chr4g0402921. SUBFAMILY NOT NAMED. XET_C. XTH. xyloglucan metabolic process. …	apoplast. carbohydrate metabolic process. cellular glucan metabolic process. cell wall. cell wall biogenesis. hydrolase activity, hydrolyzing O-glycosyl compounds. xyloglucan metabolic process. xyloglucan:xyloglucosyl transferase activity	probable xyloglucan endotransglucosylase/hydrolase protein 23 [Rosa chinensis]	xyloglucan endotransglycosylase 6	XTH23_ARATH	Probable xyloglucan endotransglucosylase/hydrolase protein 23 OS=Arabidopsis thaliana OX=3702 GN=XTH23 PE=2 SV=1	Arabidopsis thaliana	C0SSE4	Xyloglucan endotransglucosylase/hydrolase OS=Rosa hybrid cultivar OX=128735 GN=RhXTH3 PE=2 SV=1	Rosa hybrid	probable xyloglucan endotransglucosylase hydrolase 23
RchiOBHmChr4g0402931	21.355	8.50797	apoplast. carbohydrate metabolic process. cellular glucan metabolic process. cell wall. ConA-like_dom_sf. Concanavalin A-like lectins/glucanases. FAMILY NOT NAMED. GH16. GH16_1. GH16_2. GH16_AS. Glyco_hydro_16. hydrolase activity, hydrolyzing O-glycosyl compounds. RcHm_v2.0_Chr4g0402931. SUBFAMILY NOT NAMED. XET_C. xyloglucan:xyloglucosyl transferase activity	apoplast. carbohydrate metabolic process. cellular glucan metabolic process. cell wall. hydrolase activity, hydrolyzing O-glycosyl compounds. xyloglucan:xyloglucosyl transferase activity	putative xyloglucan:xyloglucosyl transferase, Xyloglucan-specific endo-beta-1,4-glucanase [Rosa chinensis]	xyloglucan endotransglycosylase 6	XTH23_ARATH	Probable xyloglucan endotransglucosylase/hydrolase protein 23 OS=Arabidopsis thaliana OX=3702 GN=XTH23 PE=2 SV=1	Arabidopsis thaliana	C0SSE4	Xyloglucan endotransglucosylase/hydrolase OS=Rosa hybrid cultivar OX=128735 GN=RhXTH3 PE=2 SV=1	Rosa hybrid	probable xyloglucan endotransglucosylase hydrolase 23
RchiOBHmChr4g0402951	17.633	7.0251	apoplast. carbohydrate metabolic process. cellular glucan metabolic process. cell wall. cell wall biogenesis. ConA-like_dom_sf. Concanavalin A-like lectins/glucanases. EndGlu_transf. FAMILY NOT NAMED. GH16. GH16_1. GH16_2. GH16_AS. GH16_XET. Glyco_hydro_16. hydrolase activity, hydrolyzing O-glycosyl compounds. RcHm_v2.0_Chr4g0402951. SUBFAMILY NOT NAMED. XET_C. XTH. xyloglucan metabolic process. …	apoplast. carbohydrate metabolic process. cellular glucan metabolic process. cell wall. cell wall biogenesis. hydrolase activity, hydrolyzing O-glycosyl compounds. xyloglucan metabolic process. xyloglucan:xyloglucosyl transferase activity	putative xyloglucan:xyloglucosyl transferase [Rosa chinensis]	xyloglucan endotransglycosylase 6	XTH23_ARATH	Probable xyloglucan endotransglucosylase/hydrolase protein 23 OS=Arabidopsis thaliana OX=3702 GN=XTH23 PE=2 SV=1	Arabidopsis thaliana	C0SSE3	Xyloglucan endotransglucosylase/hydrolase OS=Rosa hybrid cultivar OX=128735 GN=RhXTH2 PE=2 SV=1	Rosa hybrid	probable xyloglucan endotransglucosylase hydrolase 23
RchiOBHmChr4g0402961	34.462	13.7299	apoplast. carbohydrate metabolic process. cellular glucan metabolic process. cell wall. cell wall biogenesis. ConA-like_dom_sf. Concanavalin A-like lectins/glucanases. EndGlu_transf. FAMILY NOT NAMED. GH16. GH16_1. GH16_2. GH16_AS. GH16_XET. Glyco_hydro_16. hydrolase activity, hydrolyzing O-glycosyl compounds. RcHm_v2.0_Chr4g0402961. SUBFAMILY NOT NAMED. XET_C. XTH. xyloglucan metabolic process. …	apoplast. carbohydrate metabolic process. cellular glucan metabolic process. cell wall. cell wall biogenesis. hydrolase activity, hydrolyzing O-glycosyl compounds. xyloglucan metabolic process. xyloglucan:xyloglucosyl transferase activity	putative xyloglucan:xyloglucosyl transferase [Rosa chinensis]	xyloglucan endotransglycosylase 6	XTH23_ARATH	Probable xyloglucan endotransglucosylase/hydrolase protein 23 OS=Arabidopsis thaliana OX=3702 GN=XTH23 PE=2 SV=1	Arabidopsis thaliana	C0SSE3	Xyloglucan endotransglucosylase/hydrolase OS=Rosa hybrid cultivar OX=128735 GN=RhXTH2 PE=2 SV=1	Rosa hybrid	probable xyloglucan endotransglucosylase hydrolase 23
RchiOBHmChr4g0402981	33.134	13.2008	apoplast. carbohydrate metabolic process. cellular glucan metabolic process. cell wall. cell wall biogenesis. ConA-like_dom_sf. Concanavalin A-like lectins/glucanases. EndGlu_transf. FAMILY NOT NAMED. GH16. GH16_1. GH16_2. GH16_AS. GH16_XET. Glyco_hydro_16. hydrolase activity, hydrolyzing O-glycosyl compounds. RcHm_v2.0_Chr4g0402981. SUBFAMILY NOT NAMED. XET_C. XTH. xyloglucan metabolic process. …	apoplast. carbohydrate metabolic process. cellular glucan metabolic process. cell wall. cell wall biogenesis. hydrolase activity, hydrolyzing O-glycosyl compounds. xyloglucan metabolic process. xyloglucan:xyloglucosyl transferase activity	probable xyloglucan endotransglucosylase/hydrolase protein 23 [Rosa chinensis]	xyloglucan endotransglycosylase 6	XTH23_ARATH	Probable xyloglucan endotransglucosylase/hydrolase protein 23 OS=Arabidopsis thaliana OX=3702 GN=XTH23 PE=2 SV=1	Arabidopsis thaliana	C0SSE3	Xyloglucan endotransglucosylase/hydrolase OS=Rosa hybrid cultivar OX=128735 GN=RhXTH2 PE=2 SV=1	Rosa hybrid	probable xyloglucan endotransglucosylase hydrolase 23
RchiOBHmChr4g0403511	1.553	2.37609	Allrgn_V5/Tpx1. Allrgn_V5/Tpx1_CS. CAP. CAP CYSTEINE-RICH SECRETORY PROTEINS, ANTIGEN 5, AND PATHOGENESIS-RELATED 1 PROTEIN SUPERFAMILY PROTEIN. CAP_domain. CAP_sf. CRISP_1. CRISP_2. CYSTEINE-RICH SECRETORY PROTEIN-RELATED. extracellular region. PR-1-like. RcHm_v2.0_Chr4g0403511. SCP_PR-1_like. SCP_PR1-like. V5_allergen. V5ALLERGEN. V5TPXLIKE	extracellular region	pathogenesis-related protein PR-1-like [Rosa chinensis]	CAP (Cysteine-rich secretory proteins, Antigen 5, and Pathogenesis-related 1 protein) superfamily protein	PR1_MEDTR	Pathogenesis-related protein PR-1 OS=Medicago truncatula OX=3880 GN=PR-1 PE=2 SV=1	Medicago truncatula	A0A0P0JIG1	Pathogenesis-related protein-like protein OS=Pyrus x bretschneideri OX=225117 PE=2 SV=1	Pyrus x	pathogenesis-related PR-1
RchiOBHmChr4g0409901	15.498	9.68625	ATP binding. FAMILY NOT NAMED. Kinase-like_dom_sf. L domain-like. Leu-rich_rpt. LRR. LRR_1. LRR_8. LRR_dom_sf. LRR_N_plant-typ. LRRNT_2. MDIS1-INTERACTING RECEPTOR LIKE KINASE 2. Pkinase. protein binding. protein kinase activity. PROTEIN_KINASE_ATP. Protein_kinase_ATP_BS. PROTEIN_KINASE_DOM. Protein kinase-like (PK-like). PROTEIN_KINASE_TYR. protein phosphorylation. Prot_kinase_dom. RcHm_v2.0_Chr…	ATP binding. protein binding. protein kinase activity. protein phosphorylation	probable leucine-rich repeat receptor-like protein kinase At1g35710 [Rosa chinensis]	Protein kinase family protein with leucine-rich repeat domain	Y1571_ARATH	Probable leucine-rich repeat receptor-like protein kinase At1g35710 OS=Arabidopsis thaliana OX=3702 GN=At1g35710 PE=2 SV=1	Arabidopsis thaliana	A0A2H5PDC7	Uncharacterized protein (Fragment) OS=Citrus unshiu OX=55188 GN=CUMW_125940 PE=4 SV=1	Citrus unshiu	probable leucine-rich repeat receptor kinase At1g35710
RchiOBHmChr4g0412651	1151.17	706.242	apoplast. Beta_glucanase. carbohydrate metabolic process. cellular glucan metabolic process. cell wall. cell wall biogenesis. ConA-like_dom_sf. Concanavalin A-like lectins/glucanases. EndGlu_transf. FAMILY NOT NAMED. GH16. GH16_1. GH16_2. GH16_AS. GH16_XET. GLHYDRLASE16. Glyco_hydro_16. hydrolase activity, hydrolyzing O-glycosyl compounds. RcHm_v2.0_Chr4g0412651. SUBFAMILY NOT NAMED. XET_C. XTH. …	apoplast. carbohydrate metabolic process. cellular glucan metabolic process. cell wall. cell wall biogenesis. hydrolase activity, hydrolyzing O-glycosyl compounds. xyloglucan metabolic process. xyloglucan:xyloglucosyl transferase activity	putative xyloglucan:xyloglucosyl transferase, Xyloglucan-specific endo-beta-1,4-glucanase [Rosa chinensis]	xyloglucan endotransglucosylase/hydrolase 15	XTH2_SOYBN	Xyloglucan endotransglucosylase/hydrolase 2 OS=Glycine max OX=3847 PE=2 SV=1	Glycine max	J9S7C7	Xyloglucan endotransglucosylase/hydrolase OS=Rosa x borboniana OX=358216 GN=XTH12 PE=2 SV=2	Rosa x	brassinosteroid-regulated BRU1
RchiOBHmChr4g0420481	21.481	12.9404	Cellular hexose transport. FAMILY NOT NAMED. integral component of membrane. membrane. MFS. MFS_dom. MFS general substrate transporter. MFS_sugar_transport-like. MFS_trans_sf. RcHm_v2.0_Chr4g0420481. Sugar/inositol_transpt. Sugar_tr. SUGAR TRANSPORTER ERD6-LIKE 7. SUGRTRNSPORT. TIGR00879. transmembrane transport. transmembrane transporter activity	integral to membrane. membrane. transmembrane transport. transmembrane transporter activity	sugar transporter ERD6-like 16 isoform X1 [Rosa chinensis]	Major facilitator superfamily protein	EDL16_ARATH	Sugar transporter ERD6-like 16 OS=Arabidopsis thaliana OX=3702 GN=At5g18840 PE=2 SV=2	Arabidopsis thaliana	M5XVX5	Uncharacterized protein OS=Prunus persica OX=3760 GN=PRUPE_1G144800 PE=3 SV=1	Prunus persica	sugar transporter ERD6-like 16
RchiOBHmChr4g0429271	21.306	8.48845	CCT_2. CCT_CS. FAMILY NOT NAMED. PROTEIN TIFY 9. RcHm_v2.0_Chr4g0429271. tify. TIFY. Tify_dom		protein TIFY 9 isoform X1 [Rosa chinensis]	jasmonate-zim-domain protein 10	TIF9_ARATH	Protein TIFY 9 OS=Arabidopsis thaliana OX=3702 GN=TIFY9 PE=1 SV=1	Arabidopsis thaliana	A0A290U478	Jasmonate ZIM-domain protein JAZ10 OS=Fragaria ananassa OX=3747 GN=JAZ10 PE=2 SV=1	Fragaria ananassa	TIFY 9-like
RchiOBHmChr4g0429311	8.595	5.58117	disorder_prediction. FAMILY NOT NAMED. GEM-like. GRAM. PH-GRAM_GEM. PH-like_dom_sf. RcHm_v2.0_Chr4g0429311. SUBFAMILY NOT NAMED		GEM-like protein 5 [Rosa chinensis]	GRAM domain family protein	GEML5_ARATH	GEM-like protein 5 OS=Arabidopsis thaliana OX=3702 GN=At5g13200 PE=1 SV=1	Arabidopsis thaliana	A0A061E425	GRAM domain family protein OS=Theobroma cacao OX=3641 GN=TCM_008423 PE=4 SV=1	Theobroma cacao	GEM 5
RchiOBHmChr4g0429931	1775.21	814.318	CDO in myogenesis. Coil. DEVELOPMENTAL PROTEIN SEPALLATA 3. DNA binding. DNA binding transcription factor activity. K-box. K_BOX. MADS_BOX_1. MADS_BOX_2. MADS BOX PROTEIN. MADSDOMAIN. MADS_MEF2_like. MADS_MEF2-like. nucleus. positive regulation of transcription by RNA polymerase II. protein dimerization activity. RcHm_v2.0_Chr4g0429931. regulation of transcription, DNA-templated. RNA polymerase I…	DNA binding. nucleus. positive regulation of transcription from RNA polymerase II promoter. protein dimerization activity. regulation of transcription, DNA-dependent. RNA polymerase II regulatory region sequence-specific DNA binding. sequence-specific DNA binding transcription factor activity	agamous-like MADS-box protein AGL9 homolog isoform X2 [Rosa chinensis]	K-box region and MADS-box transcription factor family protein	AGL9_PETHY	Agamous-like MADS-box protein AGL9 homolog OS=Petunia hybrida OX=4102 GN=FBP2 PE=1 SV=2	Petunia hybrida	J7M2D7	MADS transcriptional factor SEP3 homolog (Fragment) OS=Rosa hybrid cultivar OX=128735 PE=2 SV=1	Rosa hybrid	agamous-like MADS-box AGL9 homolog
RchiOBHmChr4g0432291	5.058	8.8515	AmbAllergen. AMBALLERGEN. FAMILY NOT NAMED. Pec_lyase. Pec_lyase_C. Pectin_lyase_fold/virulence. Pectin lyase-like. Pectin_lyas_fold. Pentose and glucuronate interconversions. RcHm_v2.0_Chr4g0432291. SUBFAMILY NOT NAMED		probable pectate lyase 5 [Rosa chinensis]	Pectate lyase family protein	PLY5_ARATH	Probable pectate lyase 5 OS=Arabidopsis thaliana OX=3702 GN=At1g67750 PE=2 SV=2	Arabidopsis thaliana	M5XR31	Pectate lyase OS=Prunus persica OX=3760 GN=PRUPE_1G239900 PE=3 SV=1	Prunus persica	probable pectate lyase 5
RchiOBHmChr4g0435261	22.055	13.2861	AP2. AP2_ERF. AP2/ERF_dom. AP2/ERF_dom_sf. disorder_prediction. DNA-bd_dom_sf. DNA binding. DNA-binding domain. DNA binding transcription factor activity. ETHRSPELEMNT. FAMILY NOT NAMED. RcHm_v2.0_Chr4g0435261. regulation of transcription, DNA-templated. SUBFAMILY NOT NAMED	DNA binding. regulation of transcription, DNA-dependent. sequence-specific DNA binding transcription factor activity	ethylene-responsive transcription factor ERF118-like [Rosa chinensis]	Integrase-type DNA-binding superfamily protein	EF118_ARATH	Ethylene-responsive transcription factor ERF118 OS=Arabidopsis thaliana OX=3702 GN=ERF118 PE=2 SV=1	Arabidopsis thaliana	A0A251R5T1	Uncharacterized protein OS=Prunus persica OX=3760 GN=PRUPE_1G310100 PE=4 SV=1	Prunus persica	ethylene-responsive transcription factor ERF118-like
RchiOBHmChr4g0435491	20.102	10.636	disorder_prediction. Ist1. Neutrophil degranulation. protein transport. RcHm_v2.0_Chr4g0435491. SUBFAMILY NOT NAMED. UNCHARACTERIZED DUF292	protein transport	uncharacterized protein LOC112197520 [Rosa chinensis]	Regulator of Vps4 activity in the MVB pathway protein	IST1L_DICDI	IST1-like protein OS=Dictyostelium discoideum OX=44689 GN=DDB_G0289029 PE=3 SV=1	Dictyostelium discoideum	A0A251R6L0	Uncharacterized protein OS=Prunus persica OX=3760 GN=PRUPE_1G308600 PE=4 SV=1	Prunus persica	IST1 homolog
RchiOBHmChr4g0435751	20.23	11.1768	Allene_ox_cyc. Allene_oxi_cyc_sf. ALLENE OXIDE CYCLASE 1, CHLOROPLASTIC-RELATED. allene-oxide cyclase activity. Allene oxide cyclase-like. alpha-Linolenic acid metabolism. chloroplast. FAMILY NOT NAMED. isomerase activity. Jasmonic acid biosynthesis. jasmonic acid biosynthetic process. RcHm_v2.0_Chr4g0435751	allene-oxide cyclase activity. chloroplast. isomerase activity. jasmonic acid biosynthetic process	allene oxide cyclase, chloroplastic-like [Rosa chinensis]	allene oxide cyclase 3	AOC_ORYSJ	Allene oxide cyclase, chloroplastic OS=Oryza sativa subsp. japonica OX=39947 GN=AOC PE=1 SV=1	Oryza sativa	M5XG39	Uncharacterized protein OS=Prunus persica OX=3760 GN=PRUPE_1G306100 PE=4 SV=1	Prunus persica	allene oxide cyclase chloroplastic
RchiOBHmChr4g0440991	21.599	11.8027	COPPER TRANSPORT PROTEIN ATOX1-RELATED. HEAVY METAL-ASSOCIATED ISOPRENYLATED PLANT PROTEIN 21. HMA. HMA_2. HMA_dom. HMA_dom_sf. HMA, heavy metal-associated domain. metal ion binding. metal ion transport. RcHm_v2.0_Chr4g0440991	metal ion binding. metal ion transport	heavy metal-associated isoprenylated plant protein 20-like [Rosa chinensis]	Heavy metal transport/detoxification superfamily protein	HIP22_ARATH	Heavy metal-associated isoprenylated plant protein 22 OS=Arabidopsis thaliana OX=3702 GN=HIPP22 PE=1 SV=1	Arabidopsis thaliana	M5XZ69	Uncharacterized protein OS=Prunus persica OX=3760 GN=PRUPE_1G323000 PE=4 SV=1	Prunus persica	heavy metal-associated isoprenylated plant 26-like
RchiOBHmChr4g0441001	18.967	10.3645	COPPER TRANSPORT PROTEIN ATOX1-RELATED. HEAVY METAL-ASSOCIATED ISOPRENYLATED PLANT PROTEIN 21. HMA. HMA_2. HMA_dom. HMA_dom_sf. HMA, heavy metal-associated domain. metal ion binding. metal ion transport. RcHm_v2.0_Chr4g0441001	metal ion binding. metal ion transport	heavy metal-associated isoprenylated plant protein 20-like [Rosa chinensis]	Heavy metal transport/detoxification superfamily protein	HIP22_ARATH	Heavy metal-associated isoprenylated plant protein 22 OS=Arabidopsis thaliana OX=3702 GN=HIPP22 PE=1 SV=1	Arabidopsis thaliana	M5XZ69	Uncharacterized protein OS=Prunus persica OX=3760 GN=PRUPE_1G323000 PE=4 SV=1	Prunus persica	heavy metal-associated isoprenylated plant 26-like
RchiOBHmChr4g0441061	14.335	9.1891	copper ion binding. Cu-oxidase. Cu-oxidase_2. Cu-oxidase_3. Cu_oxidase_Cu_BS. Cupredoxin. Cupredoxins. CuRO_1_BOD_CotA_like. CuRO_2_CotA_like. CuRO_3_CotA_like. MULTI-COPPER OXIDASE. MULTICOPPER_OXIDASE2. oxidation-reduction process. oxidoreductase activity. RcHm_v2.0_Chr4g0441061. SUBFAMILY NOT NAMED	copper ion binding. oxidation-reduction process. oxidoreductase activity	multicopper oxidase LPR1-like [Rosa chinensis]	Cupredoxin superfamily protein	LPR1_ARATH	Multicopper oxidase LPR1 OS=Arabidopsis thaliana OX=3702 GN=LPR1 PE=2 SV=1	Arabidopsis thaliana	M5XPV6	Uncharacterized protein OS=Prunus persica OX=3760 GN=PRUPE_1G323200 PE=3 SV=1	Prunus persica	multicopper oxidase LPR1-like
RchiOBHmChr4g0443411	18.868	11.0988	disorder_prediction. FAMILY NOT NAMED. PLAC8. PLAC_motif_containing. RcHm_v2.0_Chr4g0443411. SUBFAMILY NOT NAMED. TIGR01571		protein PLANT CADMIUM RESISTANCE 2-like [Rosa chinensis]	PLANT CADMIUM RESISTANCE 2	PCR2_ARATH	Protein PLANT CADMIUM RESISTANCE 2 OS=Arabidopsis thaliana OX=3702 GN=PCR2 PE=1 SV=1	Arabidopsis thaliana	M5XFC9	Uncharacterized protein OS=Prunus persica OX=3760 GN=PRUPE_1G331100 PE=4 SV=1	Prunus persica	PLANT CADMIUM RESISTANCE 2-like
RchiOBHmChr4g0443431	88.211	51.8888	disorder_prediction. FAMILY NOT NAMED. PLAC8. PLAC_motif_containing. RcHm_v2.0_Chr4g0443431. SUBFAMILY NOT NAMED. TIGR01571		protein PLANT CADMIUM RESISTANCE 2-like [Rosa chinensis]	PLANT CADMIUM RESISTANCE 2	PCR2_ARATH	Protein PLANT CADMIUM RESISTANCE 2 OS=Arabidopsis thaliana OX=3702 GN=PCR2 PE=1 SV=1	Arabidopsis thaliana	M5XFC9	Uncharacterized protein OS=Prunus persica OX=3760 GN=PRUPE_1G331100 PE=4 SV=1	Prunus persica	PLANT CADMIUM RESISTANCE 2-like
RchiOBHmChr4g0443991	149.154	66.2907	apoplast. carbohydrate metabolic process. cellular glucan metabolic process. cell wall. cell wall biogenesis. ConA-like_dom_sf. Concanavalin A-like lectins/glucanases. EndGlu_transf. FAMILY NOT NAMED. GH16. GH16_2. GH16_XET. Glyco_hydro_16. hydrolase activity, hydrolyzing O-glycosyl compounds. RcHm_v2.0_Chr4g0443991. XET_C. XTH. XYLOGLUCAN ENDOTRANSGLUCOSYLASE/HYDROLASE PROTEIN 33-RELATED. xylogl…	apoplast. carbohydrate metabolic process. cellular glucan metabolic process. cell wall. cell wall biogenesis. hydrolase activity, hydrolyzing O-glycosyl compounds. xyloglucan metabolic process. xyloglucan:xyloglucosyl transferase activity	probable xyloglucan endotransglucosylase/hydrolase protein 33 isoform X1 [Rosa chinensis]	xyloglucan:xyloglucosyl transferase 33	XTH33_ARATH	Probable xyloglucan endotransglucosylase/hydrolase protein 33 OS=Arabidopsis thaliana OX=3702 GN=XTH33 PE=2 SV=2	Arabidopsis thaliana	J9RDF1	Xyloglucan endotransglucosylase/hydrolase OS=Rosa x borboniana OX=358216 GN=XTH5 PE=2 SV=1	Rosa x	probable xyloglucan endotransglucosylase hydrolase 33
RchiOBHmChr4g0445311	151.149	65.1504	GLUCOSYL/GLUCURONOSYL TRANSFERASES. Glucuronidation. GT1_Gtf_like. metabolic process. RcHm_v2.0_Chr4g0445311. SUBFAMILY NOT NAMED. transferase activity, transferring hexosyl groups. UDP_glucos_trans. UDP-Glycosyltransferase/glycogen phosphorylase. UDPGT	metabolic process. transferase activity, transferring hexosyl groups	7-deoxyloganetin glucosyltransferase-like [Rosa chinensis]	UDP-Glycosyltransferase superfamily protein	UGTK5_MANES	Linamarin synthase 2 OS=Manihot esculenta OX=3983 GN=UGT85K5 PE=1 SV=1	Manihot esculenta	A0A251R3P5	Glycosyltransferase OS=Prunus persica OX=3760 GN=PRUPE_1G266300 PE=3 SV=1	Prunus persica	7-deoxyloganetin glucosyltransferase-like
RchiOBHmChr4g0445531	60.504	22.1626	AAI_LTSS. Bifunc_inhib/LTP/seed_store. Bifunctional inhibitor/lipid-transfer protein/seed storage 2S albumin. Bifun_inhib/LTP/seed_sf. FAMILY NOT NAMED. LTP_2. PROTEASE INHIBITOR/SEED STORAGE/LIPID TRANSFER PROTEIN LTP FAMILY PROTEIN. RcHm_v2.0_Chr4g0445531		non-specific lipid-transfer protein 4 [Rosa chinensis]	Bifunctional inhibitor/lipid-transfer protein/seed storage 2S albumin superfamily protein				A0A251R7G4	Uncharacterized protein OS=Prunus persica OX=3760 GN=PRUPE_1G339700 PE=4 SV=1	Prunus persica	non-specific lipid-transfer 4
RchiOBHmChr4g0446121	53.65	32.1257	AKR. ALDKETRDTASE. Aldo/keto_reductase. ALDO/KETO REDUCTASE. ALDOKETO_REDUCTASE_1. ALDOKETO_REDUCTASE_2. Aldo_ket_red. Aldo/ket_reductase_CS. disorder_prediction. NAD(P)-linked oxidoreductase. NADP_OxRdtase_dom. NADP_OxRdtase_dom_sf. oxidation-reduction process. oxidoreductase activity. RcHm_v2.0_Chr4g0446121. SUBFAMILY NOT NAMED	oxidation-reduction process. oxidoreductase activity	alcohol dehydrogenase [NADP(+)]	NAD(P)-linked oxidoreductase superfamily protein	AKRC9_ARATH	NADPH-dependent aldo-keto reductase, chloroplastic OS=Arabidopsis thaliana OX=3702 GN=AKR4C9 PE=1 SV=1	Arabidopsis thaliana	M5XVW7	Aldose reductase OS=Prunus persica OX=3760 GN=PpAKR1 PE=2 SV=1	Prunus persica	aldo-keto reductase family 4 member C10-like
RchiOBHmChr5g0002601	533.599	348.758	AdoMet_MTases. FAMILY NOT NAMED. metabolic process. Methyltransf_11. methyltransferase activity. RcHm_v2.0_Chr5g0002601. S-adenosyl-L-methionine-dependent methyltransferases. SAM-dependent_MTases	metabolic process. methyltransferase activity	putative methyltransferase DDB_G0268948 [Rosa chinensis]	S-adenosyl-L-methionine-dependent methyltransferases superfamily protein	Y8948_DICDI	Putative methyltransferase DDB_G0268948 OS=Dictyostelium discoideum OX=44689 GN=DDB_G0268948 PE=1 SV=2	Dictyostelium discoideum	M5VQW0	Uncharacterized protein OS=Prunus persica OX=3760 GN=PRUPE_7G045000 PE=4 SV=1	Prunus persica	methyltransferase DDB_G0268948
RchiOBHmChr5g0004811	41.239	27.1309	At5g01610-like. DUF538. FAMILY NOT NAMED. RcHm_v2.0_Chr5g0004811. SUBFAMILY NOT NAMED		uncharacterized protein LOC112167687 [Rosa chinensis]	Protein of unknown function, DUF538				M5WVK5	Uncharacterized protein OS=Prunus persica OX=3760 GN=PRUPE_4G030700 PE=4 SV=1	Prunus persica	PREDICTED: uncharacterized protein LOC101294829
RchiOBHmChr5g0010401	239.383	9.06067	CYSTEINE PROTEASE FAMILY C1-RELATED. Cysteine proteinases. cysteine-type peptidase activity. Inhibitor_I29. MHC class II antigen presentation. PAPAIN. Papain_like_cys_pep_sf. Pept_asp_AS. Pept_his_AS. Peptidase_C1. Peptidase_C1A. Peptidase_C1A_C. proteolysis. Prot_inhib_I29. RcHm_v2.0_Chr5g0010401. SENESCENCE-SPECIFIC CYSTEINE PROTEASE SAG12. THIOL_PROTEASE_ASN. THIOL_PROTEASE_HIS	cysteine-type peptidase activity. proteolysis	senescence-specific cysteine protease SAG12-like [Rosa chinensis]	senescence-associated gene 12	SAG12_ARATH	Senescence-specific cysteine protease SAG12 OS=Arabidopsis thaliana OX=3702 GN=SAG12 PE=1 SV=1	Arabidopsis thaliana	M5WG86	Uncharacterized protein OS=Prunus persica OX=3760 GN=PRUPE_4G059600 PE=3 SV=1	Prunus persica	zingipain-2-like
RchiOBHmChr5g0011061	0.216	0.106404	ATP binding. Ca/CaM-dep_Ca-dep_prot_Kinase. CBL-INTERACTING SERINE/THREONINE-PROTEIN KINASE 20. CIPK_C. FAMILY NOT NAMED. Human papillomavirus infection. ILK. Kinase-like_dom_sf. mTOR signaling pathway. NAF. NAF_dom. NAF/FISL_domain. PI3K-Akt signaling pathway. Pkinase. protein kinase activity. PROTEIN_KINASE_ATP. Protein_kinase_ATP_BS. PROTEIN_KINASE_DOM. Protein kinase-like (PK-like). PROTEIN_K…	ATP binding. protein kinase activity. protein phosphorylation. signal transduction	CBL-interacting serine/threonine-protein kinase 20 [Rosa chinensis]	CBL-interacting protein kinase 20	CIPK5_ORYSJ	CBL-interacting protein kinase 5 OS=Oryza sativa subsp. japonica OX=39947 GN=CIPK5 PE=2 SV=1	Oryza sativa	M5X0N5	Non-specific serine/threonine protein kinase OS=Prunus persica OX=3760 GN=PRUPE_4G062900 PE=3 SV=1	Prunus persica	CBL-interacting serine threonine- kinase 20
RchiOBHmChr5g0015621	82.898	40.0473	AA_permease_2. AA_permease_C. AA/rel_permease1. AA_transporter. CAT_C. CATIONIC AMINO ACID TRANSPORTER 1. disorder_prediction. FAMILY NOT NAMED. membrane. RcHm_v2.0_Chr5g0015621. transmembrane transport. transmembrane transporter activity	membrane. transmembrane transport. transmembrane transporter activity	cationic amino acid transporter 1-like [Rosa chinensis]	amino acid transporter 1	CAAT1_ARATH	Cationic amino acid transporter 1 OS=Arabidopsis thaliana OX=3702 GN=CAT1 PE=1 SV=1	Arabidopsis thaliana	A0A251PL27	Uncharacterized protein OS=Prunus persica OX=3760 GN=PRUPE_4G089000 PE=4 SV=1	Prunus persica	cationic amino acid transporter 1-like
RchiOBHmChr5g0024151	6.535	2.57283	Ascorbate and aldarate metabolism. copper ion binding. Cu-oxidase. Cu-oxidase_2. Cu-oxidase_3. Cu_oxidase_CS. Cu_oxidase_Cu_BS. Cupredoxin. Cupredoxins. CuRO_1_AAO. CuRO_3_AAO. extracellular region. L-ascorbate_oxidase_pln. MULTI-COPPER OXIDASE. MULTICOPPER_OXIDASE1. MULTICOPPER_OXIDASE2. oxidation-reduction process. oxidoreductase activity. RcHm_v2.0_Chr5g0024151. SUBFAMILY NOT NAMED. TIGR03388	copper ion binding. extracellular region. oxidation-reduction process. oxidoreductase activity	L-ascorbate oxidase-like [Rosa chinensis]	Cupredoxin superfamily protein	ASO_TOBAC	L-ascorbate oxidase OS=Nicotiana tabacum OX=4097 GN=AAO PE=2 SV=1	Nicotiana tabacum	A0A251PLE2	Uncharacterized protein OS=Prunus persica OX=3760 GN=PRUPE_4G131900 PE=3 SV=1	Prunus persica	L-ascorbate oxidase-like
RchiOBHmChr5g0033581	89.59	51.1943	acetylglucosaminyltransferase activity. Branch. CORE-2/I-BRANCHING BETA-1,6-N-ACETYLGLUCOSAMINYLTRANSFERASE FAMILY PROTEIN. GLYCOSYLTRANSFERASE 14 FAMILY MEMBER. Glyco_trans_14. membrane. RcHm_v2.0_Chr5g0033581	acetylglucosaminyltransferase activity. membrane	beta-glucuronosyltransferase GlcAT14A-like [Rosa chinensis]	Core-2/I-branching beta-1,6-N-acetylglucosaminyltransferase family protein	GT14A_ARATH	Beta-glucuronosyltransferase GlcAT14A OS=Arabidopsis thaliana OX=3702 GN=GLCAT14A PE=2 SV=1	Arabidopsis thaliana	M5WGT7	Uncharacterized protein OS=Prunus persica OX=3760 GN=PRUPE_4G180700 PE=4 SV=1	Prunus persica	xylosyltransferase 2-like
RchiOBHmChr5g0034761	28.308	17.6925	DNA binding. FAMILY NOT NAMED. NAC. NAC-dom. NAC domain. NAC_dom_sf. NAM. RcHm_v2.0_Chr5g0034761. regulation of transcription, DNA-templated	DNA binding. regulation of transcription, DNA-dependent	NAC domain-containing protein 72 [Rosa chinensis]	NAC (No Apical Meristem) domain transcriptional regulator superfamily protein	NAC72_ARATH	NAC domain-containing protein 72 OS=Arabidopsis thaliana OX=3702 GN=NAC072 PE=2 SV=1	Arabidopsis thaliana	A0A0E3Z422	Putative NAC-1 protein OS=Rosa chinensis OX=74649 PE=2 SV=1	Rosa chinensis	NAC domain-containing 72
RchiOBHmChr5g0044031	10.182	5.44492	Cutin, suberine and wax biosynthesis. FAR. FAR_C. FAR-N_SDR_e. FATTY ACYL-COA REDUCTASE 3. fatty-acyl-CoA reductase (alcohol-forming) activity. Male_sterile_NAD-bd. MALE STERILITY PROTEIN 2-RELATED. NAD_binding_4. NAD(P)-bd_dom_sf. NAD(P)-binding Rossmann-fold domains. Plasmalogen biosynthesis. RcHm_v2.0_Chr5g0044031. Spodoptera littoralis pheromone biosynthesis. Sporopollenin precursors biosynth…	fatty-acyl-CoA reductase (alcohol-forming) activity	fatty acyl-CoA reductase 3-like [Rosa chinensis]	Jojoba acyl CoA reductase-related male sterility protein	FACR3_ARATH	Fatty acyl-CoA reductase 3 OS=Arabidopsis thaliana OX=3702 GN=FAR3 PE=1 SV=1	Arabidopsis thaliana	M5W6R8	Fatty acyl-CoA reductase OS=Prunus persica OX=3760 GN=PRUPE_6G126600 PE=3 SV=1	Prunus persica	fatty acyl- reductase 3-like
RchiOBHmChr5g0044101	9.079	4.85508	Cutin, suberine and wax biosynthesis. FAR. FAR_C. FAR-N_SDR_e. FATTY ACYL-COA REDUCTASE 3. fatty-acyl-CoA reductase (alcohol-forming) activity. Male_sterile_NAD-bd. MALE STERILITY PROTEIN 2-RELATED. NAD_binding_4. NAD(P)-bd_dom_sf. NAD(P)-binding Rossmann-fold domains. Plasmalogen biosynthesis. RcHm_v2.0_Chr5g0044101. Spodoptera littoralis pheromone biosynthesis. Sporopollenin precursors biosynth…	fatty-acyl-CoA reductase (alcohol-forming) activity	fatty acyl-CoA reductase 3-like [Rosa chinensis]	Jojoba acyl CoA reductase-related male sterility protein	FACR3_ARATH	Fatty acyl-CoA reductase 3 OS=Arabidopsis thaliana OX=3702 GN=FAR3 PE=1 SV=1	Arabidopsis thaliana	M5WHQ7	Fatty acyl-CoA reductase OS=Prunus persica OX=3760 GN=PRUPE_6G126900 PE=3 SV=1	Prunus persica	fatty acyl- reductase 3
RchiOBHmChr5g0044761	14.95	9.96667	Acid proteases. Peptidase_aspartic_dom_sf. RcHm_v2.0_Chr5g0044761		putative aspartic peptidase domain-containing protein [Rosa chinensis]	Eukaryotic aspartyl protease family protein				M5WIW1	Uncharacterized protein (Fragment) OS=Prunus persica OX=3760 GN=PRUPE_ppa016323mg PE=3 SV=1	Prunus persica	aspartic ase nepenthesin-1-like
RchiOBHmChr5g0050721	62.264	95.8866	ACYL-COA DESATURASE. Acyl-CoA_DS. DELTA-9 ACYL-LIPID DESATURASE 1-RELATED. Delta9-FADS-like. FACDDSATRASE. FA_desaturase. FA_desaturase_dom. Fatty acyl-CoA biosynthesis. lipid metabolic process. oxidation-reduction process. oxidoreductase activity, acting on paired donors, with oxidation of a pair of donors resulting in the reduction of molecular oxygen to two molecules of water. RcHm_v2.0_Chr5g0…	lipid metabolic process. oxidation-reduction process. oxidoreductase activity, acting on paired donors, with oxidation of a pair of donors resulting in the reduction of molecular oxygen to two molecules of water	palmitoyl-monogalactosyldiacylglycerol delta-7 desaturase, chloroplastic-like [Rosa chinensis]	fatty acid desaturase 5	ADS3_ARATH	Palmitoyl-monogalactosyldiacylglycerol delta-7 desaturase, chloroplastic OS=Arabidopsis thaliana OX=3702 GN=ADS3 PE=1 SV=2	Arabidopsis thaliana	A0A251PR78	Uncharacterized protein OS=Prunus persica OX=3760 GN=PRUPE_4G259600 PE=3 SV=1	Prunus persica	palmitoyl-monogalactosyldiacylglycerol delta-7 chloroplastic-like
RchiOBHmChr5g0060001	177.061	269.133	defense response. disorder_prediction. FAMILY NOT NAMED. integral component of membrane. Mlo. MLO-LIKE PROTEIN 12-RELATED. RcHm_v2.0_Chr5g0060001	defense response. integral to membrane	MLO-like protein 3 [Rosa chinensis]	Seven transmembrane MLO family protein	MLO3_ARATH	MLO-like protein 3 OS=Arabidopsis thaliana OX=3702 GN=MLO3 PE=2 SV=1	Arabidopsis thaliana	M5W2B3	MLO-like protein OS=Prunus persica OX=3760 GN=MLO PE=3 SV=1	Prunus persica	MLO 3
RchiOBHmChr5g0060601	10.881	17.3008	disorder_prediction. PsdUridine_synth_cat_dom_sf. PsdUridine_synth_TruA. PsdUridine_synth_TruA_a/b_dom. Pseudouridine synthase. pseudouridine synthase activity. pseudouridine synthesis. PSEUDOURIDYLATE SYNTHASE. PseudoU_synth_1. PseudoU_synth_EcTruA. RcHm_v2.0_Chr5g0060601. RNA binding. RNA modification. TRNA PSEUDOURIDINE SYNTHASE-LIKE 1. TruA	pseudouridine synthase activity. pseudouridine synthesis. RNA binding. RNA modification	uncharacterized protein LOC112168080 isoform X1 [Rosa chinensis]	Pseudouridine synthase family protein	TRUA_MAGSA	tRNA pseudouridine synthase A OS=Magnetospirillum magneticum (strain AMB-1 / ATCC 700264) OX=342108 GN=truA PE=3 SV=1	Magnetospirillum magneticum	A0A251RK01	tRNA pseudouridine synthase OS=Prunus persica OX=3760 GN=PRUPE_1G579000 PE=3 SV=1	Prunus persica	tRNA pseudouridine synthase-like 1 isoform X1
RchiOBHmChr5g0073931	13.481	8.7539	Cytochrome P450. CYTOCHROME_P450. CYTOCHROME P450 FAMILY MEMBER. Cyt_P450. Cyt_P450_CS. Cyt_P450_E_grp-I. Cyt_P450_sf. EP450I. heme binding. iron ion binding. oxidation-reduction process. oxidoreductase activity, acting on paired donors, with incorporation or reduction of molecular oxygen. p450. P450. RcHm_v2.0_Chr5g0073931. SUBFAMILY NOT NAMED	heme binding. iron ion binding. oxidation-reduction process. oxidoreductase activity, acting on paired donors, with incorporation or reduction of molecular oxygen	cytochrome P450 714C2-like [Rosa chinensis]	cytochrome P450, family 714, subfamily A, polypeptide 1	C14C2_ORYSJ	Cytochrome P450 714C2 OS=Oryza sativa subsp. japonica OX=39947 GN=CYP714C2 PE=2 SV=1	Oryza sativa	M5W4F3	Uncharacterized protein OS=Prunus persica OX=3760 GN=PRUPE_6G038100 PE=3 SV=1	Prunus persica	cytochrome P450 714C2-like
RchiOBHmChr5g0083751	296.088	171.149	ARABINOGALACTAN PEPTIDE 12-RELATED. FAMILY NOT NAMED. RcHm_v2.0_Chr5g0083751		arabinogalactan peptide 13-like [Rosa chinensis]	arabinogalactan protein 14	AGP14_ARATH	Arabinogalactan protein 14 OS=Arabidopsis thaliana OX=3702 GN=AGP14 PE=1 SV=1	Arabidopsis thaliana	A0A2N9EET3	Uncharacterized protein OS=Fagus sylvatica OX=28930 GN=FSB_LOCUS1063 PE=4 SV=1	Fagus sylvatica	arabinogalactan peptide 13-like
RchiOBHmChr6g0244491	86.822	132.838	FI02810P. lipid metabolic process. phosphoric diester hydrolase activity. PI-PLC-X. PI-PLCXDc_plant. PIPLC_X_DOMAIN. PLC-like_Pdiesterase_TIM-brl. PLC-like phosphodiesterases. PLipase_C_PInositol-sp_X_dom. RcHm_v2.0_Chr6g0244491. UNCHARACTERIZED	lipid metabolic process. phosphoric diester hydrolase activity	PI-PLC X-box domain-containing protein DDB_G0293730 [Rosa chinensis]	PLC-like phosphodiesterases superfamily protein	PLC_LISMO	1-phosphatidylinositol phosphodiesterase OS=Listeria monocytogenes serovar 1/2a (strain ATCC BAA-679 / EGD-e) OX=169963 GN=plcA PE=1 SV=1	Listeria monocytogenes	A0A251N1U4	Uncharacterized protein OS=Prunus persica OX=3760 GN=PRUPE_8G162500 PE=4 SV=1	Prunus persica	PI-PLC X-box domain-containing DDB_G0293730-like
RchiOBHmChr6g0246311	13.036	6.55075	FAMILY NOT NAMED. RcHm_v2.0_Chr6g0246311. SUBFAMILY NOT NAMED		uncharacterized protein LOC112170474 [Rosa chinensis]	unknown protein; FUNCTIONS IN: molecular_function unknown; INVOLVED IN: biological_process unknown; LOCATED IN: endomembrane system; EXPRESSED IN: 17 plant structures; EXPRESSED DURING: 10 growth stages; Has 35333 Blast hits to 34131 proteins in 2444 species: Archae - 798; Bacteria - 22429; Metazoa - 974; Fungi - 991; Plants - 531; Viruses - 0; Other Eukaryotes - 9610 (source: NCBI BLink).				M5VJ25	Uncharacterized protein OS=Prunus persica OX=3760 GN=PRUPE_8G157400 PE=4 SV=1	Prunus persica	nicotiana tabacum ORF
RchiOBHmChr6g0248481	59.459	34.3694	cell proliferation. extracellular region. FAMILY NOT NAMED. growth factor activity. Phytosulfokine. PSK. RcHm_v2.0_Chr6g0248481. SUBFAMILY NOT NAMED	cell proliferation. extracellular region. growth factor activity	phytosulfokines-like [Rosa chinensis]	phytosulfokine 4 precursor	PSK_ASPOF	Phytosulfokines OS=Asparagus officinalis OX=4686 GN=PSK PE=1 SV=1	Asparagus officinalis	M5VYE0	Uncharacterized protein OS=Prunus persica OX=3760 GN=PRUPE_8G150200 PE=4 SV=1	Prunus persica	Phytosulfokines 3
RchiOBHmChr6g0252691	114.956	72.2994	CYSTM. CYSTM_dom. disorder_prediction. FAMILY NOT NAMED. Neutrophil degranulation. RcHm_v2.0_Chr6g0252691. SUBFAMILY NOT NAMED		cysteine-rich and transmembrane domain-containing protein WIH2-like [Rosa chinensis]	unknown protein; BEST Arabidopsis thaliana protein match is: unknown protein (TAIR:AT2G32210.1); Has 180 Blast hits to 180 proteins in 22 species: Archae - 0; Bacteria - 0; Metazoa - 0; Fungi - 10; Plants - 170; Viruses - 0; Other Eukaryotes - 0 (source: NCBI BLink).	WIH2_ARATH	Cysteine-rich and transmembrane domain-containing protein WIH2 OS=Arabidopsis thaliana OX=3702 GN=WIH2 PE=1 SV=1	Arabidopsis thaliana	A0A068TMW8	Uncharacterized protein OS=Coffea canephora OX=49390 GN=GSCOC_T00014573001 PE=4 SV=1	Coffea canephora	cysteine-rich and transmembrane domain-containing A
RchiOBHmChr6g0253491	104.009	61.1818	beta-beta-alpha zinc fingers. disorder_prediction. FAMILY NOT NAMED. nucleic acid binding. RcHm_v2.0_Chr6g0253491. zf-C2H2_6. ZINC_FINGER_C2H2_1. ZINC_FINGER_C2H2_2. ZINC FINGER PROTEIN AZF2. Znf_C2H2_sf. Znf_C2H2_type	nucleic acid binding	zinc finger protein ZAT10-like [Rosa chinensis]	salt tolerance zinc finger	ZAT10_ARATH	Zinc finger protein ZAT10 OS=Arabidopsis thaliana OX=3702 GN=ZAT10 PE=2 SV=1	Arabidopsis thaliana	A0A0E3Z655	Putative ZAT-10 protein (Fragment) OS=Rosa chinensis OX=74649 PE=2 SV=1	Rosa chinensis	zinc finger ZAT10
RchiOBHmChr6g0257281	124.956	77.1333	A-amylase_bs_C. A-amylase_pln. Alpha_amylase. Alpha-amylase. ALPHAAMYLASE. alpha-amylase activity. Alpha-amylase_plant. Alpha-amyl_C2. AmyAc_arch_bac_plant_AmyA. calcium ion binding. carbohydrate metabolic process. catalytic activity. cation binding. Digestion of dietary carbohydrate. disorder_prediction. FAMILY NOT NAMED. Glyco_hydro_13_cat_dom. Glyco_hydro_b. Glycoside_hydrolase_SF. Glycosyl hy…	alpha-amylase activity. calcium ion binding. carbohydrate metabolic process. catalytic activity. cation binding	alpha-amylase-like [Rosa chinensis]	alpha-amylase-like	AMYA_VIGMU	Alpha-amylase OS=Vigna mungo OX=3915 GN=AMY1.1 PE=2 SV=1	Vigna mungo	M5VVU6	Alpha-amylase OS=Prunus persica OX=3760 GN=PRUPE_8G125500 PE=3 SV=1	Prunus persica	alpha-amylase-like
RchiOBHmChr6g0258551	10.936	6.92152	RcHm_v2.0_Chr6g0258551		hypothetical protein RchiOBHm_Chr6g0258551 [Rosa chinensis]	Toll-Interleukin-Resistance (TIR) domain family protein				A0A251PJT0	Uncharacterized protein OS=Prunus persica OX=3760 GN=PRUPE_4G127700 PE=4 SV=1	Prunus persica	disease resistance RPP13 1
RchiOBHmChr6g0270331	14.257	8.48631	ADH_C. ADH_N. ADH_ZINC. ADH_zinc_N. ADH_Zn_CS. CAD1. CINNAMYL ALCOHOL DEHYDROGENASE 7-RELATED. Ethanol oxidation. FAMILY NOT NAMED. GroES-like. GroES-like_sf. NAD(P)-bd_dom_sf. NAD(P)-binding Rossmann-fold domains. oxidation-reduction process. oxidoreductase activity. RcHm_v2.0_Chr6g0270331. zinc ion binding	oxidation-reduction process. oxidoreductase activity. zinc ion binding	probable mannitol dehydrogenase [Rosa chinensis]	elicitor-activated gene 3-2	MTDH_FRAAN	Probable mannitol dehydrogenase OS=Fragaria ananassa OX=3747 GN=CAD PE=2 SV=1	Fragaria ananassa	M5WBG8	Uncharacterized protein OS=Prunus persica OX=3760 GN=PRUPE_6G207500 PE=3 SV=1	Prunus persica	probable mannitol dehydrogenase
RchiOBHmChr6g0270431	7.678	4.57024	ADH_C. ADH_N. ADH_ZINC. ADH_zinc_N. ADH_Zn_CS. CAD1. CINNAMYL ALCOHOL DEHYDROGENASE 7-RELATED. Ethanol oxidation. FAMILY NOT NAMED. GroES-like. GroES-like_sf. NAD(P)-bd_dom_sf. NAD(P)-binding Rossmann-fold domains. oxidation-reduction process. oxidoreductase activity. RcHm_v2.0_Chr6g0270431. zinc ion binding	oxidation-reduction process. oxidoreductase activity. zinc ion binding	probable mannitol dehydrogenase [Rosa chinensis]	elicitor-activated gene 3-2	MTDH_FRAAN	Probable mannitol dehydrogenase OS=Fragaria ananassa OX=3747 GN=CAD PE=2 SV=1	Fragaria ananassa	M5WII4	Uncharacterized protein OS=Prunus persica OX=3760 GN=PRUPE_6G207300 PE=3 SV=1	Prunus persica	probable mannitol dehydrogenase
RchiOBHmChr6g0272061	14.261	9.02595	Coil. FAMILY NOT NAMED. L domain-like. Leu-rich_rpt. LEURICHRPT. LRR. LRR_1. LRR_8. LRR_dom_sf. protein binding. RcHm_v2.0_Chr6g0272061. SUBFAMILY NOT NAMED	protein binding	putative non-specific serine/threonine protein kinase [Rosa chinensis]	leucine-rich repeat transmembrane protein kinase family protein	GSO2_ARATH	LRR receptor-like serine/threonine-protein kinase GSO2 OS=Arabidopsis thaliana OX=3702 GN=GSO2 PE=1 SV=2	Arabidopsis thaliana	A0A251MTQ3	Uncharacterized protein OS=Prunus persica OX=3760 GN=PRUPE_8G056100 PE=4 SV=1	Prunus persica	receptor kinase 2 isoform X1
RchiOBHmChr6g0272091	40.952	25.919	ATP binding. FAMILY NOT NAMED. Kinase-like_dom_sf. L domain-like. Leu-rich_rpt. LEURICHRPT. LRR. LRR_1. LRR_8. LRR_dom_sf. Pkinase. protein binding. protein kinase activity. PROTEIN_KINASE_DOM. Protein kinase-like (PK-like). protein phosphorylation. Prot_kinase_dom. RcHm_v2.0_Chr6g0272091. SUBFAMILY NOT NAMED	ATP binding. protein binding. protein kinase activity. protein phosphorylation	putative receptor protein-tyrosine kinase RLK-Pelle-LRR-XI-1 family [Rosa chinensis]	leucine-rich repeat transmembrane protein kinase family protein	PXC3_ARATH	Leucine-rich repeat receptor-like tyrosine-protein kinase PXC3 OS=Arabidopsis thaliana OX=3702 GN=PXC3 PE=2 SV=1	Arabidopsis thaliana	A0A251MTQ3	Uncharacterized protein OS=Prunus persica OX=3760 GN=PRUPE_8G056100 PE=4 SV=1	Prunus persica	leucine-rich repeat receptor-like tyrosine- kinase At2g41820
RchiOBHmChr6g0274591	46.578	28.059	AP2. AP2_ERF. AP2/ERF_dom. AP2/ERF_dom_sf. disorder_prediction. DNA-bd_dom_sf. DNA binding. DNA-binding domain. DNA binding transcription factor activity. ETHRSPELEMNT. FAMILY NOT NAMED. RcHm_v2.0_Chr6g0274591. regulation of transcription, DNA-templated. SUBFAMILY NOT NAMED	DNA binding. regulation of transcription, DNA-dependent. sequence-specific DNA binding transcription factor activity	ethylene-responsive transcription factor ABR1-like [Rosa chinensis]	Integrase-type DNA-binding superfamily protein	EF112_ARATH	Ethylene-responsive transcription factor ERF112 OS=Arabidopsis thaliana OX=3702 GN=ERF112 PE=1 SV=1	Arabidopsis thaliana	F8TVR3	Ethylene response factor 3 OS=Malus domestica OX=3750 PE=2 SV=1	Malus domestica	ethylene-responsive transcription factor ABR1-like
RchiOBHmChr6g0276251	15.359	9.72089	LEUCINE-RICH REPEAT-CONTAINING PROTEIN. protein binding. RcHm_v2.0_Chr6g0276251. signal transduction. SUBFAMILY NOT NAMED. TIR. TIR_dom. Toll/Interleukin receptor TIR domain. Toll_tir_struct_dom_sf	protein binding. signal transduction	uncharacterized protein LOC112170257 [Rosa chinensis]	Toll-Interleukin-Resistance (TIR) domain family protein	TMVRN_NICGU	TMV resistance protein N OS=Nicotiana glutinosa OX=35889 GN=N PE=1 SV=1	Nicotiana glutinosa	A0A251PJT0	Uncharacterized protein OS=Prunus persica OX=3760 GN=PRUPE_4G127700 PE=4 SV=1	Prunus persica	TMV resistance N-like
RchiOBHmChr6g0276271	15.197	9.61835	LEUCINE-RICH REPEAT-CONTAINING PROTEIN. protein binding. RcHm_v2.0_Chr6g0276271. signal transduction. TIR. TIR_dom. Toll/Interleukin receptor TIR domain. Toll_tir_struct_dom_sf	protein binding. signal transduction	uncharacterized protein LOC112170256 [Rosa chinensis]	Toll-Interleukin-Resistance (TIR) domain family protein	TMVRN_NICGU	TMV resistance protein N OS=Nicotiana glutinosa OX=35889 GN=N PE=1 SV=1	Nicotiana glutinosa	A0A251PJT0	Uncharacterized protein OS=Prunus persica OX=3760 GN=PRUPE_4G127700 PE=4 SV=1	Prunus persica	TMV resistance N-like
RchiOBHmChr6g0276291	23.181	14.6715	LEUCINE-RICH REPEAT-CONTAINING PROTEIN. protein binding. RcHm_v2.0_Chr6g0276291. signal transduction. SUBFAMILY NOT NAMED. TIR. TIR_dom. Toll/Interleukin receptor TIR domain. Toll_tir_struct_dom_sf	protein binding. signal transduction	uncharacterized protein LOC112170258 [Rosa chinensis]	Toll-Interleukin-Resistance (TIR) domain family protein	TMVRN_NICGU	TMV resistance protein N OS=Nicotiana glutinosa OX=35889 GN=N PE=1 SV=1	Nicotiana glutinosa	A0A251PJT0	Uncharacterized protein OS=Prunus persica OX=3760 GN=PRUPE_4G127700 PE=4 SV=1	Prunus persica	TMV resistance N-like
RchiOBHmChr6g0276521	42.277	18.6242	disorder_prediction. DNA/RNA polymerases. GAG-POL-RELATED RETROTRANSPOSON. Purine metabolism. Pyrimidine metabolism. RcHm_v2.0_Chr6g0276521. RNase_HI_RT_Ty1. RVT_2. SUBFAMILY NOT NAMED		uncharacterized protein LOC112171298 [Rosa chinensis]	cysteine-rich RLK (RECEPTOR-like protein kinase) 8	POLR1_ARATH	Retrovirus-related Pol polyprotein from transposon RE1 OS=Arabidopsis thaliana OX=3702 GN=RE1 PE=2 SV=1	Arabidopsis thaliana	A0A2N9ISA6	Uncharacterized protein OS=Fagus sylvatica OX=28930 GN=FSB_LOCUS55127 PE=4 SV=1	Fagus sylvatica	uncharacterized mitochondrial g00810-like
RchiOBHmChr6g0279781	93.821	49.1209	Barwin-like endoglucanases. DPBB_1. Expan_Lol_pI. Expansin/allergen_DPBB_dom. Expansin_CBD. EXPANSIN_CBD. Expansin_CBD_sf. EXPANSIN_EG45. EXPANSIN-LIKE A1-RELATED. EXPANSNFAMLY. extracellular region. FAMILY NOT NAMED. LOLP1ALLERGN. LolPI. PHL pollen allergen. Pollen_allerg_1. RcHm_v2.0_Chr6g0279781. RlpA-like_DPBB. RlpA-like_sf. sexual reproduction	extracellular region. sexual reproduction	putative expansin/Lol pI [Rosa chinensis]	expansin-like A1	EXLA1_ARATH	Expansin-like A1 OS=Arabidopsis thaliana OX=3702 GN=EXLA1 PE=2 SV=1	Arabidopsis thaliana	B9HQZ5	Expansin-like family protein OS=Populus trichocarpa OX=3694 GN=POPTR_0009s14350g PE=3 SV=2	Populus trichocarpa	expansin-like A2
RchiOBHmChr6g0279801	10.855	5.68325	DNA binding. FAMILY NOT NAMED. NAC. NAC-dom. NAC domain. NAC DOMAIN CONTAINING PROTEIN 36. NAC_dom_sf. NAM. RcHm_v2.0_Chr6g0279801. regulation of transcription, DNA-templated	DNA binding. regulation of transcription, DNA-dependent	NAC domain-containing protein 22 [Rosa chinensis]	NAC domain containing protein 36	NAC22_ORYSJ	NAC domain-containing protein 22 OS=Oryza sativa subsp. japonica OX=39947 GN=NAC022 PE=2 SV=1	Oryza sativa	M5VLG7	Uncharacterized protein OS=Prunus persica OX=3760 GN=PRUPE_8G174800 PE=4 SV=1	Prunus persica	NAC transcription factor 29
RchiOBHmChr6g0280191	19.352	11.3835	Coil. Cytochrome P450. CYTOCHROME_P450. Cyt_P450. Cyt_P450_CS. Cyt_P450_E_grp-I. Cyt_P450_sf. EP450I. FAMILY NOT NAMED. heme binding. iron ion binding. oxidation-reduction process. oxidoreductase activity, acting on paired donors, with incorporation or reduction of molecular oxygen. p450. P450. RcHm_v2.0_Chr6g0280191. SUBFAMILY NOT NAMED	heme binding. iron ion binding. oxidation-reduction process. oxidoreductase activity, acting on paired donors, with incorporation or reduction of molecular oxygen	putative flavonoid 3'-monooxygenase [Rosa chinensis]	Cytochrome P450 superfamily protein	C7A12_PANGI	Cytochrome P450 CYP736A12 OS=Panax ginseng OX=4054 PE=2 SV=1	Panax ginseng	A0A251PC16	Uncharacterized protein OS=Prunus persica OX=3760 GN=PRUPE_5G219700 PE=3 SV=1	Prunus persica	cytochrome P450 CYP736A12-like
RchiOBHmChr6g0280211	11.519	2.44047	DIMETHYLANILINE MONOOXYGENASE. RcHm_v2.0_Chr6g0280211. SUBFAMILY NOT NAMED		putative flavin-containing monooxygenase [Rosa chinensis]	flavin-dependent monooxygenase 1				A0A251MZH8	Flavin-containing monooxygenase OS=Prunus persica OX=3760 GN=PRUPE_8G177000 PE=3 SV=1	Prunus persica	probable flavin-containing monooxygenase 1
RchiOBHmChr6g0280251	3.56	2.09412	Coil. Cytochrome P450. CYTOCHROME_P450. Cyt_P450. Cyt_P450_CS. Cyt_P450_E_grp-I. Cyt_P450_sf. EP450I. FAMILY NOT NAMED. heme binding. iron ion binding. oxidation-reduction process. oxidoreductase activity, acting on paired donors, with incorporation or reduction of molecular oxygen. p450. P450. RcHm_v2.0_Chr6g0280251. SUBFAMILY NOT NAMED	heme binding. iron ion binding. oxidation-reduction process. oxidoreductase activity, acting on paired donors, with incorporation or reduction of molecular oxygen	cytochrome P450 CYP736A12-like [Rosa chinensis]	Cytochrome P450 superfamily protein	C7A12_PANGI	Cytochrome P450 CYP736A12 OS=Panax ginseng OX=4054 PE=2 SV=1	Panax ginseng	A0A251PC16	Uncharacterized protein OS=Prunus persica OX=3760 GN=PRUPE_5G219700 PE=3 SV=1	Prunus persica	cytochrome P450 CYP736A12-like
RchiOBHmChr6g0280311	13.646	2.8911	DIMETHYLANILINE MONOOXYGENASE. FAD/NAD-bd_sf. FAD/NAD(P)-binding domain. flavin adenine dinucleotide binding. Flavin_mOase. Flavin_mOase-like. FMO. FMO-like. NADP binding. N,N-dimethylaniline monooxygenase activity. oxidation-reduction process. PROKAR_LIPOPROTEIN. RcHm_v2.0_Chr6g0280311. SUBFAMILY NOT NAMED	flavin adenine dinucleotide binding. NADP binding. N,N-dimethylaniline monooxygenase activity. oxidation-reduction process	probable flavin-containing monooxygenase 1 isoform X1 [Rosa chinensis]	flavin-dependent monooxygenase 1	FMO1_ARATH	Probable flavin-containing monooxygenase 1 OS=Arabidopsis thaliana OX=3702 GN=FMO1 PE=2 SV=1	Arabidopsis thaliana	A0A251N2K5	Flavin-containing monooxygenase OS=Prunus persica OX=3760 GN=PRUPE_8G177100 PE=3 SV=1	Prunus persica	probable flavin-containing monooxygenase 1
RchiOBHmChr6g0280521	23.196	12.2084	Cytochrome P450. CYTOCHROME_P450. Cyt_P450. Cyt_P450_CS. Cyt_P450_E_grp-I. Cyt_P450_sf. EP450I. FAMILY NOT NAMED. heme binding. iron ion binding. oxidation-reduction process. oxidoreductase activity, acting on paired donors, with incorporation or reduction of molecular oxygen. p450. RcHm_v2.0_Chr6g0280521. SUBFAMILY NOT NAMED	heme binding. iron ion binding. oxidation-reduction process. oxidoreductase activity, acting on paired donors, with incorporation or reduction of molecular oxygen	cytochrome P450 87A3-like [Rosa chinensis]	cytochrome P450, family 87, subfamily A, polypeptide 2	C87A3_ORYSJ	Cytochrome P450 87A3 OS=Oryza sativa subsp. japonica OX=39947 GN=CYP87A3 PE=2 SV=3	Oryza sativa	A0A251MZH2	Uncharacterized protein OS=Prunus persica OX=3760 GN=PRUPE_8G177300 PE=3 SV=1	Prunus persica	cytochrome P450 87A3-like
RchiOBHmChr6g0282871	0.29	0.4611	disorder_prediction. FAMILY NOT NAMED. RcHm_v2.0_Chr6g0282871. SUBFAMILY NOT NAMED		uncharacterized protein LOC112173573 [Rosa chinensis]	unknown protein; BEST Arabidopsis thaliana protein match is: unknown protein (TAIR:AT2G10930.1); Has 30201 Blast hits to 17322 proteins in 780 species: Archae - 12; Bacteria - 1396; Metazoa - 17338; Fungi - 3422; Plants - 5037; Viruses - 0; Other Eukaryotes - 2996 (source: NCBI BLink).				A0A061DMX9	Uncharacterized protein OS=Theobroma cacao OX=3641 GN=TCM_002679 PE=4 SV=1	Theobroma cacao	atp-dependent rna helicase dbp7
RchiOBHmChr6g0285121	13.911	6.26622	FAMILY NOT NAMED. protein binding. PROTEIN SULFUR DEFICIENCY-INDUCED 1. RcHm_v2.0_Chr6g0285121. TPR. TPR_1. TPR-contain_dom. TPR-like. TPR-like_helical_dom_sf. TPR_REGION. TPR_repeat	protein binding	protein SULFUR DEFICIENCY-INDUCED 1 [Rosa chinensis]	Tetratricopeptide repeat (TPR)-like superfamily protein	SDI1_ARATH	Protein SULFUR DEFICIENCY-INDUCED 1 OS=Arabidopsis thaliana OX=3702 GN=SDI1 PE=2 SV=1	Arabidopsis thaliana	M5W8A5	Uncharacterized protein OS=Prunus persica OX=3760 GN=PRUPE_8G204700 PE=4 SV=1	Prunus persica	SULFUR DEFICIENCY-INDUCED 1-like
RchiOBHmChr6g0285561	19.582	30.9396	FAMILY NOT NAMED. Leu-rich_rpt_4. LRR_4. LRR_dom_sf. RcHm_v2.0_Chr6g0285561. RNI-like. RNI-LIKE SUPERFAMILY PROTEIN		protein NLRC3 isoform X2 [Rosa chinensis]	RNI-like superfamily protein	NALP5_BOVIN	NACHT, LRR and PYD domains-containing protein 5 OS=Bos taurus OX=9913 GN=NLRP5 PE=2 SV=1	Bos taurus	A0A251N121	Uncharacterized protein OS=Prunus persica OX=3760 GN=PRUPE_8G209500 PE=4 SV=1	Prunus persica	LRR and PYD domains-containing 14 isoform X1
RchiOBHmChr6g0286401	23.378	7.63987	ABC2_membrane. ABC_2_trans. ABCG_PDR_1. ABCG_PDR_2. ABCG_PDR_domain1. ABCG_PDR_domain2. ABC_tran. ABC_trans_N. ABC_TRANSPORTER_2. ABC_transporter-like. ABC transporters in lipid homeostasis. ATPase activity. ATP binding. ATP-BINDING CASSETTE TRANSPORTER. disorder_prediction. membrane. PDR_assoc. P-loop containing nucleoside triphosphate hydrolases. P-loop_NTPase. RcHm_v2.0_Chr6g0286401. SUBFAMILY…	ATPase activity. ATP binding. membrane	pleiotropic drug resistance protein 1-like [Rosa chinensis]	pleiotropic drug resistance 12	PDR1_TOBAC	Pleiotropic drug resistance protein 1 OS=Nicotiana tabacum OX=4097 GN=PDR1 PE=2 SV=1	Nicotiana tabacum	A0A251N189	Uncharacterized protein OS=Prunus persica OX=3760 GN=PRUPE_8G213800 PE=3 SV=1	Prunus persica	pleiotropic drug resistance 1-like
RchiOBHmChr6g0293781	103.313	61.132	ABC1_TM_dom. ABC1_TM_sf. ABCC_MRP_domain1. ABCC_MRP_domain2. ABC_membrane. ABC_TM1F. ABC_tran. ABC_TRANSPORTER_1. ABC_TRANSPORTER_2. ABC_transporter_CS. ABC_transporter-like. ABC transporter transmembrane region. ATPase activity. ATPase activity, coupled to transmembrane movement of substances. ATP binding. Coil. disorder_prediction. FAMILY NOT NAMED. integral component of membrane. P-loop contai…	ATPase activity. ATPase activity, coupled to transmembrane movement of substances. ATP binding. integral to membrane. transmembrane transport	ABC transporter C family member 14-like [Rosa chinensis]	multidrug resistance-associated protein 4	AB4C_ARATH	ABC transporter C family member 4 OS=Arabidopsis thaliana OX=3702 GN=ABCC4 PE=1 SV=2	Arabidopsis thaliana	M5W275	Uncharacterized protein OS=Prunus persica OX=3760 GN=PRUPE_8G259800 PE=4 SV=1	Prunus persica	ABC transporter C family member 14
RchiOBHmChr6g0294321	56.563	33.6685	cell wall. cell wall modification. enzyme inhibitor activity. FAMILY NOT NAMED. Homogalacturonan degradation. Invertase/methylesterase_inhib. Pectin degradation II. Pectin degradation III. Pectinesterase. PECTINESTERASE_2. pectinesterase activity. Pectinesterase_Asp_AS. Pectinesterase_cat. Pectinesterase_inhib_dom. PECTINESTERASE/PECTINESTERASE INHIBITOR 20-RELATED. Pectin_lyase_fold/virulence. P…	cell wall. cell wall modification. enzyme inhibitor activity. pectinesterase activity	probable pectinesterase/pectinesterase inhibitor 41 [Rosa chinensis]	Plant invertase/pectin methylesterase inhibitor superfamily	PME41_ARATH	Probable pectinesterase/pectinesterase inhibitor 41 OS=Arabidopsis thaliana OX=3702 GN=PME41 PE=2 SV=2	Arabidopsis thaliana	M5VIT6	Pectinesterase OS=Prunus persica OX=3760 GN=PRUPE_8G263900 PE=3 SV=1	Prunus persica	probable pectinesterase pectinesterase inhibitor 7
RchiOBHmChr6g0294341	12.124	5.80096	cell wall. cell wall modification. Coil. enzyme inhibitor activity. FAMILY NOT NAMED. Homogalacturonan degradation. Invertase/methylesterase_inhib. Pectin degradation II. Pectin degradation III. Pectinesterase. PECTINESTERASE_2. pectinesterase activity. Pectinesterase_Asp_AS. Pectinesterase_cat. Pectinesterase_inhib_dom. PECTINESTERASE/PECTINESTERASE INHIBITOR 39-RELATED. Pectin_lyase_fold/virule…	cell wall. cell wall modification. enzyme inhibitor activity. pectinesterase activity	putative pectinesterase [Rosa chinensis]	Plant invertase/pectin methylesterase inhibitor superfamily	PME40_ARATH	Probable pectinesterase/pectinesterase inhibitor 40 OS=Arabidopsis thaliana OX=3702 GN=PME40 PE=2 SV=1	Arabidopsis thaliana	A0A251N3P8	Pectinesterase OS=Prunus persica OX=3760 GN=PRUPE_8G264100 PE=3 SV=1	Prunus persica	pectinesterase-like
RchiOBHmChr6g0295121	0.147	0.090184	2OG-FeII_Oxy. Clavaminate synthase-like. DIOX_N. FE2OG_OXY. IPNS-like. oxidation-reduction process. OXIDOREDUCTASE, 2OG-FE II OXYGENASE FAMILY PROTEIN. oxidoreductase activity. Oxoglu/Fe-dep_dioxygenase. RcHm_v2.0_Chr6g0295121. SUBFAMILY NOT NAMED	oxidation-reduction process. oxidoreductase activity	flavonol synthase/flavanone 3-hydroxylase [Rosa chinensis]	flavonol synthase 1	FLS_MALDO	Flavonol synthase/flavanone 3-hydroxylase OS=Malus domestica OX=3750 GN=FLS PE=2 SV=1	Malus domestica	A0A0C5IAF3	Flavonol synthase OS=Rosa multiflora OX=74647 PE=2 SV=1	Rosa multiflora	flavonol synthase
RchiOBHmChr6g0296951	2.145	1.24709	Aromatic polyketides biosynthesis. biosynthetic process. catalytic activity. Chalcone/stilbene_synthase_AS. Chalcone/stilbene_synthase_N. Chalcone/stilbene_synth_C. CHALCONE_SYNTH. Chal_sti_synt_C. Chal_sti_synt_N. CHS_like. Flavonoid biosynthesis. Flavonoid biosynthesis (in equisetum). Flavonoid di-C-glucosylation. HYDROXYMETHYLGLUTARYL-COA SYNTHASE. metabolic process. Naringenin biosynthesis (e…	biosynthetic process. catalytic activity. metabolic process. transferase activity, transferring acyl groups. transferase activity, transferring acyl groups other than amino-acyl groups	putative 3,5-dihydroxybiphenyl synthase [Rosa chinensis]	Chalcone and stilbene synthase family protein	BIPS1_SORAU	3,5-dihydroxybiphenyl synthase OS=Sorbus aucuparia OX=36599 GN=BIS1 PE=1 SV=1	Sorbus aucuparia	A0A0P0E5K3	Polyketide synthase 2 OS=Rubus idaeus OX=32247 GN=PKS2 PE=2 SV=1	Rubus idaeus	4-hydroxycoumarin synthase 1-like
RchiOBHmChr6g0297001	4.026	2.3407	Aromatic polyketides biosynthesis. biosynthetic process. catalytic activity. Chalcone/stilbene_synthase_AS. Chalcone/stilbene_synthase_N. CHALCONE_SYNTH. Chal_sti_synt_N. Flavonoid biosynthesis. Flavonoid biosynthesis (in equisetum). Flavonoid di-C-glucosylation. HYDROXYMETHYLGLUTARYL-COA SYNTHASE. metabolic process. Naringenin biosynthesis (engineered). Phloridzin biosynthesis. Polyketide_syntha…	biosynthetic process. catalytic activity. metabolic process. transferase activity, transferring acyl groups. transferase activity, transferring acyl groups other than amino-acyl groups	putative 3,5-dihydroxybiphenyl synthase [Rosa chinensis]	Chalcone and stilbene synthase family protein	BIPS1_SORAU	3,5-dihydroxybiphenyl synthase OS=Sorbus aucuparia OX=36599 GN=BIS1 PE=1 SV=1	Sorbus aucuparia	A0A0P0E5K3	Polyketide synthase 2 OS=Rubus idaeus OX=32247 GN=PKS2 PE=2 SV=1	Rubus idaeus	4-hydroxycoumarin synthase 1-like
RchiOBHmChr6g0297011	3.501	2.03547	biosynthetic process. catalytic activity. Chalcone/stilbene_synth_C. Chal_sti_synt_C. HYDROXYMETHYLGLUTARYL-COA SYNTHASE. metabolic process. Polyketide_synthase_type-III. RcHm_v2.0_Chr6g0297011. SUBFAMILY NOT NAMED. Thiolase-like. transferase activity, transferring acyl groups other than amino-acyl groups	biosynthetic process. catalytic activity. metabolic process. transferase activity, transferring acyl groups other than amino-acyl groups	putative 3,5-dihydroxybiphenyl synthase [Rosa chinensis]	Chalcone and stilbene synthase family protein	BIPS2_SORAU	4-hydroxycoumarin synthase 1 OS=Sorbus aucuparia OX=36599 GN=BIS2 PE=1 SV=1	Sorbus aucuparia	A0A0P0E5K3	Polyketide synthase 2 OS=Rubus idaeus OX=32247 GN=PKS2 PE=2 SV=1	Rubus idaeus	4-hydroxycoumarin synthase 1-like
RchiOBHmChr6g0298911	12.302	4.02026	ABC2_membrane. ABC_2_trans. ABCG_PDR_1. ABCG_PDR_2. ABCG_PDR_domain1. ABCG_PDR_domain2. ABC_tran. ABC_trans_N. ABC_TRANSPORTER_1. ABC_TRANSPORTER_2. ABC_transporter_CS. ABC_transporter-like. ABC transporters in lipid homeostasis. ATPase activity. ATP binding. ATP-BINDING CASSETTE TRANSPORTER. membrane. PDR_assoc. P-loop containing nucleoside triphosphate hydrolases. P-loop_NTPase. RcHm_v2.0_Chr6g…	ATPase activity. ATP binding. membrane	pleiotropic drug resistance protein 1-like isoform X2 [Rosa chinensis]	pleiotropic drug resistance 12	PDR1_TOBAC	Pleiotropic drug resistance protein 1 OS=Nicotiana tabacum OX=4097 GN=PDR1 PE=2 SV=1	Nicotiana tabacum	A0A251RE50	Uncharacterized protein OS=Prunus persica OX=3760 GN=PRUPE_1G471200 PE=3 SV=1	Prunus persica	pleiotropic drug resistance 1-like
RchiOBHmChr6g0299111	1191.93	556.978	Acid proteases. Aspartic_peptidase_A1. aspartic-type endopeptidase activity. ASPARTYL PROTEASES. cnd41_like. CND41-like. PEPSIN. PEPTIDASE_A1. Peptidase_aspartic_dom_sf. proteolysis. RcHm_v2.0_Chr6g0299111. SUBFAMILY NOT NAMED. TAXi_C. TAXi_N	aspartic-type endopeptidase activity. proteolysis	aspartyl protease family protein At5g10770-like [Rosa chinensis]	Eukaryotic aspartyl protease family protein	ASPA_ARATH	Aspartyl protease family protein At5g10770 OS=Arabidopsis thaliana OX=3702 GN=At5g10770 PE=2 SV=1	Arabidopsis thaliana	M5XLM2	Uncharacterized protein OS=Prunus persica OX=3760 GN=PRUPE_1G397600 PE=3 SV=1	Prunus persica	ASPARTIC PROTEASE IN GUARD CELL 2-like
RchiOBHmChr6g0299501	61.639	34.0547	disorder_prediction. DNA binding transcription factor activity. FAMILY NOT NAMED. RcHm_v2.0_Chr6g0299501. regulation of transcription, DNA-templated. sequence-specific DNA binding. WRKY. WRKY DNA-binding domain. WRKY_dom. WRKY_dom_sf. WRKY TRANSCRIPTION FACTOR 40-RELATED	regulation of transcription, DNA-dependent. sequence-specific DNA binding. sequence-specific DNA binding transcription factor activity	probable WRKY transcription factor 40 isoform X2 [Rosa chinensis]	WRKY DNA-binding protein 40	WRK40_ARATH	Probable WRKY transcription factor 40 OS=Arabidopsis thaliana OX=3702 GN=WRKY40 PE=1 SV=1	Arabidopsis thaliana	A0A251RCV9	Uncharacterized protein OS=Prunus persica OX=3760 GN=PRUPE_1G393000 PE=4 SV=1	Prunus persica	probable WRKY transcription factor 40 isoform X2
RchiOBHmChr6g0301271	3.616	1.86392	FAMILY NOT NAMED. RcHm_v2.0_Chr6g0301271. SUBFAMILY NOT NAMED		uncharacterized protein LOC112174689 [Rosa chinensis]	unknown protein; FUNCTIONS IN: molecular_function unknown; INVOLVED IN: N-terminal protein myristoylation, anaerobic respiration; LOCATED IN: cellular_component unknown; EXPRESSED IN: leaf apex, inflorescence meristem, hypocotyl, root, flower; EXPRESSED DURING: petal differentiation and expansion stage; Has 47 Blast hits to 47 proteins in 13 species: Archae - 0; Bacteria - 0; Metazoa - 0; Fungi -…				A0A2N9GMF9	Uncharacterized protein OS=Fagus sylvatica OX=28930 GN=FSB_LOCUS28585 PE=4 SV=1	Fagus sylvatica	DNA polymerase epsilon catalytic subunit
RchiOBHmChr6g0301861	735.312	474.395	cell redox homeostasis. glycerol ether metabolic process. protein disulfide oxidoreductase activity. RcHm_v2.0_Chr6g0301861. Thioredoxin. THIOREDOXIN. THIOREDOXIN_1. THIOREDOXIN_2. Thioredoxin_CS. Thioredoxin_domain. THIOREDOXIN H1. Thioredoxin-like. Thioredoxin-like_sf. TRX_family	cell redox homeostasis. glycerol ether metabolic process. protein disulfide oxidoreductase activity	thioredoxin H-type-like [Rosa chinensis]	thioredoxin H-type 1	TRXH_RICCO	Thioredoxin H-type OS=Ricinus communis OX=3988 PE=3 SV=1	Ricinus communis	A0A2N9GR98	Uncharacterized protein OS=Fagus sylvatica OX=28930 GN=FSB_LOCUS29656 PE=4 SV=1	Fagus sylvatica	thioredoxin H-type
RchiOBHmChr6g0302821	8759.03	3945.51	EXTENSIN, PROLINE-RICH PROTEIN. GASA. GIBBERELLIN-REGULATED PROTEIN 1. RcHm_v2.0_Chr6g0302821		gibberellin-regulated protein 1 [Rosa chinensis]	GAST1 protein homolog 1	SNAK2_SOLTU	Snakin-2 OS=Solanum tuberosum OX=4113 GN=SN2 PE=1 SV=1	Solanum tuberosum	A0A1B5Z9U3	Uncharacterized protein (Fragment) OS=Trifolium subterraneum OX=3900 GN=TSUD_425650 PE=4 SV=1	Trifolium subterraneum	GAST-like gene product family
RchiOBHmChr6g0303981	42.945	28.0686	ADH_C. ADH_N. ADH_ZINC. ADH_zinc_N. ADH_Zn_CS. ALCOHOL DEHYDROGENASE-LIKE 7. Ethanol oxidation. FAMILY NOT NAMED. GroES-like. GroES-like_sf. NAD(P)-bd_dom_sf. NAD(P)-binding Rossmann-fold domains. oxidation-reduction process. oxidoreductase activity. RcHm_v2.0_Chr6g0303981. zinc ion binding	oxidation-reduction process. oxidoreductase activity. zinc ion binding	alcohol dehydrogenase-like 7 isoform X1 [Rosa chinensis]	Zinc-binding alcohol dehydrogenase family protein	ADHL7_ARATH	Alcohol dehydrogenase-like 7 OS=Arabidopsis thaliana OX=3702 GN=At5g42250 PE=2 SV=1	Arabidopsis thaliana	M5XRR5	Uncharacterized protein OS=Prunus persica OX=3760 GN=PRUPE_1G356700 PE=3 SV=1	Prunus persica	alcohol dehydrogenase-like 7
RchiOBHmChr6g0304011	19.621	12.8242	ADH_C. ADH_N. ADH_ZINC. ADH_zinc_N. ADH_Zn_CS. ALCOHOL DEHYDROGENASE-LIKE 7. Ethanol oxidation. FAMILY NOT NAMED. GroES-like. GroES-like_sf. NAD(P)-bd_dom_sf. NAD(P)-binding Rossmann-fold domains. oxidation-reduction process. oxidoreductase activity. RcHm_v2.0_Chr6g0304011. zinc ion binding	oxidation-reduction process. oxidoreductase activity. zinc ion binding	alcohol dehydrogenase-like 7 isoform X1 [Rosa chinensis]	Zinc-binding alcohol dehydrogenase family protein	ADHL7_ARATH	Alcohol dehydrogenase-like 7 OS=Arabidopsis thaliana OX=3702 GN=At5g42250 PE=2 SV=1	Arabidopsis thaliana	M5XRR5	Uncharacterized protein OS=Prunus persica OX=3760 GN=PRUPE_1G356700 PE=3 SV=1	Prunus persica	alcohol dehydrogenase-like 7
RchiOBHmChr6g0306481	17.454	10.3278	Bet v1-like. FAMILY NOT NAMED. Polyketide_cyc2. Polyketide_cyclase/dehydratase. PYR_PYL_RCAR_like. RcHm_v2.0_Chr6g0306481. START-like_dom_sf. SUBFAMILY NOT NAMED		lachrymatory-factor synthase-like [Rosa chinensis]	Polyketide cyclase/dehydrase and lipid transport superfamily protein	LFS_ALLCE	Lachrymatory-factor synthase OS=Allium cepa OX=4679 GN=LFS PE=1 SV=1	Allium cepa	A0A251RCF8	Uncharacterized protein OS=Prunus persica OX=3760 GN=PRUPE_1G446400 PE=4 SV=1	Prunus persica	lachrymatory-factor synthase-like
RchiOBHmChr6g0308271	10.261	6.41312	DNA binding. FAMILY NOT NAMED. NAC. NAC-dom. NAC domain. NAC_dom_sf. NAM. RcHm_v2.0_Chr6g0308271. regulation of transcription, DNA-templated. SUBFAMILY NOT NAMED	DNA binding. regulation of transcription, DNA-dependent	NAC domain-containing protein 72-like [Rosa chinensis]	NAC (No Apical Meristem) domain transcriptional regulator superfamily protein	NAC72_ARATH	NAC domain-containing protein 72 OS=Arabidopsis thaliana OX=3702 GN=NAC072 PE=2 SV=1	Arabidopsis thaliana	M5XHW6	Uncharacterized protein OS=Prunus persica OX=3760 GN=PRUPE_1G432600 PE=4 SV=1	Prunus persica	NAC domain-containing 72-like
RchiOBHmChr6g0309391	203.001	119.412	beta-beta-alpha zinc fingers. disorder_prediction. FAMILY NOT NAMED. nucleic acid binding. RcHm_v2.0_Chr6g0309391. zf-C2H2_6. ZINC_FINGER_C2H2_1. ZINC_FINGER_C2H2_2. ZINC FINGER PROTEIN AZF2. Znf_C2H2_sf. Znf_C2H2_type	nucleic acid binding	zinc finger protein ZAT10-like [Rosa chinensis]	salt tolerance zinc finger	ZAT10_ARATH	Zinc finger protein ZAT10 OS=Arabidopsis thaliana OX=3702 GN=ZAT10 PE=2 SV=1	Arabidopsis thaliana	D9ZIT4	C2H2L domain class transcription factor OS=Malus domestica OX=3750 GN=C2H2L24 PE=2 SV=1	Malus domestica	zinc finger ZAT10-like
RchiOBHmChr6g0309701	434.01	283.667	AdoMet_MTases. FAMILY NOT NAMED. metabolic process. Methyltransf_11. methyltransferase activity. RcHm_v2.0_Chr6g0309701. S-adenosyl-L-methionine-dependent methyltransferases. SAM-dependent_MTases	metabolic process. methyltransferase activity	putative methyltransferase DDB_G0268948 [Rosa chinensis]	S-adenosyl-L-methionine-dependent methyltransferases superfamily protein	Y8948_DICDI	Putative methyltransferase DDB_G0268948 OS=Dictyostelium discoideum OX=44689 GN=DDB_G0268948 PE=1 SV=2	Dictyostelium discoideum	M5VQW0	Uncharacterized protein OS=Prunus persica OX=3760 GN=PRUPE_7G045000 PE=4 SV=1	Prunus persica	methyltransferase DDB_G0268948
RchiOBHmChr7g0177601	242.844	551.256	Alanine, aspartate and glutamate metabolism. beta-Alanine metabolism. Butanoate metabolism. carboxylic acid metabolic process. carboxy-lyase activity. catalytic activity. DOPA_deC_like. FAMILY NOT NAMED. Glutamate_decarboxylase. GLUTAMATE DECARBOXYLASE 5-RELATED. glutamate decarboxylase activity. glutamate metabolic process. L-glutamate degradation IV. PLP-dependent transferases. PyrdxlP-dep_de-C…	carboxylic acid metabolic process. carboxy-lyase activity. catalytic activity. glutamate decarboxylase activity. glutamate metabolic process. pyridoxal phosphate binding	glutamate decarboxylase 4-like [Rosa chinensis]	glutamate decarboxylase 4	DCE_SOLLC	Glutamate decarboxylase OS=Solanum lycopersicum OX=4081 PE=2 SV=1	Solanum lycopersicum	M5WPA3	Glutamate decarboxylase OS=Prunus persica OX=3760 GN=PRUPE_5G240300 PE=3 SV=1	Prunus persica	glutamate decarboxylase-like
RchiOBHmChr7g0179851	21.261	11.5549	CheY-like. CheY-like_superfamily. disorder_prediction. FAMILY NOT NAMED. phosphorelay signal transduction system. RcHm_v2.0_Chr7g0179851. REC. Response_reg. RESPONSE_REGULATORY. Sig_transdc_resp-reg_receiver. SUBFAMILY NOT NAMED	two-component signal transduction system (phosphorelay)	two-component response regulator ARR5-like [Rosa chinensis]	response regulator 5	ARR5_ARATH	Two-component response regulator ARR5 OS=Arabidopsis thaliana OX=3702 GN=ARR5 PE=1 SV=2	Arabidopsis thaliana	A0A251PA79	Uncharacterized protein OS=Prunus persica OX=3760 GN=PRUPE_5G180500 PE=4 SV=1	Prunus persica	two-component response regulator ARR5-like
RchiOBHmChr7g0182961	13.131	7.72412	Cytochrome P450. CYTOCHROME_P450. Cyt_P450. Cyt_P450_CS. Cyt_P450_E_grp-I. Cyt_P450_sf. EP450I. FAMILY NOT NAMED. FLAVONOID 3'-MONOOXYGENASE. heme binding. iron ion binding. oxidation-reduction process. oxidoreductase activity, acting on paired donors, with incorporation or reduction of molecular oxygen. p450. P450. RcHm_v2.0_Chr7g0182961	heme binding. iron ion binding. oxidation-reduction process. oxidoreductase activity, acting on paired donors, with incorporation or reduction of molecular oxygen	flavonoid 3'-monooxygenase [Rosa chinensis]	Cytochrome P450 superfamily protein	F3PH_ARATH	Flavonoid 3'-monooxygenase OS=Arabidopsis thaliana OX=3702 GN=CYP75B1 PE=1 SV=1	Arabidopsis thaliana	T1NXM3	Flavonoid 3'-hydroxylase (Fragment) OS=Fragaria ananassa OX=3747 PE=2 SV=1	Fragaria ananassa	flavonoid 3 -hydroxylase
RchiOBHmChr7g0185191	14.028	8.25176	Coil. Cytochrome P450. CYTOCHROME_P450. Cyt_P450. Cyt_P450_CS. Cyt_P450_E_grp-I. Cyt_P450_sf. disorder_prediction. EP450I. FAMILY NOT NAMED. heme binding. iron ion binding. oxidation-reduction process. oxidoreductase activity, acting on paired donors, with incorporation or reduction of molecular oxygen. p450. P450. RcHm_v2.0_Chr7g0185191. SUBFAMILY NOT NAMED	heme binding. iron ion binding. oxidation-reduction process. oxidoreductase activity, acting on paired donors, with incorporation or reduction of molecular oxygen	cytochrome P450 CYP736A12-like [Rosa chinensis]	Cytochrome P450 superfamily protein	C7A12_PANGI	Cytochrome P450 CYP736A12 OS=Panax ginseng OX=4054 PE=2 SV=1	Panax ginseng	A0A251PC16	Uncharacterized protein OS=Prunus persica OX=3760 GN=PRUPE_5G219700 PE=3 SV=1	Prunus persica	cytochrome P450 CYP736A12-like
RchiOBHmChr7g0186471	10.375	5.1875	disorder_prediction. DNA binding. DOF ZINC FINGER PROTEIN DOF1.2-RELATED. FAMILY NOT NAMED. RcHm_v2.0_Chr7g0186471. regulation of transcription, DNA-templated. zf-Dof. ZF_DOF_1. ZF_DOF_2. Znf_Dof	DNA binding. regulation of transcription, DNA-dependent	dof zinc finger protein DOF4.6 [Rosa chinensis]	Dof-type zinc finger DNA-binding family protein	DOF46_ARATH	Dof zinc finger protein DOF4.6 OS=Arabidopsis thaliana OX=3702 GN=DOF4.6 PE=2 SV=2	Arabidopsis thaliana	D9ZIY1	DOF domain class transcription factor OS=Malus domestica OX=3750 GN=DOF4 PE=2 SV=1	Malus domestica	dof zinc finger -like
RchiOBHmChr7g0191951	98.685	64.0812	ATP binding. Coil. disorder_prediction. FAMILY NOT NAMED. Kinase-like_dom_sf. L domain-like. LEUCINE-RICH REPEAT RECEPTOR-LIKE SERINE/THREONINE/TYROSINE-PROTEIN KINASE SOBIR1. Leu-rich_rpt. LRR_8. LRR_dom_sf. Pkinase. protein binding. protein kinase activity. PROTEIN_KINASE_DOM. Protein kinase-like (PK-like). PROTEIN_KINASE_ST. protein phosphorylation. Prot_kinase_dom. RcHm_v2.0_Chr7g0191951. Ser…	ATP binding. protein binding. protein kinase activity. protein phosphorylation	leucine-rich repeat receptor-like serine/threonine/tyrosine-protein kinase SOBIR1 [Rosa chinensis]	Leucine-rich repeat protein kinase family protein	SBIR1_ARATH	Leucine-rich repeat receptor-like serine/threonine/tyrosine-protein kinase SOBIR1 OS=Arabidopsis thaliana OX=3702 GN=SOBIR1 PE=1 SV=1	Arabidopsis thaliana	M5WTY7	Uncharacterized protein OS=Prunus persica OX=3760 GN=PRUPE_5G161700 PE=4 SV=1	Prunus persica	leucine-rich repeat receptor-like serine threonine tyrosine- kinase SOBIR1
RchiOBHmChr7g0194511	2.232	1.04789	AB_hydrolase. alpha/beta-Hydrolases. Arachidonate production from DAG. FAMILY NOT NAMED. Fungal_lipase-like. GB|AAD29063.1. Lipase_3. lipid metabolic process. RcHm_v2.0_Chr7g0194511	lipid metabolic process	GDSL esterase/lipase At4g10955-like [Rosa chinensis]	alpha/beta-Hydrolases superfamily protein	GDL62_ARATH	GDSL esterase/lipase At4g10955 OS=Arabidopsis thaliana OX=3702 GN=At4g10955 PE=2 SV=1	Arabidopsis thaliana	M5W9U1	Uncharacterized protein OS=Prunus persica OX=3760 GN=PRUPE_5G121600 PE=4 SV=1	Prunus persica	GDSL esterase lipase At4g10955-like
RchiOBHmChr7g0194541	15.42	7.23944	FAMILY NOT NAMED. NAD(P)-bd_dom_sf. NAD(P)-binding Rossmann-fold domains. RcHm_v2.0_Chr7g0194541. UDP-GLUCOSE 4-EPIMERASE 2-RELATED		putative UDP-glucose 4-epimerase [Rosa chinensis]	UDP-D-glucose/UDP-D-galactose 4-epimerase 5	GALE2_CYATE	UDP-glucose 4-epimerase GEPI48 OS=Cyamopsis tetragonoloba OX=3832 PE=2 SV=1	Cyamopsis tetragonoloba	A0A2I4EYA1	UDP-glucose 4-epimerase GEPI48 OS=Juglans regia OX=51240 GN=LOC108993800 PE=3 SV=1	Juglans regia	UDP-glucose 4-epimerase GEPI48
RchiOBHmChr7g0194661	32.022	15.0338	Amino sugar and nucleotide sugar metabolism. carbohydrate metabolic process. Defective GALE can cause Epimerase-deficiency galactosemia (EDG). D-galactose degradation I (Leloir pathway). D-galactose detoxification. FAMILY NOT NAMED. Galactose catabolism. galactose metabolic process. Galactose metabolism. GDP_Man_Dehyd. Mycolyl-arabinogalactan-peptidoglycan complex biosynthesis. NAD(P)-bd_dom. NAD…	carbohydrate metabolic process. galactose metabolic process. racemase and epimerase activity, acting on carbohydrates and derivatives. UDP-glucose 4-epimerase activity	UDP-glucose 4-epimerase GEPI48 [Rosa chinensis]	UDP-D-glucose/UDP-D-galactose 4-epimerase 5	GALE2_CYATE	UDP-glucose 4-epimerase GEPI48 OS=Cyamopsis tetragonoloba OX=3832 PE=2 SV=1	Cyamopsis tetragonoloba	M5WMM1	UDP-glucose 4-epimerase OS=Prunus persica OX=3760 GN=UGE PE=2 SV=1	Prunus persica	UDP-glucose 4-epimerase GEPI48
RchiOBHmChr7g0195401	26.722	43.5569	Coil. disorder_prediction. FAMILY NOT NAMED. RcHm_v2.0_Chr7g0195401. SUBFAMILY NOT NAMED. zinc_ribbon_12. Zinc_ribbon_12		uncharacterized protein LOC112176404 [Rosa chinensis]	Protein of unknown function (DUF3133)	XLG1_ARATH	Extra-large guanine nucleotide-binding protein 1 OS=Arabidopsis thaliana OX=3702 GN=XLG1 PE=1 SV=2	Arabidopsis thaliana	A0A251P755	Uncharacterized protein OS=Prunus persica OX=3760 GN=PRUPE_5G115600 PE=4 SV=1	Prunus persica	PREDICTED: uncharacterized protein LOC101308375
RchiOBHmChr7g0195971	14.2	9.10256	CATION/H + ANTIPORTER. Cation/H_exchanger. cation transport. integral component of membrane. Na_H_Exchanger. Na+/solute_symporter_sf. RcHm_v2.0_Chr7g0195971. solute:proton antiporter activity. SUBFAMILY NOT NAMED. transmembrane transport	cation transport. integral to membrane. solute:hydrogen antiporter activity. transmembrane transport	cation/H(+) antiporter 18-like [Rosa chinensis]	cation/H+ exchanger 18	CHX18_ARATH	Cation/H(+) antiporter 18 OS=Arabidopsis thaliana OX=3702 GN=CHX18 PE=2 SV=1	Arabidopsis thaliana	M5WXM5	Uncharacterized protein OS=Prunus persica OX=3760 GN=PRUPE_5G111700 PE=4 SV=1	Prunus persica	cation H(+) antiporter 18-like
RchiOBHmChr7g0195981	25.176	16.1385	CATION/H + ANTIPORTER. CATION/H + ANTIPORTER 18. Cation/H_exchanger. cation transport. integral component of membrane. Na_H_Exchanger. Na+/solute_symporter_sf. RcHm_v2.0_Chr7g0195981. solute:proton antiporter activity. transmembrane transport	cation transport. integral to membrane. solute:hydrogen antiporter activity. transmembrane transport	cation/H(+) antiporter 18-like [Rosa chinensis]	cation/H+ exchanger 18	CHX18_ARATH	Cation/H(+) antiporter 18 OS=Arabidopsis thaliana OX=3702 GN=CHX18 PE=2 SV=1	Arabidopsis thaliana	M5WXM1	Uncharacterized protein OS=Prunus persica OX=3760 GN=PRUPE_5G111600 PE=4 SV=1	Prunus persica	cation H(+) antiporter 18-like
RchiOBHmChr7g0196031	0.372	0.244737	Dirigent. NUCLEOPORIN-RELATED. RcHm_v2.0_Chr7g0196031. SUBFAMILY NOT NAMED		disease resistance response protein 206-like [Rosa chinensis]	Disease resistance-responsive (dirigent-like protein) family protein	DR206_PEA	Disease resistance response protein 206 OS=Pisum sativum OX=3888 GN=PI206 PE=1 SV=2	Pisum sativum	A0A2I4DRQ3	Dirigent protein OS=Juglans regia OX=51240 GN=LOC108982827 PE=3 SV=1	Juglans regia	disease resistance response 206-like
RchiOBHmChr7g0199091	127.02	66.8526	Cytochrome P450. CYTOCHROME_P450. CYTOCHROME P450 708A2-RELATED. Cyt_P450. Cyt_P450_CS. Cyt_P450_E_grp-IV. Cyt_P450_sf. EP450IV. FAMILY NOT NAMED. heme binding. iron ion binding. monooxygenase activity. oxidation-reduction process. oxidoreductase activity, acting on paired donors, with incorporation or reduction of molecular oxygen. p450. P450. RcHm_v2.0_Chr7g0199091	heme binding. iron ion binding. monooxygenase activity. oxidation-reduction process. oxidoreductase activity, acting on paired donors, with incorporation or reduction of molecular oxygen	cytochrome P450 87A3-like [Rosa chinensis]	cytochrome P450, family 87, subfamily A, polypeptide 2	C87A3_ORYSJ	Cytochrome P450 87A3 OS=Oryza sativa subsp. japonica OX=39947 GN=CYP87A3 PE=2 SV=3	Oryza sativa	A0A251P5V1	Uncharacterized protein OS=Prunus persica OX=3760 GN=PRUPE_5G092000 PE=3 SV=1	Prunus persica	cytochrome P450 87A3
RchiOBHmChr7g0201601	28.573	43.1452	ATP binding. Coil. FAMILY NOT NAMED. Kinase-like_dom_sf. L domain-like. Leu-rich_rpt. LRR_1. LRR_8. LRR_dom_sf. LRR_N_plant-typ. LRRNT_2. Pkinase_Tyr. protein binding. protein kinase activity. PROTEIN_KINASE_DOM. Protein kinase-like (PK-like). protein phosphorylation. Prot_kinase_dom. RcHm_v2.0_Chr7g0201601. Ser-Thr/Tyr_kinase_cat_dom. STKc_IRAK. SUBFAMILY NOT NAMED	ATP binding. protein binding. protein kinase activity. protein phosphorylation	probable LRR receptor-like serine/threonine-protein kinase At5g10290 [Rosa chinensis]	Leucine-rich repeat protein kinase family protein	IRK_ARATH	Probable LRR receptor-like serine/threonine-protein kinase IRK OS=Arabidopsis thaliana OX=3702 GN=IRK PE=1 SV=1	Arabidopsis thaliana	M5WXH4	Uncharacterized protein OS=Prunus persica OX=3760 GN=PRUPE_5G079400 PE=4 SV=1	Prunus persica	probable leucine-rich repeat receptor kinase At5g63930
RchiOBHmChr7g0202531	10.165	4.7723	calcium ion binding. Coil. Cyt_b245_heavy_chain. EFh. EF-hand. EF_HAND_1. EF_Hand_1_Ca_BS. EF_HAND_2. EF_hand_dom. EF-hand-dom_pair. FAD-bd_8. FAD_binding_8. FAD_FR. Fd_Rdtase_FAD-bd. Fe3_Rdtase_TM_dom. Fe_red_NAD-bd_6. Ferredoxin reductase-like, C-terminal NADP-linked domain. Ferric_reduct. Ferric_Reductase_Domain. Ferric_reductase_subgroup_(FR. GP91PHOX. membrane. NAD_binding_6. NADPH_Ox. NADPH…	calcium ion binding. membrane. oxidation-reduction process. oxidoreductase activity. oxidoreductase activity, acting on NADH or NADPH, oxygen as acceptor. peroxidase activity	respiratory burst oxidase homolog protein C-like isoform X1 [Rosa chinensis]	NADPH/respiratory burst oxidase protein D	RBOHC_SOLTU	Respiratory burst oxidase homolog protein C OS=Solanum tuberosum OX=4113 GN=RBOHC PE=1 SV=2	Solanum tuberosum	A0A1L4A1Q8	Respiratory burst oxidase-like protein C OS=Fragaria ananassa OX=3747 GN=RbohC PE=2 SV=1	Fragaria ananassa	respiratory burst oxidase homolog C
RchiOBHmChr7g0202791	92.012	57.1503	Bifunctional inhibitor/lipid-transfer protein/seed storage 2S albumin. Bifun_inhib/LTP/seed_sf. disorder_prediction. FAMILY NOT NAMED. HPS_like. Hydrophob_seed. RcHm_v2.0_Chr7g0202791. SUBFAMILY NOT NAMED		lipid transfer protein EARLI 1-like [Rosa chinensis]	Bifunctional inhibitor/lipid-transfer protein/seed storage 2S albumin superfamily protein	ERLL2_ARATH	pEARLI1-like lipid transfer protein 2 OS=Arabidopsis thaliana OX=3702 GN=At4g12490 PE=2 SV=1	Arabidopsis thaliana	Q9ZTW2	HyPRP OS=Fragaria ananassa OX=3747 PE=2 SV=1	Fragaria ananassa	14 kDa proline-rich -like
RchiOBHmChr7g0202821	181.431	109.958	Bifunctional inhibitor/lipid-transfer protein/seed storage 2S albumin. Bifun_inhib/LTP/seed_sf. disorder_prediction. FAMILY NOT NAMED. HPS_like. Hydrophob_seed. RcHm_v2.0_Chr7g0202821. SUBFAMILY NOT NAMED		14 kDa proline-rich protein DC2.15-like [Rosa chinensis]	Bifunctional inhibitor/lipid-transfer protein/seed storage 2S albumin superfamily protein	14KD_DAUCA	14 kDa proline-rich protein DC2.15 OS=Daucus carota OX=4039 PE=2 SV=1	Daucus carota	A0A1Q3DBW5	Tryp_alpha_amyl domain-containing protein OS=Cephalotus follicularis OX=3775 GN=CFOL_v3_33327 PE=4 SV=1	Cephalotus follicularis	14 kDa proline-rich -like
RchiOBHmChr7g0204641	87.519	57.202	AP2. AP2_ERF. AP2/ERF_dom. AP2/ERF_dom_sf. disorder_prediction. DNA-bd_dom_sf. DNA binding. DNA-binding domain. DNA binding transcription factor activity. FAMILY NOT NAMED. RcHm_v2.0_Chr7g0204641. regulation of transcription, DNA-templated. SUBFAMILY NOT NAMED	DNA binding. regulation of transcription, DNA-dependent. sequence-specific DNA binding transcription factor activity	putative transcription factor AP2-EREBP family [Rosa chinensis]	ethylene responsive element binding factor 1	EF100_ARATH	Ethylene-responsive transcription factor 1A OS=Arabidopsis thaliana OX=3702 GN=ERF1A PE=1 SV=2	Arabidopsis thaliana	M5WMY9	Uncharacterized protein OS=Prunus persica OX=3760 GN=PRUPE_5G061800 PE=4 SV=1	Prunus persica	ethylene-responsive transcription factor 2-like
RchiOBHmChr7g0209291	13.328	8.65455	Baicalein degradation (hydrogen peroxide detoxification). Betanidin degradation. FAMILY NOT NAMED. Haem_peroxidase. Haem_peroxidase_pln/fun/bac. heme binding. Heme-dependent peroxidases. hydrogen peroxide catabolic process. Justicidin B biosynthesis. Luteolin triglucuronide degradation. Matairesinol biosynthesis. oxidation-reduction process. peroxidase. PEROXIDASE. PEROXIDASE_1. PEROXIDASE_4. PER…	heme binding. hydrogen peroxide catabolic process. oxidation-reduction process. peroxidase activity. response to oxidative stress	putative peroxidase [Rosa chinensis]	Peroxidase superfamily protein	PER2_ARAHY	Cationic peroxidase 2 OS=Arachis hypogaea OX=3818 GN=PNC2 PE=2 SV=1	Arachis hypogaea	A0A061E3B7	Peroxidase OS=Theobroma cacao OX=3641 GN=TCM_007514 PE=3 SV=1	Theobroma cacao	peroxidase N1-like
RchiOBHmChr7g0230891	6.08	2.77626	disorder_prediction. FAMILY NOT NAMED. GLUCURONOXYLAN 4-O-METHYLTRANSFERASE 2-RELATED. IRX15/IRX15L/IGXM. Polysacc_synt_4. Polysacc_synth_dom. RcHm_v2.0_Chr7g0230891. TIGR01627. xylan biosynthetic process	xylan biosynthetic process	glucuronoxylan 4-O-methyltransferase 3-like [Rosa chinensis]	Protein of unknown function (DUF579)	GXM2_ARATH	Glucuronoxylan 4-O-methyltransferase 2 OS=Arabidopsis thaliana OX=3702 GN=GXM2 PE=1 SV=1	Arabidopsis thaliana	M5XS53	Uncharacterized protein OS=Prunus persica OX=3760 GN=PRUPE_1G547100 PE=4 SV=1	Prunus persica	glucuronoxylan 4-O-methyltransferase 3-like
RchiOBHmChr7g0231971	22.369	9.85419	DNA/RNA polymerases. GAG-POL-RELATED RETROTRANSPOSON. Purine metabolism. Pyrimidine metabolism. RcHm_v2.0_Chr7g0231971. RNase_HI_RT_Ty1. RVT_2. SUBFAMILY NOT NAMED		putative RNA-directed DNA polymerase [Rosa chinensis]	cysteine-rich RLK (RECEPTOR-like protein kinase) 8	POLR2_ARATH	Retrovirus-related Pol polyprotein from transposon RE2 OS=Arabidopsis thaliana OX=3702 GN=RE2 PE=4 SV=1	Arabidopsis thaliana	A0A2N9ISA6	Uncharacterized protein OS=Fagus sylvatica OX=28930 GN=FSB_LOCUS55127 PE=4 SV=1	Fagus sylvatica	Retrovirus-related Pol poly from transposon TNT 1-94
RchiOBHmChr7g0237051	14.305	8.51488	cell wall. cell wall modification. enzyme inhibitor activity. FAMILY NOT NAMED. Homogalacturonan degradation. Invertase/methylesterase_inhib. Pectin degradation II. Pectin degradation III. Pectinesterase. PECTINESTERASE_2. pectinesterase activity. Pectinesterase_Asp_AS. Pectinesterase_cat. Pectinesterase_inhib_dom. PECTINESTERASE/PECTINESTERASE INHIBITOR 20-RELATED. Pectin_lyase_fold/virulence. P…	cell wall. cell wall modification. enzyme inhibitor activity. pectinesterase activity	probable pectinesterase/pectinesterase inhibitor 41 [Rosa chinensis]	Plant invertase/pectin methylesterase inhibitor superfamily	PME41_ARATH	Probable pectinesterase/pectinesterase inhibitor 41 OS=Arabidopsis thaliana OX=3702 GN=PME41 PE=2 SV=2	Arabidopsis thaliana	M5XEW4	Pectinesterase OS=Prunus persica OX=3760 GN=PRUPE_1G529500 PE=3 SV=1	Prunus persica	probable pectinesterase pectinesterase inhibitor 7
RchiOBHmChr7g0238061	16.621	9.60751	disorder_prediction. E3 UBIQUITIN-PROTEIN LIGASE ATL15-RELATED. RcHm_v2.0_Chr7g0238061. RING FINGER DOMAIN-CONTAINING. RING-H2_EL5_like. RING/U-box. zf-RING_2. ZF_RING_2. Znf_RING. Znf_RING/FYVE/PHD		RING-H2 finger protein ATL34-like [Rosa chinensis]	RING/U-box superfamily protein	ATL11_ARATH	RING-H2 finger protein ATL11 OS=Arabidopsis thaliana OX=3702 GN=ATL11 PE=2 SV=2	Arabidopsis thaliana	M5XQT6	Uncharacterized protein OS=Prunus persica OX=3760 GN=PRUPE_1G524600 PE=4 SV=1	Prunus persica	RING-H2 finger ATL11-like
RchiOBHmChr7g0242031	139.022	83.7482	disorder_prediction. FAMILY NOT NAMED. LATE EMBRYOGENESIS ABUNDANT HYDROXYPROLINE-RICH GLYCOPROTEIN. LEA14-like. LEA_2. RcHm_v2.0_Chr7g0242031		NDR1/HIN1-like protein 6 [Rosa chinensis]	Late embryogenesis abundant (LEA) hydroxyproline-rich glycoprotein family	NHL6_ARATH	NDR1/HIN1-like protein 6 OS=Arabidopsis thaliana OX=3702 GN=NHL6 PE=1 SV=1	Arabidopsis thaliana	M5VZZ6	Uncharacterized protein OS=Prunus persica OX=3760 GN=PRUPE_8G267700 PE=4 SV=1	Prunus persica	YLS9-like
