# Supplementary material for: Protein Kinase RhCIPK6 Promotes Petal Senescence in Response to Ethylene in Rose (Rosa Hybrida)
Source: Genes (Basel). 2022 Oct 31;13(11):1989. doi: 10.3390/genes13111989 (PMC9689952; doi:10.3390/genes13111989)
Supplement: Supplementary file 1 [file genes-13-01989-s001.zip › Table S3 List of predicted interacting proteins of RhCIPK6.xlsx]

## Sheet: Sheet1
Table S3. List of predicted interacting proteins of RhCIPK6
	Node	Identifier	Domain_summary_url	FRPM (stage 5)	Accession number	other_names_and_aliases
1	A0A2P6P911	74649.A0A2P6P911	Putative EF-hand domain pair protein	36.688	RchiOBHm_Chr7g0205861	112179801,A0A2P6P911,A0A2P6P911_ROSCH,Calcineurin B-like protein 1,Putative EF-hand domain pair protein,Serine/threonine-protein phosphatase 2B regulatory subunit,XP_024174050,rcn:112179801
2	A0A2P6PDK2	74649.A0A2P6PDK2	Putative EF-hand domain pair protein	0	RchiOBHm_Chr7g0223461	A0A2P6PDK2,A0A2P6PDK2_ROSCH,Putative EF-hand domain pair protein
3	A0A2P6PVP5	74649.A0A2P6PVP5	Putative EF-hand domain pair protein	1.008	RchiOBHm_Chr6g0289811	112174657,A0A2P6PVP5,A0A2P6PVP5_ROSCH,Calmodulin-like protein 8,Putative EF-hand domain pair protein,XP_024168224,rcn:112174657
4	A0A2P6PY08	74649.A0A2P6PY08	Putative potassium channel, voltage-dependent, EAG/ELK/ERG, ankyrin repeat-containing	9.361	RchiOBHm_Chr6g0298701	112174033,A0A2P6PY08,A0A2P6PY08_ROSCH,Potassium channel,Potassium channel AKT1-like,Putative potassium channel, voltage-dependent, EAG/ELK/ERG, ankyrin repeat-containing,XP_024167495,rcn:112174033
5	A0A2P6QJ54	74649.A0A2P6QJ54	PPM-type phosphatase domain-containing protein	5.454	RchiOBHm_Chr5g0066401	112166829,3.1.3.16,A0A2P6QJ54,A0A2P6QJ54_ROSCH,EC 3.1.3.16,PPM-type phosphatase domain-containing protein,Probable protein phosphatase 2C 24,Protein phosphatase 2C,XP_024159521,rcn:112166829
6	A0A2P6QLG2	74649.A0A2P6QLG2	Putative EF-hand domain pair protein	160.697	RchiOBHm_Chr5g0075551	112201641,A0A2P6QLG2,A0A2P6QLG2_ROSCH,Calcineurin B-like protein 3 isoform X1,Putative EF-hand domain pair protein,Serine/threonine-protein phosphatase 2B regulatory subunit,XP_024198317,rcn:112201641
7	A0A2P6R619	74649.A0A2P6R619	Putative RNA-directed DNA polymerase	0	RchiOBHm_Chr3g0451441	2.7.7.49,A0A2P6R619,A0A2P6R619_ROSCH,Putative RNA-directed DNA polymerase
8	A0A2P6RE45	74649.A0A2P6RE45	Putative RNA-directed DNA polymerase	0	RchiOBHm_Chr3g0481931	2.7.7.49,A0A2P6RE45,A0A2P6RE45_ROSCH,Putative RNA-directed DNA polymerase
9	A0A2P6RI85	74649.A0A2P6RI85	Non-specific serine/threonine protein kinase; Belongs to the protein kinase superfamily.	539.49	RchiOBHm_Chr2g0085831	112186650,2.7.11.1,2.7.11.11,5'-AMP-activated protein kinase, catalytic alpha subunit,A0A2P6RI85,A0A2P6RI85_ROSCH,CBL-interacting serine/threonine-protein kinase 6,EC 2.7.11.11,Non-specific serine/threonine protein kinase,XP_024180913,rcn:112186650
10	A0A2P6RJ59	74649.A0A2P6RJ59	Putative potassium channel, voltage-dependent, EAG/ELK/ERG	51.914	RchiOBHm_Chr2g0089421	112185986,A0A2P6RJ59,A0A2P6RJ59_ROSCH,Potassium channel,Potassium channel AKT1,Putative potassium channel, voltage-dependent, EAG/ELK/ERG,XP_024180100,rcn:112185986
11	A0A2P6SKR9	74649.A0A2P6SKR9	PPM-type phosphatase domain-containing protein	8.257	RchiOBHm_Chr1g0368301	112182826,3.1.3.16,A0A2P6SKR9,A0A2P6SKR9_ROSCH,EC 3.1.3.16,PPM-type phosphatase domain-containing protein,Protein phosphatase 2C,Protein phosphatase 2C 37-like,RchiOBHm_Chr1g0368301,XP_024177139,rcn:112182826
