# Supplementary material for: Protein Kinase RhCIPK6 Promotes Petal Senescence in Response to Ethylene in Rose (Rosa Hybrida)
Source: Genes (Basel). 2022 Oct 31;13(11):1989. doi: 10.3390/genes13111989 (PMC9689952; doi:10.3390/genes13111989)
Supplement: Supplementary file 1 [file genes-13-01989-s001.zip › Table S4 List of primers used in this study.xlsx]

## Sheet: Sheet1
Table S4. List of primers used in this study
Usage	gene	Accession number	Sequence （5' - 3')
qPCR	RhUBI2	RchiOBHm_Chr1g0359561	F: GCCCTGGTGCGTTCCCAACTG R: CCTGCGTGTCTGTCCGCATTG
qPCR	RhSAG12	RchiOBHm_Chr5g0010401	F: AGCGGAGAAGCCTTTCAGTC R: TTTTCACCCCACGTCTCACC
qPCR	RhCIPK6	RchiOBHm_Chr2g0085831	F: GCCATATGGCTAGCATGACTG R: CTCGTACTTGCCGTGGAGTAC
VIGS	RhCIPK6	RchiOBHm_Chr2g0085831	F: CCGGAATTCGGAGACTTCAAATGTCCGC R: CGCGGATCCGCGAAAATCTCCGCCGC
Y2H	RhCIPK6	RchiOBHm_Chr2g0085831	F: GGCCATGGAGGCCGAATTCATGGCTGAACAGAAGACC R: CCGCTGCAGGTCGACGGATCCTCAAGCAGGGGCGGACGAG
Y2H	RhCBL1	RchiOBHm_Chr7g0205861	F: CCGGAATTCATGGGGTGCTTTACTTCTAAAG R: CGCGGATCCTCACGTAGCAATCTCATCAAC
Y2H	RhCBL3	RchiOBHm_Chr5g0075551	F: CCGGAATTC ATGTTGCAGTGCATAGAGG R: CGCGGATCC CTAGGTGTCGTCGACTTGTG
split-LUC	RhCIPK6	RchiOBHm_Chr2g0085831	F: CGGGGTACC ATGGCTGAACAGAAGACC R: GCGTCGAC AGCAGGGGCGGACGAG
split-LUC	RhCBL3	RchiOBHm_Chr5g0075551	F: CGGGGTACC ATGTTGCAGTGCATAGAGG R: GCGTCGAC GGTGTCGTCGACTTGTGAGTG
